# Supplementary material for: Hydrocarbon-soluble, hexaanionic fulleride complexes of magnesium
Source: Chem Sci. 2019 Oct 9;10(46):10755–64. doi: 10.1039/c9sc03857d (PMC6993810; doi:10.1039/c9sc03857d)
Supplement: Supplementary file 3 [file SC-010-C9SC03857D-s003.cif]

# Electronic Supplementary Material (ESI) for Chemical Science.
# This journal is © The Royal Society of Chemistry 2019

####################################################################### 
# 
# This file contains crystal structure data downloaded from the 
# Cambridge Structural Database (CSD) hosted by the Cambridge 
# Crystallographic Data Centre (CCDC).
# 
# Full information about CCDC data access policies and citation 
# guidelines are available at http://www.ccdc.cam.ac.uk/access/V1 
# 
# Audit and citation data items may have been added by the CCDC. 
# Please retain this information to preserve the provenance of 
# this file and to allow appropriate attribution of the data. 
# 
#######################################################################

data_1d
_database_code_depnum_ccdc_archive 'CCDC 1914895'
loop_
_audit_author_name
_audit_author_address
'David Cordes'
;University of St Andrews
United Kingdom
;
_audit_update_record             
;
2019-05-08 deposited with the CCDC.	2019-10-07 downloaded from the CCDC.
;
_audit_creation_date             2019-01-16
_audit_creation_method           'by CrystalStructure 4.3'

#==============================================================================
# CHEMICAL DATA

_chemical_formula_sum            'C42 H50 Mg2 N4'
_chemical_formula_moiety         'C42 H50 Mg2 N4'
_chemical_formula_weight         659.49
_chemical_melting_point          ?

#==============================================================================
# CRYSTAL DATA
_space_group_crystal_system      monoclinic
_space_group_name_H-M_alt        C2/c
_space_group_name_Hall           '-C 2yc'
_space_group_IT_number           15
loop_
_space_group_symop_operation_xyz
'x, y, z'
'-x, y, -z+1/2'
'x+1/2, y+1/2, z'
'-x+1/2, y+1/2, -z+1/2'
'-x, -y, -z'
'x, -y, z-1/2'
'-x+1/2, -y+1/2, -z'
'x+1/2, -y+1/2, z-1/2'
#------------------------------------------------------------------------------
_cell_length_a                   21.1207(6)
_cell_length_b                   8.4930(2)
_cell_length_c                   23.5701(8)
_cell_angle_alpha                90.0000
_cell_angle_beta                 108.991(3)
_cell_angle_gamma                90.0000
_cell_volume                     3997.8(2)
_cell_formula_units_Z            4
_cell_measurement_reflns_used    11888
_cell_measurement_theta_min      2.04
_cell_measurement_theta_max      28.91
_cell_measurement_temperature    173
#------------------------------------------------------------------------------
_exptl_crystal_description       prism
_exptl_crystal_colour            yellow
_exptl_crystal_size_max          0.310
_exptl_crystal_size_mid          0.190
_exptl_crystal_size_min          0.110
_exptl_crystal_density_diffrn    1.096
_exptl_crystal_density_meas      ?
_exptl_crystal_density_method    'not measured'
_exptl_crystal_F_000             1416.00
_exptl_absorpt_coefficient_mu    0.092
_exptl_absorpt_correction_type   multi-scan
_exptl_absorpt_process_details   
;
CrysAlisPro 1.171.38.46 (Rigaku Oxford Diffraction, 2015)
Empirical absorption correction using spherical harmonics,
 implemented in SCALE3 ABSPACK scaling algorithm.
;
_exptl_absorpt_correction_T_min  0.764
_exptl_absorpt_correction_T_max  0.990

#==============================================================================
# EXPERIMENTAL DATA

_diffrn_ambient_temperature      173
_diffrn_radiation_type           'Mo K\a'
_diffrn_radiation_wavelength     0.71073
_diffrn_measurement_device_type  'Rigaku XtaLAB P200'
_diffrn_measurement_method       \w
_diffrn_detector_area_resol_mean 5.811
_diffrn_reflns_number            25260
_diffrn_reflns_av_unetI/netI     0.0311
_diffrn_reflns_av_R_equivalents  0.0422
_diffrn_reflns_theta_max         29.041
_diffrn_reflns_theta_min         1.827
_diffrn_reflns_theta_full        25.242
_diffrn_measured_fraction_theta_max 0.870
_diffrn_measured_fraction_theta_full 1.000
_diffrn_reflns_Laue_measured_fraction_max 0.870
_diffrn_reflns_Laue_measured_fraction_full 1.000
_diffrn_reflns_point_group_measured_fraction_max 0.870
_diffrn_reflns_point_group_measured_fraction_full 1.000
_diffrn_reflns_limit_h_min       -27
_diffrn_reflns_limit_h_max       28
_diffrn_reflns_limit_k_min       -11
_diffrn_reflns_limit_k_max       11
_diffrn_reflns_limit_l_min       -31
_diffrn_reflns_limit_l_max       30
_diffrn_standards_number         0
_diffrn_standards_interval_count .
_diffrn_standards_decay_%        ?
_reflns_number_total             4657
_reflns_number_gt                3900
_reflns_threshold_expression     F^2^>2.0\s(F^2^)
_reflns_Friedel_coverage         0.000
_reflns_Friedel_fraction_max     .
_reflns_Friedel_fraction_full    .

#==============================================================================
# REFINEMENT DATA

_refine_special_details          
;
    Refinement was performed using all reflections. The weighted 
    R-factor (wR) and goodness of fit (S) are based on F^2^.
    R-factor (gt) are based on F. The threshold expression of
    F^2^ > 2.0 sigma(F^2^) is used only for calculating R-factor (gt).
;
_refine_ls_structure_factor_coef Fsqd
_refine_ls_R_factor_all          0.0532
_refine_ls_R_factor_gt           0.0457
_refine_ls_wR_factor_ref         0.1436
_refine_ls_wR_factor_gt          0.1379
_refine_ls_number_restraints     0
_refine_ls_hydrogen_treatment    constr
_refine_ls_number_reflns         4657
_refine_ls_number_parameters     223
_refine_ls_goodness_of_fit_ref   1.066
_refine_ls_weighting_scheme      calc
_refine_ls_weighting_details     
'w = 1/[\s^2^(Fo^2^)+(0.0828P)^2^+1.3929P] where P=(Fo^2^+2Fc^2^)/3'
_atom_sites_solution_hydrogens   geom
_atom_sites_solution_primary     direct
_atom_sites_solution_secondary   difmap
_refine_ls_shift/su_max          0.001
_refine_diff_density_max         0.278
_refine_diff_density_min         -0.248
_refine_ls_extinction_method     none
_refine_ls_extinction_coef       ?

loop_
_atom_type_symbol
_atom_type_description
_atom_type_scat_dispersion_real
_atom_type_scat_dispersion_imag
_atom_type_scat_source
C C 0.0033 0.0016
;
International Tables for Crystallography
(Vol. C, Tables 4.2.6.8 and 6.1.1.4)
;
H H 0.0000 0.0000
;
International Tables for Crystallography
(Vol. C, Table 6.1.1.4)
;
Mg Mg 0.0486 0.0363
;
International Tables for Crystallography
(Vol. C, Tables 4.2.6.8 and 6.1.1.4)
;
N N 0.0061 0.0033
;
International Tables for Crystallography
(Vol. C, Tables 4.2.6.8 and 6.1.1.4)
;

#==============================================================================
# ATOMIC COORDINATES AND THERMAL PARAMETERS

loop_
_atom_site_label
_atom_site_type_symbol
_atom_site_fract_x
_atom_site_fract_y
_atom_site_fract_z
_atom_site_U_iso_or_equiv
_atom_site_adp_type
_atom_site_occupancy
_atom_site_site_symmetry_order
_atom_site_calc_flag
_atom_site_refinement_flags_posn
_atom_site_refinement_flags_adp
_atom_site_refinement_flags_occupancy
_atom_site_disorder_assembly
_atom_site_disorder_group
Mg1 Mg 0.44358(2) 0.17224(6) 0.26923(2) 0.03397(15) Uani 1 1 d . . . . .
N1 N 0.34940(5) 0.08346(12) 0.23072(5) 0.0320(2) Uani 1 1 d . . . . .
N2 N 0.42677(5) 0.21768(12) 0.34824(4) 0.0308(2) Uani 1 1 d . . . . .
C1 C 0.23519(7) 0.00653(18) 0.22425(7) 0.0435(3) Uani 1 1 d . . . . .
H1A H 0.240130 -0.099809 0.210104 0.052 Uiso 1 1 calc R U . . .
H1B H 0.213168 0.074241 0.189799 0.052 Uiso 1 1 calc R U . . .
H1C H 0.207975 0.002260 0.250878 0.052 Uiso 1 1 calc R U . . .
C2 C 0.30343(6) 0.07267(14) 0.25809(6) 0.0311(3) Uani 1 1 d . . . . .
C3 C 0.31338(6) 0.12048(15) 0.31710(6) 0.0318(3) Uani 1 1 d . . . . .
H3 H 0.276176 0.105716 0.330795 0.038 Uiso 1 1 calc R U . . .
C4 C 0.37037(6) 0.18722(14) 0.35917(5) 0.0306(3) Uani 1 1 d . . . . .
C5 C 0.36395(7) 0.2262(2) 0.41966(6) 0.0429(3) Uani 1 1 d . . . . .
H5A H 0.317420 0.211209 0.418131 0.051 Uiso 1 1 calc R U . . .
H5B H 0.377066 0.336034 0.429792 0.051 Uiso 1 1 calc R U . . .
H5C H 0.393212 0.156723 0.450257 0.051 Uiso 1 1 calc R U . . .
C6 C 0.33340(6) 0.01990(17) 0.17139(6) 0.0360(3) Uani 1 1 d . . . . .
C7 C 0.30430(7) 0.1157(2) 0.12138(6) 0.0473(4) Uani 1 1 d . . . . .
C8 C 0.28991(9) 0.0487(3) 0.06452(7) 0.0644(5) Uani 1 1 d . . . . .
H8 H 0.269611 0.111483 0.030030 0.077 Uiso 1 1 calc R U . . .
C9 C 0.30435(10) -0.1049(3) 0.05740(9) 0.0736(7) Uani 1 1 d . . . . .
H9 H 0.293576 -0.148178 0.018225 0.088 Uiso 1 1 calc R U . . .
C10 C 0.33444(10) -0.1978(2) 0.10664(10) 0.0670(6) Uani 1 1 d . . . . .
H10 H 0.344679 -0.304417 0.101126 0.080 Uiso 1 1 calc R U . . .
C11 C 0.35014(8) -0.13690(19) 0.16473(8) 0.0476(4) Uani 1 1 d . . . . .
C12 C 0.28946(11) 0.2855(2) 0.12824(8) 0.0685(5) Uani 1 1 d . . . . .
H12A H 0.270202 0.333425 0.088502 0.082 Uiso 1 1 calc R U . . .
H12B H 0.330971 0.340361 0.150410 0.082 Uiso 1 1 calc R U . . .
H12C H 0.257491 0.294030 0.150313 0.082 Uiso 1 1 calc R U . . .
C13 C 0.38392(10) -0.2360(2) 0.21872(10) 0.0661(5) Uani 1 1 d . . . . .
H13A H 0.428523 -0.193195 0.239650 0.079 Uiso 1 1 calc R U . . .
H13B H 0.388145 -0.344254 0.206041 0.079 Uiso 1 1 calc R U . . .
H13C H 0.357175 -0.235254 0.245783 0.079 Uiso 1 1 calc R U . . .
C14 C 0.48350(6) 0.27455(16) 0.39626(5) 0.0328(3) Uani 1 1 d . . . . .
C15 C 0.49672(7) 0.43548(17) 0.40341(6) 0.0410(3) Uani 1 1 d . . . . .
C16 C 0.55372(8) 0.4855(2) 0.44910(7) 0.0507(4) Uani 1 1 d . . . . .
H16 H 0.563268 0.594894 0.454465 0.061 Uiso 1 1 calc R U . . .
C17 C 0.59640(7) 0.3785(2) 0.48661(7) 0.0538(4) Uani 1 1 d . . . . .
H17 H 0.634750 0.414226 0.517864 0.065 Uiso 1 1 calc R U . . .
C18 C 0.58338(7) 0.2197(2) 0.47872(7) 0.0495(4) Uani 1 1 d . . . . .
H18 H 0.613041 0.146679 0.504704 0.059 Uiso 1 1 calc R U . . .
C19 C 0.52721(7) 0.16399(17) 0.43308(6) 0.0392(3) Uani 1 1 d . . . . .
C20 C 0.45054(9) 0.55376(19) 0.36311(9) 0.0612(5) Uani 1 1 d . . . . .
H20A H 0.406999 0.550764 0.369557 0.073 Uiso 1 1 calc R U . . .
H20B H 0.444644 0.528274 0.321147 0.073 Uiso 1 1 calc R U . . .
H20C H 0.469869 0.659344 0.372351 0.073 Uiso 1 1 calc R U . . .
C21 C 0.51459(8) -0.00893(19) 0.42359(7) 0.0511(4) Uani 1 1 d . . . . .
H21A H 0.551059 -0.067518 0.452339 0.061 Uiso 1 1 calc R U . . .
H21B H 0.512382 -0.036790 0.382637 0.061 Uiso 1 1 calc R U . . .
H21C H 0.472076 -0.035726 0.429564 0.061 Uiso 1 1 calc R U . . .

loop_
_atom_site_aniso_label
_atom_site_aniso_U_11
_atom_site_aniso_U_22
_atom_site_aniso_U_33
_atom_site_aniso_U_23
_atom_site_aniso_U_13
_atom_site_aniso_U_12
Mg1 0.0253(2) 0.0496(3) 0.0246(2) -0.00300(17) 0.00474(17) -0.00326(17)
N1 0.0282(5) 0.0381(5) 0.0251(5) -0.0030(4) 0.0024(4) -0.0026(4)
N2 0.0268(5) 0.0379(5) 0.0234(5) -0.0020(4) 0.0022(4) -0.0011(4)
C1 0.0315(7) 0.0543(8) 0.0415(8) -0.0122(6) 0.0076(6) -0.0119(6)
C2 0.0266(6) 0.0305(6) 0.0319(6) -0.0005(5) 0.0035(5) -0.0010(4)
C3 0.0272(6) 0.0361(6) 0.0308(6) 0.0006(5) 0.0078(5) -0.0006(5)
C4 0.0307(6) 0.0331(6) 0.0250(6) 0.0014(5) 0.0048(5) 0.0034(4)
C5 0.0374(7) 0.0615(9) 0.0287(7) -0.0050(6) 0.0093(5) 0.0016(6)
C6 0.0293(6) 0.0468(7) 0.0297(6) -0.0091(5) 0.0065(5) -0.0082(5)
C7 0.0391(7) 0.0688(10) 0.0292(7) -0.0021(7) 0.0042(6) -0.0073(7)
C8 0.0517(9) 0.1090(16) 0.0278(8) -0.0098(9) 0.0064(7) -0.0252(10)
C9 0.0666(12) 0.1157(18) 0.0475(10) -0.0428(12) 0.0311(9) -0.0468(12)
C10 0.0665(11) 0.0691(11) 0.0808(14) -0.0418(11) 0.0454(11) -0.0303(9)
C11 0.0433(8) 0.0478(8) 0.0564(9) -0.0142(7) 0.0226(7) -0.0116(6)
C12 0.0774(13) 0.0700(12) 0.0478(10) 0.0183(9) 0.0060(9) 0.0130(10)
C13 0.0676(11) 0.0430(9) 0.0919(14) 0.0030(9) 0.0317(10) 0.0060(8)
C14 0.0273(6) 0.0439(7) 0.0233(6) -0.0053(5) 0.0031(5) -0.0006(5)
C15 0.0365(7) 0.0450(7) 0.0358(7) -0.0053(6) 0.0039(6) -0.0020(6)
C16 0.0421(8) 0.0543(9) 0.0489(9) -0.0168(7) 0.0056(7) -0.0110(6)
C17 0.0304(7) 0.0781(11) 0.0419(8) -0.0196(8) -0.0033(6) -0.0036(7)
C18 0.0333(7) 0.0695(10) 0.0349(7) -0.0060(7) -0.0035(6) 0.0113(7)
C19 0.0336(7) 0.0507(8) 0.0287(6) -0.0025(6) 0.0036(5) 0.0065(5)
C20 0.0615(10) 0.0420(8) 0.0619(11) 0.0012(7) -0.0049(8) -0.0007(7)
C21 0.0511(9) 0.0486(8) 0.0439(8) 0.0025(7) 0.0020(7) 0.0114(7)

#==============================================================================
_computing_data_collection       'CrysAlisPro 1.171.38.46 (Rigaku OD, 2015)'
_computing_cell_refinement       'CrysAlisPro 1.171.38.46 (Rigaku OD, 2015)'
_computing_data_reduction        'CrysAlisPro 1.171.38.46 (Rigaku OD, 2015)'
_computing_structure_solution    'SIR2011 (Burla, et al., 2012)'
_computing_structure_refinement  'SHELXL Version 2018/3 (Sheldrick, 2008)'
_computing_publication_material  'CrystalStructure 4.3 (Rigaku, 2018)'
_computing_molecular_graphics    'CrystalStructure 4.3'

#==============================================================================
# MOLECULAR GEOMETRY

_geom_special_details            
;
 All esds (except the esd in the dihedral angle between two l.s. planes)
 are estimated using the full covariance matrix.  The cell esds are taken
 into account individually in the estimation of esds in distances, angles
 and torsion angles; correlations between esds in cell parameters are only
 used when they are defined by crystal symmetry.  An approximate (isotropic)
 treatment of cell esds is used for estimating esds involving l.s. planes.
;

loop_
_geom_bond_atom_site_label_1
_geom_bond_atom_site_label_2
_geom_bond_distance
_geom_bond_site_symmetry_2
_geom_bond_publ_flag
Mg1 N2 2.0429(11) . ?
Mg1 N1 2.0430(11) . ?
Mg1 Mg1 2.8120(8) 2_655 ?
N1 C2 1.3322(17) . ?
N1 C6 1.4330(16) . ?
N2 C4 1.3236(16) . ?
N2 C14 1.4379(15) . ?
C1 C2 1.5103(17) . ?
C1 H1A 0.9800 . ?
C1 H1B 0.9800 . ?
C1 H1C 0.9800 . ?
C2 C3 1.3978(18) . ?
C3 C4 1.4058(17) . ?
C3 H3 0.9500 . ?
C4 C5 1.5122(18) . ?
C5 H5A 0.9800 . ?
C5 H5B 0.9800 . ?
C5 H5C 0.9800 . ?
C6 C7 1.399(2) . ?
C6 C11 1.400(2) . ?
C7 C8 1.395(2) . ?
C7 C12 1.496(3) . ?
C8 C9 1.362(3) . ?
C8 H8 0.9500 . ?
C9 C10 1.376(3) . ?
C9 H9 0.9500 . ?
C10 C11 1.399(2) . ?
C10 H10 0.9500 . ?
C11 C13 1.499(3) . ?
C12 H12A 0.9800 . ?
C12 H12B 0.9800 . ?
C12 H12C 0.9800 . ?
C13 H13A 0.9800 . ?
C13 H13B 0.9800 . ?
C13 H13C 0.9800 . ?
C14 C15 1.394(2) . ?
C14 C19 1.4020(19) . ?
C15 C16 1.3951(19) . ?
C15 C20 1.503(2) . ?
C16 C17 1.379(2) . ?
C16 H16 0.9500 . ?
C17 C18 1.377(3) . ?
C17 H17 0.9500 . ?
C18 C19 1.3992(19) . ?
C18 H18 0.9500 . ?
C19 C21 1.496(2) . ?
C20 H20A 0.9800 . ?
C20 H20B 0.9800 . ?
C20 H20C 0.9800 . ?
C21 H21A 0.9800 . ?
C21 H21B 0.9800 . ?
C21 H21C 0.9800 . ?

loop_
_geom_angle_atom_site_label_1
_geom_angle_atom_site_label_2
_geom_angle_atom_site_label_3
_geom_angle
_geom_angle_site_symmetry_1
_geom_angle_site_symmetry_3
_geom_angle_publ_flag
N2 Mg1 N1 92.39(4) . . ?
N2 Mg1 Mg1 135.30(4) . 2_655 ?
N1 Mg1 Mg1 131.42(4) . 2_655 ?
C2 N1 C6 117.96(10) . . ?
C2 N1 Mg1 124.61(8) . . ?
C6 N1 Mg1 117.32(8) . . ?
C4 N2 C14 118.99(10) . . ?
C4 N2 Mg1 125.09(8) . . ?
C14 N2 Mg1 115.68(8) . . ?
C2 C1 H1A 109.5 . . ?
C2 C1 H1B 109.5 . . ?
H1A C1 H1B 109.5 . . ?
C2 C1 H1C 109.5 . . ?
H1A C1 H1C 109.5 . . ?
H1B C1 H1C 109.5 . . ?
N1 C2 C3 124.37(11) . . ?
N1 C2 C1 119.38(11) . . ?
C3 C2 C1 116.25(11) . . ?
C2 C3 C4 129.50(11) . . ?
C2 C3 H3 115.3 . . ?
C4 C3 H3 115.3 . . ?
N2 C4 C3 124.03(11) . . ?
N2 C4 C5 120.21(11) . . ?
C3 C4 C5 115.75(11) . . ?
C4 C5 H5A 109.5 . . ?
C4 C5 H5B 109.5 . . ?
H5A C5 H5B 109.5 . . ?
C4 C5 H5C 109.5 . . ?
H5A C5 H5C 109.5 . . ?
H5B C5 H5C 109.5 . . ?
C7 C6 C11 121.08(14) . . ?
C7 C6 N1 120.18(13) . . ?
C11 C6 N1 118.68(13) . . ?
C8 C7 C6 118.08(17) . . ?
C8 C7 C12 120.62(17) . . ?
C6 C7 C12 121.30(14) . . ?
C9 C8 C7 121.42(19) . . ?
C9 C8 H8 119.3 . . ?
C7 C8 H8 119.3 . . ?
C8 C9 C10 120.35(16) . . ?
C8 C9 H9 119.8 . . ?
C10 C9 H9 119.8 . . ?
C9 C10 C11 120.76(18) . . ?
C9 C10 H10 119.6 . . ?
C11 C10 H10 119.6 . . ?
C10 C11 C6 118.26(17) . . ?
C10 C11 C13 121.30(17) . . ?
C6 C11 C13 120.44(15) . . ?
C7 C12 H12A 109.5 . . ?
C7 C12 H12B 109.5 . . ?
H12A C12 H12B 109.5 . . ?
C7 C12 H12C 109.5 . . ?
H12A C12 H12C 109.5 . . ?
H12B C12 H12C 109.5 . . ?
C11 C13 H13A 109.5 . . ?
C11 C13 H13B 109.5 . . ?
H13A C13 H13B 109.5 . . ?
C11 C13 H13C 109.5 . . ?
H13A C13 H13C 109.5 . . ?
H13B C13 H13C 109.5 . . ?
C15 C14 C19 121.08(12) . . ?
C15 C14 N2 120.48(11) . . ?
C19 C14 N2 118.32(12) . . ?
C14 C15 C16 118.72(13) . . ?
C14 C15 C20 121.03(12) . . ?
C16 C15 C20 120.24(14) . . ?
C17 C16 C15 120.91(15) . . ?
C17 C16 H16 119.5 . . ?
C15 C16 H16 119.5 . . ?
C18 C17 C16 119.93(13) . . ?
C18 C17 H17 120.0 . . ?
C16 C17 H17 120.0 . . ?
C17 C18 C19 121.15(14) . . ?
C17 C18 H18 119.4 . . ?
C19 C18 H18 119.4 . . ?
C18 C19 C14 118.17(14) . . ?
C18 C19 C21 120.79(13) . . ?
C14 C19 C21 121.03(12) . . ?
C15 C20 H20A 109.5 . . ?
C15 C20 H20B 109.5 . . ?
H20A C20 H20B 109.5 . . ?
C15 C20 H20C 109.5 . . ?
H20A C20 H20C 109.5 . . ?
H20B C20 H20C 109.5 . . ?
C19 C21 H21A 109.5 . . ?
C19 C21 H21B 109.5 . . ?
H21A C21 H21B 109.5 . . ?
C19 C21 H21C 109.5 . . ?
H21A C21 H21C 109.5 . . ?
H21B C21 H21C 109.5 . . ?

loop_
_geom_torsion_atom_site_label_1
_geom_torsion_atom_site_label_2
_geom_torsion_atom_site_label_3
_geom_torsion_atom_site_label_4
_geom_torsion
_geom_torsion_site_symmetry_1
_geom_torsion_site_symmetry_2
_geom_torsion_site_symmetry_3
_geom_torsion_site_symmetry_4
_geom_torsion_publ_flag
C6 N1 C2 C3 175.93(12) . . . . ?
Mg1 N1 C2 C3 -0.12(17) . . . . ?
C6 N1 C2 C1 -4.76(17) . . . . ?
Mg1 N1 C2 C1 179.19(9) . . . . ?
N1 C2 C3 C4 0.1(2) . . . . ?
C1 C2 C3 C4 -179.27(13) . . . . ?
C14 N2 C4 C3 -175.14(11) . . . . ?
Mg1 N2 C4 C3 -0.86(17) . . . . ?
C14 N2 C4 C5 5.67(18) . . . . ?
Mg1 N2 C4 C5 179.94(9) . . . . ?
C2 C3 C4 N2 0.5(2) . . . . ?
C2 C3 C4 C5 179.71(13) . . . . ?
C2 N1 C6 C7 91.71(15) . . . . ?
Mg1 N1 C6 C7 -91.95(13) . . . . ?
C2 N1 C6 C11 -91.07(15) . . . . ?
Mg1 N1 C6 C11 85.27(13) . . . . ?
C11 C6 C7 C8 2.6(2) . . . . ?
N1 C6 C7 C8 179.70(13) . . . . ?
C11 C6 C7 C12 -176.90(15) . . . . ?
N1 C6 C7 C12 0.3(2) . . . . ?
C6 C7 C8 C9 -0.8(2) . . . . ?
C12 C7 C8 C9 178.63(17) . . . . ?
C7 C8 C9 C10 -0.7(3) . . . . ?
C8 C9 C10 C11 0.6(3) . . . . ?
C9 C10 C11 C6 1.1(2) . . . . ?
C9 C10 C11 C13 -179.01(17) . . . . ?
C7 C6 C11 C10 -2.7(2) . . . . ?
N1 C6 C11 C10 -179.87(12) . . . . ?
C7 C6 C11 C13 177.40(15) . . . . ?
N1 C6 C11 C13 0.2(2) . . . . ?
C4 N2 C14 C15 -96.07(15) . . . . ?
Mg1 N2 C14 C15 89.12(13) . . . . ?
C4 N2 C14 C19 87.89(15) . . . . ?
Mg1 N2 C14 C19 -86.92(13) . . . . ?
C19 C14 C15 C16 -1.6(2) . . . . ?
N2 C14 C15 C16 -177.51(13) . . . . ?
C19 C14 C15 C20 178.77(15) . . . . ?
N2 C14 C15 C20 2.8(2) . . . . ?
C14 C15 C16 C17 0.0(2) . . . . ?
C20 C15 C16 C17 179.70(17) . . . . ?
C15 C16 C17 C18 0.8(3) . . . . ?
C16 C17 C18 C19 -0.1(3) . . . . ?
C17 C18 C19 C14 -1.4(2) . . . . ?
C17 C18 C19 C21 178.05(15) . . . . ?
C15 C14 C19 C18 2.2(2) . . . . ?
N2 C14 C19 C18 178.26(13) . . . . ?
C15 C14 C19 C21 -177.22(14) . . . . ?
N2 C14 C19 C21 -1.2(2) . . . . ?


#==============================================================================
# Additional structures and associated data_? identifiers
# should be added at this point if there is more than one 
# structure analysis in the CIF.

_shelx_res_file                  
;
TITL xcalibur
    shelxl.res
    created by SHELXL-2018/3 at 11:07:32 on 19-Nov-2018
CELL  0.71073 21.12070 8.49300 23.57010 90.00000 108.99100 90.00000
ZERR  4 0.00060 0.00020 0.00080 0.00000 0.00300 0.00000
LATT 7
SYMM    -X,    +Y, .50-Z
SFAC C H MG N
UNIT 168 200 8 16
L.S. 5
FMAP 2
PLAN 5
BOND $H
CONF
LIST 4
TEMP -100.0
ACTA
SIZE 0.310 0.190 0.110
WGHT    0.082800    1.392900
FVAR       0.34512
MG1   3    0.443581    0.172240    0.269231    11.00000    0.02530    0.04957 =
         0.02460   -0.00300    0.00474   -0.00326
N1    4    0.349404    0.083459    0.230725    11.00000    0.02818    0.03805 =
         0.02515   -0.00304    0.00236   -0.00260
N2    4    0.426766    0.217678    0.348240    11.00000    0.02678    0.03792 =
         0.02338   -0.00202    0.00221   -0.00111
C1    1    0.235185    0.006535    0.224246    11.00000    0.03153    0.05426 =
         0.04150   -0.01219    0.00758   -0.01195
AFIX 137
H1A   2    0.240130   -0.099809    0.210104    11.00000   -1.20000
H1B   2    0.213168    0.074241    0.189799    11.00000   -1.20000
H1C   2    0.207975    0.002260    0.250878    11.00000   -1.20000
AFIX   0
C2    1    0.303429    0.072666    0.258085    11.00000    0.02656    0.03054 =
         0.03188   -0.00047    0.00351   -0.00096
C3    1    0.313383    0.120482    0.317102    11.00000    0.02715    0.03608 =
         0.03085    0.00063    0.00776   -0.00056
AFIX  43
H3    2    0.276176    0.105716    0.330795    11.00000   -1.20000
AFIX   0
C4    1    0.370370    0.187217    0.359169    11.00000    0.03072    0.03308 =
         0.02497    0.00141    0.00481    0.00345
C5    1    0.363952    0.226228    0.419659    11.00000    0.03743    0.06147 =
         0.02872   -0.00497    0.00929    0.00158
AFIX 137
H5A   2    0.317420    0.211209    0.418131    11.00000   -1.20000
H5B   2    0.377066    0.336034    0.429792    11.00000   -1.20000
H5C   2    0.393212    0.156723    0.450257    11.00000   -1.20000
AFIX   0
C6    1    0.333397    0.019898    0.171395    11.00000    0.02932    0.04676 =
         0.02966   -0.00906    0.00652   -0.00815
C7    1    0.304304    0.115676    0.121378    11.00000    0.03905    0.06880 =
         0.02919   -0.00208    0.00424   -0.00731
C8    1    0.289912    0.048655    0.064518    11.00000    0.05168    0.10900 =
         0.02783   -0.00975    0.00636   -0.02521
AFIX  43
H8    2    0.269611    0.111483    0.030030    11.00000   -1.20000
AFIX   0
C9    1    0.304349   -0.104944    0.057402    11.00000    0.06656    0.11570 =
         0.04755   -0.04282    0.03107   -0.04676
AFIX  43
H9    2    0.293576   -0.148178    0.018225    11.00000   -1.20000
AFIX   0
C10   1    0.334442   -0.197758    0.106639    11.00000    0.06646    0.06915 =
         0.08081   -0.04182    0.04535   -0.03029
AFIX  43
H10   2    0.344679   -0.304417    0.101126    11.00000   -1.20000
AFIX   0
C11   1    0.350140   -0.136903    0.164727    11.00000    0.04328    0.04775 =
         0.05644   -0.01422    0.02261   -0.01155
C12   1    0.289462    0.285520    0.128243    11.00000    0.07736    0.07004 =
         0.04779    0.01828    0.00602    0.01301
AFIX 137
H12A  2    0.270202    0.333425    0.088502    11.00000   -1.20000
H12B  2    0.330971    0.340361    0.150410    11.00000   -1.20000
H12C  2    0.257491    0.294030    0.150313    11.00000   -1.20000
AFIX   0
C13   1    0.383918   -0.235971    0.218721    11.00000    0.06756    0.04298 =
         0.09189    0.00299    0.03171    0.00603
AFIX 137
H13A  2    0.428523   -0.193195    0.239650    11.00000   -1.20000
H13B  2    0.388145   -0.344254    0.206041    11.00000   -1.20000
H13C  2    0.357175   -0.235254    0.245783    11.00000   -1.20000
AFIX   0
C14   1    0.483503    0.274555    0.396259    11.00000    0.02733    0.04395 =
         0.02330   -0.00527    0.00305   -0.00060
C15   1    0.496718    0.435482    0.403406    11.00000    0.03655    0.04495 =
         0.03585   -0.00527    0.00387   -0.00205
C16   1    0.553719    0.485548    0.449105    11.00000    0.04212    0.05434 =
         0.04891   -0.01676    0.00557   -0.01096
AFIX  43
H16   2    0.563268    0.594894    0.454465    11.00000   -1.20000
AFIX   0
C17   1    0.596404    0.378455    0.486615    11.00000    0.03039    0.07810 =
         0.04189   -0.01958   -0.00334   -0.00359
AFIX  43
H17   2    0.634750    0.414226    0.517864    11.00000   -1.20000
AFIX   0
C18   1    0.583377    0.219693    0.478716    11.00000    0.03333    0.06955 =
         0.03491   -0.00597   -0.00347    0.01128
AFIX  43
H18   2    0.613041    0.146679    0.504704    11.00000   -1.20000
AFIX   0
C19   1    0.527207    0.163992    0.433077    11.00000    0.03361    0.05069 =
         0.02867   -0.00252    0.00358    0.00647
C20   1    0.450540    0.553757    0.363109    11.00000    0.06150    0.04203 =
         0.06189    0.00117   -0.00492   -0.00070
AFIX 137
H20A  2    0.406999    0.550764    0.369557    11.00000   -1.20000
H20B  2    0.444644    0.528274    0.321147    11.00000   -1.20000
H20C  2    0.469869    0.659344    0.372351    11.00000   -1.20000
AFIX   0
C21   1    0.514593   -0.008928    0.423586    11.00000    0.05111    0.04861 =
         0.04389    0.00245    0.00199    0.01137
AFIX 137
H21A  2    0.551059   -0.067518    0.452339    11.00000   -1.20000
H21B  2    0.512382   -0.036790    0.382637    11.00000   -1.20000
H21C  2    0.472076   -0.035726    0.429564    11.00000   -1.20000
AFIX   0
HKLF 4


REM  xcalibur
REM wR2 = 0.1436, GooF = S = 1.066, Restrained GooF = 1.066 for all data
REM R1 = 0.0457 for 3900 Fo > 4sig(Fo) and 0.0532 for all 4657 data
REM 223 parameters refined using 0 restraints

END

WGHT      0.0828      1.3899

REM Highest difference peak  0.278,  deepest hole -0.248,  1-sigma level  0.044
Q1    1   0.3397 -0.0599  0.1681  11.00000  0.05    0.28
Q2    1   0.3679  0.2005  0.3882  11.00000  0.05    0.23
Q3    1   0.3289  0.3027  0.4162  11.00000  0.05    0.22
Q4    1   0.3260  0.1181  0.2403  11.00000  0.05    0.22
Q5    1   0.4877  0.3574  0.4022  11.00000  0.05    0.21
;

_shelx_res_checksum              70424
_exptl_crystal_recrystallization_method 
'Re-crystallisation from solvent: Toluene'
_chemical_properties_physical    Air-sensitive
####################################################################### 
# 
# This file contains crystal structure data downloaded from the 
# Cambridge Structural Database (CSD) hosted by the Cambridge 
# Crystallographic Data Centre (CCDC).
# 
# Full information about CCDC data access policies and citation 
# guidelines are available at http://www.ccdc.cam.ac.uk/access/V1 
# 
# Audit and citation data items may have been added by the CCDC. 
# Please retain this information to preserve the provenance of 
# this file and to allow appropriate attribution of the data. 
# 
#######################################################################

data_3a''
_database_code_depnum_ccdc_archive 'CCDC 1914901'
loop_
_audit_author_name
_audit_author_address
'David Cordes'
;University of St Andrews
United Kingdom
;
_audit_update_record             
;
2019-05-08 deposited with the CCDC.	2019-10-07 downloaded from the CCDC.
;
_audit_creation_date             2019-01-17
_audit_creation_method           'by CrystalStructure 4.3'

#==============================================================================
# CHEMICAL DATA

_chemical_formula_sum            'C133 H97 Mg2 N4'
_chemical_formula_moiety         'C118 H82 Mg2 N4, 2.5(C6 H6)'
_chemical_formula_weight         1799.87
_chemical_melting_point          ?

#==============================================================================
# CRYSTAL DATA
_space_group_crystal_system      triclinic
_space_group_name_H-M_alt        P-1
_space_group_name_Hall           '-P 1'
_space_group_IT_number           2
loop_
_space_group_symop_id
_space_group_symop_operation_xyz
1 +X,+Y,+Z
2 -X,-Y,-Z
#------------------------------------------------------------------------------
_cell_length_a                   14.551(3)
_cell_length_b                   14.651(2)
_cell_length_c                   22.814(4)
_cell_angle_alpha                96.351(3)
_cell_angle_beta                 103.923(5)
_cell_angle_gamma                91.039(5)
_cell_volume                     4686.7(14)
_cell_formula_units_Z            2
_cell_measurement_reflns_used    2335
_cell_measurement_theta_min      18.40
_cell_measurement_theta_max      46.80
_cell_measurement_temperature    173
#------------------------------------------------------------------------------
_exptl_crystal_description       chip
_exptl_crystal_colour            red
_exptl_crystal_size_max          0.060
_exptl_crystal_size_mid          0.030
_exptl_crystal_size_min          0.020
_exptl_crystal_density_diffrn    1.275
_exptl_crystal_density_meas      ?
_exptl_crystal_density_method    'not measured'
_exptl_crystal_F_000             1894.00
_exptl_absorpt_coefficient_mu    0.681
_exptl_absorpt_correction_type   multi-scan
_exptl_absorpt_process_details   'REQAB (Rigaku, 1998)'
_exptl_absorpt_correction_T_min  0.744
_exptl_absorpt_correction_T_max  0.986

#==============================================================================
# EXPERIMENTAL DATA

_diffrn_ambient_temperature      173
_diffrn_radiation_type           'Cu K\a'
_diffrn_radiation_wavelength     1.54187
_diffrn_measurement_device_type  'Rigaku XtaLAB P100'
_diffrn_measurement_method       \w
_diffrn_detector_area_resol_mean 5.814
_diffrn_reflns_number            50351
_diffrn_reflns_av_unetI/netI     0.0987
_diffrn_reflns_av_R_equivalents  0.1266
_diffrn_reflns_theta_max         68.126
_diffrn_reflns_theta_min         3.038
_diffrn_reflns_theta_full        67.687
_diffrn_measured_fraction_theta_max 0.972
_diffrn_measured_fraction_theta_full 0.977
_diffrn_reflns_Laue_measured_fraction_max 0.972
_diffrn_reflns_Laue_measured_fraction_full 0.977
_diffrn_reflns_point_group_measured_fraction_max 0.972
_diffrn_reflns_point_group_measured_fraction_full 0.977
_diffrn_reflns_limit_h_min       -13
_diffrn_reflns_limit_h_max       17
_diffrn_reflns_limit_k_min       -17
_diffrn_reflns_limit_k_max       17
_diffrn_reflns_limit_l_min       -27
_diffrn_reflns_limit_l_max       27
_diffrn_standards_number         0
_diffrn_standards_interval_count .
_diffrn_standards_decay_%        ?
_reflns_number_total             16648
_reflns_number_gt                9849
_reflns_threshold_expression     F^2^>2.0\s(F^2^)
_reflns_Friedel_coverage         0.000
_reflns_Friedel_fraction_max     .
_reflns_Friedel_fraction_full    .

#==============================================================================
# REFINEMENT DATA

_refine_special_details          
;
    Refinement was performed using all reflections. The weighted 
    R-factor (wR) and goodness of fit (S) are based on F^2^.
    R-factor (gt) are based on F. The threshold expression of
    F^2^ > 2.0 sigma(F^2^) is used only for calculating R-factor (gt).
;
_refine_ls_structure_factor_coef Fsqd
_refine_ls_R_factor_all          0.1144
_refine_ls_R_factor_gt           0.0643
_refine_ls_wR_factor_ref         0.1857
_refine_ls_wR_factor_gt          0.1586
_refine_ls_number_restraints     55
_refine_ls_hydrogen_treatment    constr
_refine_ls_number_reflns         16648
_refine_ls_number_parameters     1272
_refine_ls_goodness_of_fit_ref   0.939
_refine_ls_weighting_scheme      calc
_refine_ls_weighting_details     
'w = 1/[\s^2^(Fo^2^)+(0.1044P)^2^] where P=(Fo^2^+2Fc^2^)/3'
_atom_sites_solution_hydrogens   geom
_atom_sites_solution_primary     direct
_atom_sites_solution_secondary   difmap
_refine_ls_shift/su_max          0.000
_refine_diff_density_max         0.335
_refine_diff_density_min         -0.322
_refine_ls_extinction_method     none
_refine_ls_extinction_coef       ?

loop_
_atom_type_symbol
_atom_type_description
_atom_type_scat_dispersion_real
_atom_type_scat_dispersion_imag
_atom_type_scat_source
C C 0.0181 0.0091
;
International Tables for Crystallography
(Vol. C, Tables 4.2.6.8 and 6.1.1.4)
;
H H 0.0000 0.0000
;
International Tables for Crystallography
(Vol. C, Table 6.1.1.4)
;
Mg Mg 0.1719 0.1771
;
International Tables for Crystallography
(Vol. C, Tables 4.2.6.8 and 6.1.1.4)
;
N N 0.0311 0.0180
;
International Tables for Crystallography
(Vol. C, Tables 4.2.6.8 and 6.1.1.4)
;

#==============================================================================
# ATOMIC COORDINATES AND THERMAL PARAMETERS

loop_
_atom_site_label
_atom_site_type_symbol
_atom_site_fract_x
_atom_site_fract_y
_atom_site_fract_z
_atom_site_U_iso_or_equiv
_atom_site_adp_type
_atom_site_occupancy
_atom_site_site_symmetry_order
_atom_site_calc_flag
_atom_site_refinement_flags_posn
_atom_site_refinement_flags_adp
_atom_site_refinement_flags_occupancy
_atom_site_disorder_assembly
_atom_site_disorder_group
Mg1 Mg 0.56782(7) 0.37910(7) 0.75034(5) 0.0334(2) Uani 1 1 d . . . . .
Mg2 Mg 0.07941(7) 0.87351(7) 0.77763(4) 0.0326(2) Uani 1 1 d . . . . .
N1 N 0.64984(17) 0.31444(17) 0.81365(11) 0.0296(5) Uani 1 1 d . . . . .
N2 N 0.56343(17) 0.28700(17) 0.68004(11) 0.0300(5) Uani 1 1 d . . . . .
N3 N 0.03459(16) 0.92660(17) 0.84903(10) 0.0265(5) Uani 1 1 d . . . . .
N4 N -0.03294(16) 0.90478(17) 0.71669(11) 0.0263(5) Uani 1 1 d . . . . .
C1 C 0.7447(2) 0.1840(2) 0.84824(15) 0.0390(8) Uani 1 1 d . . . . .
H1A H 0.744318 0.215318 0.888417 0.047 Uiso 1 1 calc R U . . .
H1B H 0.809600 0.185251 0.842942 0.047 Uiso 1 1 calc R U . . .
H1C H 0.721171 0.120104 0.844890 0.047 Uiso 1 1 calc R U . . .
C2 C 0.6819(2) 0.2323(2) 0.79971(14) 0.0296(6) Uani 1 1 d . . . . .
C3 C 0.6608(2) 0.1846(2) 0.74042(14) 0.0317(7) Uani 1 1 d . . . . .
H3 H 0.689343 0.127027 0.737412 0.038 Uiso 1 1 calc R U . . .
C4 C 0.6052(2) 0.2073(2) 0.68547(14) 0.0310(7) Uani 1 1 d . . . . .
C5 C 0.5934(3) 0.1355(2) 0.63119(15) 0.0415(8) Uani 1 1 d . . . . .
H5A H 0.648510 0.139338 0.613835 0.050 Uiso 1 1 calc R U . . .
H5B H 0.535883 0.146130 0.600532 0.050 Uiso 1 1 calc R U . . .
H5C H 0.587971 0.074272 0.643920 0.050 Uiso 1 1 calc R U . . .
C6 C 0.6705(2) 0.3585(2) 0.87550(13) 0.0302(6) Uani 1 1 d . . . . .
C7 C 0.5959(2) 0.3632(2) 0.90544(14) 0.0313(7) Uani 1 1 d . . . . .
C8 C 0.6130(3) 0.4131(2) 0.96271(15) 0.0415(8) Uani 1 1 d . . . . .
H8 H 0.563981 0.416640 0.983759 0.050 Uiso 1 1 calc R U . . .
C9 C 0.6994(3) 0.4575(3) 0.98958(16) 0.0486(9) Uani 1 1 d . . . . .
H9 H 0.709448 0.491539 1.028686 0.058 Uiso 1 1 calc R U . . .
C10 C 0.7712(3) 0.4526(2) 0.96000(16) 0.0445(8) Uani 1 1 d . . . . .
H10 H 0.830400 0.483866 0.979094 0.053 Uiso 1 1 calc R U . . .
C11 C 0.7597(2) 0.4031(2) 0.90276(15) 0.0357(7) Uani 1 1 d . . . . .
C12 C 0.4997(2) 0.3133(2) 0.87635(16) 0.0384(7) Uani 1 1 d . . . . .
H12 H 0.485073 0.319613 0.831898 0.046 Uiso 1 1 calc R U . . .
C13 C 0.5046(3) 0.2110(3) 0.8826(2) 0.0562(10) Uani 1 1 d . . . . .
H13A H 0.441771 0.180812 0.865189 0.067 Uiso 1 1 calc R U . . .
H13B H 0.525176 0.202381 0.925684 0.067 Uiso 1 1 calc R U . . .
H13C H 0.549905 0.184049 0.860851 0.067 Uiso 1 1 calc R U . . .
C14 C 0.4178(3) 0.3522(3) 0.90037(19) 0.0484(9) Uani 1 1 d . . . . .
H14A H 0.424775 0.338660 0.942282 0.058 Uiso 1 1 calc R U . . .
H14B H 0.357788 0.324195 0.874839 0.058 Uiso 1 1 calc R U . . .
H14C H 0.418182 0.418959 0.899457 0.058 Uiso 1 1 calc R U . . .
C15 C 0.8402(2) 0.4015(2) 0.87095(17) 0.0412(8) Uani 1 1 d . . . . .
H15 H 0.823223 0.352578 0.835428 0.049 Uiso 1 1 calc R U . . .
C16 C 0.9332(3) 0.3774(4) 0.9115(2) 0.0761(14) Uani 1 1 d . . . . .
H16A H 0.956311 0.428279 0.943729 0.091 Uiso 1 1 calc R U . . .
H16B H 0.979952 0.366762 0.887207 0.091 Uiso 1 1 calc R U . . .
H16C H 0.923366 0.321652 0.929706 0.091 Uiso 1 1 calc R U . . .
C17 C 0.8504(3) 0.4919(3) 0.8464(3) 0.0696(13) Uani 1 1 d . . . . .
H17A H 0.902609 0.489544 0.826023 0.084 Uiso 1 1 calc R U . . .
H17B H 0.863952 0.541845 0.880016 0.084 Uiso 1 1 calc R U . . .
H17C H 0.791401 0.502903 0.817236 0.084 Uiso 1 1 calc R U . . .
C18 C 0.5101(2) 0.3104(2) 0.62202(14) 0.0342(7) Uani 1 1 d . . . . .
C19 C 0.4113(2) 0.3146(2) 0.61211(16) 0.0393(8) Uani 1 1 d . . . . .
C20 C 0.3617(3) 0.3481(3) 0.55920(18) 0.0514(10) Uani 1 1 d . . . . .
H20 H 0.294896 0.352114 0.551453 0.062 Uiso 1 1 calc R U . . .
C21 C 0.4091(3) 0.3757(3) 0.51793(18) 0.0588(11) Uani 1 1 d . . . . .
H21 H 0.374285 0.397140 0.481659 0.071 Uiso 1 1 calc R U . . .
C22 C 0.5058(3) 0.3723(3) 0.52871(17) 0.0517(10) Uani 1 1 d . . . . .
H22 H 0.537155 0.392828 0.500182 0.062 Uiso 1 1 calc R U . . .
C23 C 0.5589(3) 0.3393(2) 0.58085(14) 0.0390(8) Uani 1 1 d . . . . .
C24 C 0.3592(2) 0.2859(2) 0.65845(18) 0.0474(9) Uani 1 1 d . . . . .
H24 H 0.393177 0.318900 0.698835 0.057 Uiso 1 1 calc R U . . .
C25 C 0.3638(3) 0.1831(3) 0.6647(2) 0.0549(10) Uani 1 1 d . . . . .
H25A H 0.336278 0.147730 0.625089 0.066 Uiso 1 1 calc R U . . .
H25B H 0.328068 0.168070 0.693977 0.066 Uiso 1 1 calc R U . . .
H25C H 0.430063 0.167561 0.679070 0.066 Uiso 1 1 calc R U . . .
C26 C 0.2567(3) 0.3129(3) 0.6475(2) 0.0656(12) Uani 1 1 d . . . . .
H26A H 0.219259 0.277828 0.609995 0.079 Uiso 1 1 calc R U . . .
H26B H 0.253440 0.378801 0.643534 0.079 Uiso 1 1 calc R U . . .
H26C H 0.231187 0.299573 0.681803 0.079 Uiso 1 1 calc R U . . .
C27 C 0.6660(3) 0.3412(2) 0.59351(16) 0.0435(8) Uani 1 1 d . . . . .
H27 H 0.688995 0.301591 0.626550 0.052 Uiso 1 1 calc R U . . .
C28 C 0.7031(4) 0.3029(4) 0.5388(2) 0.0794(14) Uani 1 1 d . . . . .
H28A H 0.689374 0.344944 0.507608 0.095 Uiso 1 1 calc R U . . .
H28B H 0.671913 0.242539 0.522095 0.095 Uiso 1 1 calc R U . . .
H28C H 0.771710 0.296592 0.551797 0.095 Uiso 1 1 calc R U . . .
C29 C 0.7069(3) 0.4378(3) 0.6173(3) 0.0802(15) Uani 1 1 d . . . . .
H29A H 0.687032 0.458910 0.654464 0.096 Uiso 1 1 calc R U . . .
H29B H 0.683800 0.479109 0.586498 0.096 Uiso 1 1 calc R U . . .
H29C H 0.776213 0.437940 0.626351 0.096 Uiso 1 1 calc R U . . .
C31 C -0.0785(2) 1.0008(2) 0.90171(14) 0.0355(7) Uani 1 1 d . . . . .
H31A H -0.068763 1.067848 0.909286 0.043 Uiso 1 1 calc R U . . .
H31B H -0.040907 0.973151 0.936388 0.043 Uiso 1 1 calc R U . . .
H31C H -0.145826 0.984090 0.896345 0.043 Uiso 1 1 calc R U . . .
C32 C -0.04807(19) 0.9660(2) 0.84511(13) 0.0265(6) Uani 1 1 d . . . . .
C33 C -0.11232(19) 0.9766(2) 0.78951(13) 0.0276(6) Uani 1 1 d . . . . .
H33 H -0.167697 1.008019 0.792840 0.033 Uiso 1 1 calc R U . . .
C34 C -0.10630(18) 0.9474(2) 0.73010(13) 0.0262(6) Uani 1 1 d . . . . .
C35 C -0.1893(2) 0.9643(2) 0.67866(15) 0.0378(8) Uani 1 1 d . . . . .
H35A H -0.221759 0.905412 0.659464 0.045 Uiso 1 1 calc R U . . .
H35B H -0.166281 0.994782 0.648459 0.045 Uiso 1 1 calc R U . . .
H35C H -0.233571 1.003487 0.694723 0.045 Uiso 1 1 calc R U . . .
C36 C 0.09984(19) 0.9184(2) 0.90658(13) 0.0278(6) Uani 1 1 d . . . . .
C37 C 0.11247(19) 0.8302(2) 0.92597(13) 0.0298(6) Uani 1 1 d . . . . .
C38 C 0.1837(2) 0.8210(2) 0.97752(14) 0.0370(7) Uani 1 1 d . . . . .
H38 H 0.192840 0.762560 0.991797 0.044 Uiso 1 1 calc R U . . .
C39 C 0.2415(2) 0.8955(2) 1.00831(14) 0.0391(8) Uani 1 1 d . . . . .
H39 H 0.290141 0.887753 1.043314 0.047 Uiso 1 1 calc R U . . .
C40 C 0.2291(2) 0.9805(2) 0.98871(14) 0.0377(7) Uani 1 1 d . . . . .
H40 H 0.269396 1.031008 1.010556 0.045 Uiso 1 1 calc R U . . .
C41 C 0.1587(2) 0.9946(2) 0.93745(14) 0.0328(7) Uani 1 1 d . . . . .
C42 C 0.0513(2) 0.7470(2) 0.88915(15) 0.0351(7) Uani 1 1 d . . . . .
H42 H 0.048200 0.751930 0.845354 0.042 Uiso 1 1 calc R U . . .
C43 C -0.0506(2) 0.7480(3) 0.8959(2) 0.0554(10) Uani 1 1 d . . . . .
H43A H -0.051459 0.738630 0.937620 0.066 Uiso 1 1 calc R U . . .
H43B H -0.088930 0.698721 0.867484 0.066 Uiso 1 1 calc R U . . .
H43C H -0.076923 0.807464 0.886856 0.066 Uiso 1 1 calc R U . . .
C44 C 0.0924(2) 0.6546(2) 0.90247(17) 0.0428(8) Uani 1 1 d . . . . .
H44A H 0.055833 0.605786 0.872682 0.051 Uiso 1 1 calc R U . . .
H44B H 0.089102 0.643197 0.943468 0.051 Uiso 1 1 calc R U . . .
H44C H 0.158611 0.655244 0.899850 0.051 Uiso 1 1 calc R U . . .
C45 C 0.1516(2) 1.0895(2) 0.91614(15) 0.0377(7) Uani 1 1 d . . . . .
H45 H 0.097919 1.086355 0.879028 0.045 Uiso 1 1 calc R U . . .
C46 C 0.1298(3) 1.1619(3) 0.96400(18) 0.0520(9) Uani 1 1 d . . . . .
H46A H 0.183129 1.169068 1.000053 0.062 Uiso 1 1 calc R U . . .
H46B H 0.072368 1.142183 0.975348 0.062 Uiso 1 1 calc R U . . .
H46C H 0.119965 1.220717 0.947282 0.062 Uiso 1 1 calc R U . . .
C47 C 0.2415(3) 1.1185(3) 0.8985(2) 0.0535(10) Uani 1 1 d . . . . .
H47A H 0.251729 1.074450 0.865363 0.064 Uiso 1 1 calc R U . . .
H47B H 0.295772 1.119790 0.933764 0.064 Uiso 1 1 calc R U . . .
H47C H 0.234872 1.179846 0.885142 0.064 Uiso 1 1 calc R U . . .
C48 C -0.02717(18) 0.8771(2) 0.65542(13) 0.0278(6) Uani 1 1 d . . . . .
C49 C 0.0093(2) 0.9402(2) 0.62382(14) 0.0311(7) Uani 1 1 d . . . . .
C50 C 0.0332(2) 0.9064(2) 0.57058(15) 0.0398(8) Uani 1 1 d . . . . .
H50 H 0.058638 0.947660 0.548585 0.048 Uiso 1 1 calc R U . . .
C51 C 0.0210(2) 0.8137(3) 0.54861(15) 0.0433(8) Uani 1 1 d . . . . .
H51 H 0.040520 0.791579 0.512984 0.052 Uiso 1 1 calc R U . . .
C52 C -0.0197(2) 0.7539(2) 0.57874(15) 0.0381(7) Uani 1 1 d . . . . .
H52 H -0.030330 0.690930 0.562598 0.046 Uiso 1 1 calc R U . . .
C53 C -0.0454(2) 0.7838(2) 0.63215(14) 0.0306(7) Uani 1 1 d . . . . .
C54 C 0.0241(2) 1.0421(2) 0.64820(15) 0.0338(7) Uani 1 1 d . . . . .
H54 H -0.011834 1.052953 0.680376 0.041 Uiso 1 1 calc R U . . .
C55 C -0.0150(3) 1.1042(3) 0.60014(18) 0.0541(10) Uani 1 1 d . . . . .
H55A H 0.018234 1.095162 0.567506 0.065 Uiso 1 1 calc R U . . .
H55B H -0.005863 1.168475 0.618451 0.065 Uiso 1 1 calc R U . . .
H55C H -0.082862 1.089183 0.583366 0.065 Uiso 1 1 calc R U . . .
C56 C 0.1280(2) 1.0680(3) 0.6785(2) 0.0586(11) Uani 1 1 d . . . . .
H56A H 0.134412 1.132836 0.695619 0.070 Uiso 1 1 calc R U . . .
H56B H 0.165728 1.058267 0.648288 0.070 Uiso 1 1 calc R U . . .
H56C H 0.150635 1.029565 0.711116 0.070 Uiso 1 1 calc R U . . .
C57 C -0.0919(2) 0.7180(2) 0.66457(15) 0.0366(7) Uani 1 1 d . . . . .
H57 H -0.116213 0.755849 0.696367 0.044 Uiso 1 1 calc R U . . .
C58 C -0.1761(3) 0.6631(3) 0.6219(2) 0.0543(10) Uani 1 1 d . . . . .
H58A H -0.153921 0.622067 0.591699 0.065 Uiso 1 1 calc R U . . .
H58B H -0.220742 0.705242 0.601043 0.065 Uiso 1 1 calc R U . . .
H58C H -0.207838 0.626468 0.645299 0.065 Uiso 1 1 calc R U . . .
C59 C -0.0212(3) 0.6530(3) 0.6969(2) 0.0579(11) Uani 1 1 d . . . . .
H59A H 0.033353 0.688919 0.723632 0.069 Uiso 1 1 calc R U . . .
H59B H 0.000174 0.611567 0.666619 0.069 Uiso 1 1 calc R U . . .
H59C H -0.051916 0.616899 0.721124 0.069 Uiso 1 1 calc R U . . .
C61 C 0.5062(2) 0.5148(2) 0.74639(15) 0.0363(7) Uani 1 1 d . . . . .
C62 C 0.4486(2) 0.5196(2) 0.79156(15) 0.0347(7) Uani 1 1 d . . . . .
C63 C 0.5060(2) 0.5578(2) 0.85004(15) 0.0360(7) Uani 1 1 d . . . . .
C64 C 0.5983(2) 0.5837(2) 0.84235(15) 0.0368(7) Uani 1 1 d . . . . .
C65 C 0.5975(2) 0.5617(2) 0.77869(15) 0.0380(8) Uani 1 1 d . . . . .
C66 C 0.4616(2) 0.5408(2) 0.68696(15) 0.0379(7) Uani 1 1 d . . . . .
C67 C 0.3646(2) 0.5588(2) 0.67105(14) 0.0360(7) Uani 1 1 d . . . . .
C68 C 0.3078(2) 0.5569(2) 0.71364(15) 0.0354(7) Uani 1 1 d . . . . .
C69 C 0.3523(2) 0.5369(2) 0.77559(15) 0.0351(7) Uani 1 1 d . . . . .
C70 C 0.3112(2) 0.5922(2) 0.81753(15) 0.0343(7) Uani 1 1 d . . . . .
C71 C 0.3670(2) 0.6285(2) 0.87502(14) 0.0345(7) Uani 1 1 d . . . . .
C72 C 0.4660(2) 0.6109(2) 0.89122(15) 0.0351(7) Uani 1 1 d . . . . .
C73 C 0.5177(2) 0.6930(2) 0.92573(14) 0.0364(7) Uani 1 1 d . . . . .
C74 C 0.6061(2) 0.7181(2) 0.91817(15) 0.0398(8) Uani 1 1 d . . . . .
C75 C 0.6483(2) 0.6625(2) 0.87578(15) 0.0389(8) Uani 1 1 d . . . . .
C76 C 0.6981(2) 0.7223(3) 0.84695(17) 0.0430(8) Uani 1 1 d . . . . .
C77 C 0.6965(2) 0.7002(3) 0.78495(18) 0.0467(9) Uani 1 1 d . . . . .
C78 C 0.6459(2) 0.6196(2) 0.75051(16) 0.0406(8) Uani 1 1 d . . . . .
C79 C 0.6019(2) 0.6409(3) 0.68888(16) 0.0417(8) Uani 1 1 d . . . . .
C80 C 0.5127(2) 0.6022(2) 0.65883(15) 0.0383(8) Uani 1 1 d . . . . .
C81 C 0.3520(2) 0.6320(2) 0.63143(14) 0.0380(7) Uani 1 1 d . . . . .
C82 C 0.2864(2) 0.6981(2) 0.63557(14) 0.0372(7) Uani 1 1 d . . . . .
C83 C 0.2289(2) 0.6956(2) 0.67973(15) 0.0359(7) Uani 1 1 d . . . . .
C84 C 0.2407(2) 0.6248(2) 0.71821(15) 0.0346(7) Uani 1 1 d . . . . .
C85 C 0.24295(19) 0.6478(2) 0.78266(15) 0.0342(7) Uani 1 1 d . . . . .
C86 C 0.23213(19) 0.7371(2) 0.80511(15) 0.0338(7) Uani 1 1 d . . . . .
C87 C 0.2911(2) 0.7755(2) 0.86393(14) 0.0347(7) Uani 1 1 d . . . . .
C88 C 0.3557(2) 0.7217(2) 0.89854(14) 0.0350(7) Uani 1 1 d . . . . .
C89 C 0.4490(2) 0.7622(2) 0.93028(13) 0.0363(7) Uani 1 1 d . . . . .
C90 C 0.4717(2) 0.8538(2) 0.92703(14) 0.0385(8) Uani 1 1 d . . . . .
C91 C 0.5641(2) 0.8794(2) 0.91896(15) 0.0426(8) Uani 1 1 d . . . . .
C92 C 0.6291(2) 0.8129(3) 0.91446(16) 0.0437(8) Uani 1 1 d . . . . .
C93 C 0.6864(2) 0.8156(3) 0.87043(18) 0.0475(9) Uani 1 1 d . . . . .
C94 C 0.6739(2) 0.8850(3) 0.83241(18) 0.0493(9) Uani 1 1 d . . . . .
C95 C 0.6731(2) 0.8629(3) 0.76861(19) 0.0497(10) Uani 1 1 d . . . . .
C96 C 0.6840(2) 0.7731(3) 0.74560(19) 0.0474(9) Uani 1 1 d . . . . .
C97 C 0.6264(2) 0.7352(3) 0.68602(17) 0.0461(9) Uani 1 1 d . . . . .
C98 C 0.5603(2) 0.7897(3) 0.65194(17) 0.0446(9) Uani 1 1 d . . . . .
C99 C 0.4671(3) 0.7492(3) 0.62013(15) 0.0422(8) Uani 1 1 d . . . . .
C100 C 0.4444(2) 0.6579(2) 0.62338(14) 0.0386(8) Uani 1 1 d . . . . .
C101 C 0.3991(3) 0.8184(3) 0.62448(15) 0.0417(8) Uani 1 1 d . . . . .
C102 C 0.3104(2) 0.7931(2) 0.63198(14) 0.0376(8) Uani 1 1 d . . . . .
C103 C 0.2684(2) 0.8482(2) 0.67467(15) 0.0367(7) Uani 1 1 d . . . . .
C104 C 0.2174(2) 0.7874(2) 0.70285(15) 0.0359(7) Uani 1 1 d . . . . .
C105 C 0.21208(19) 0.8112(2) 0.76544(15) 0.0353(7) Uani 1 1 d . . . . .
C106 C 0.2707(2) 0.8912(2) 0.80010(14) 0.0340(7) Uani 1 1 d . . . . .
C107 C 0.3140(2) 0.8699(2) 0.86077(14) 0.0348(7) Uani 1 1 d . . . . .
C108 C 0.4033(2) 0.9098(2) 0.89163(15) 0.0390(8) Uani 1 1 d . . . . .
C109 C 0.4524(3) 0.9701(2) 0.86296(17) 0.0435(8) Uani 1 1 d . . . . .
C110 C 0.5513(2) 0.9521(2) 0.87928(17) 0.0449(8) Uani 1 1 d . . . . .
C111 C 0.6066(3) 0.9537(2) 0.83710(19) 0.0514(10) Uani 1 1 d . . . . .
C112 C 0.5629(3) 0.9741(2) 0.77534(19) 0.0486(9) Uani 1 1 d . . . . .
C113 C 0.6053(3) 0.9189(3) 0.7336(2) 0.0503(10) Uani 1 1 d . . . . .
C114 C 0.5494(3) 0.8822(3) 0.67622(18) 0.0468(9) Uani 1 1 d . . . . .
C115 C 0.4497(3) 0.9011(3) 0.65945(17) 0.0465(9) Uani 1 1 d . . . . .
C116 C 0.4090(2) 0.9537(2) 0.69991(17) 0.0419(8) Uani 1 1 d . . . . .
C117 C 0.3171(2) 0.9272(2) 0.70749(15) 0.0370(7) Uani 1 1 d . . . . .
C118 C 0.3186(2) 0.9495(2) 0.77215(16) 0.0376(8) Uani 1 1 d . . . . .
C119 C 0.4097(3) 0.9892(2) 0.80339(17) 0.0414(8) Uani 1 1 d . . . . .
C120 C 0.4670(3) 0.9917(2) 0.75933(18) 0.0453(9) Uani 1 1 d . . . . .
C121 C 0.6687(3) 0.8706(3) 0.52874(17) 0.0477(9) Uani 1 1 d . . . . .
H121 H 0.645557 0.821489 0.545945 0.057 Uiso 1 1 calc R U . . .
C122 C 0.7546(3) 0.8659(3) 0.51433(17) 0.0489(9) Uani 1 1 d . . . . .
H122 H 0.791058 0.813276 0.521325 0.059 Uiso 1 1 calc R U . . .
C123 C 0.7881(3) 0.9374(3) 0.48966(18) 0.0529(10) Uani 1 1 d . . . . .
H123 H 0.848095 0.934198 0.480086 0.063 Uiso 1 1 calc R U . . .
C124 C 0.7357(3) 1.0131(3) 0.47885(19) 0.0567(10) Uani 1 1 d . . . . .
H124 H 0.758777 1.061885 0.461351 0.068 Uiso 1 1 calc R U . . .
C125 C 0.6495(3) 1.0181(3) 0.4934(2) 0.0572(10) Uani 1 1 d . . . . .
H125 H 0.613106 1.070745 0.486412 0.069 Uiso 1 1 calc R U . . .
C126 C 0.6160(3) 0.9464(3) 0.51829(19) 0.0546(10) Uani 1 1 d . . . . .
H126 H 0.556254 0.949691 0.528178 0.065 Uiso 1 1 calc R U . . .
C131 C 0.0457(6) 0.2515(6) 0.7861(4) 0.149(4) Uani 1 1 d D . . . .
H131 H 0.071376 0.206029 0.811288 0.178 Uiso 1 1 calc R U . . .
C132 C 0.1029(5) 0.3266(7) 0.7828(4) 0.158(4) Uani 1 1 d D . . . .
H132 H 0.167497 0.330986 0.804837 0.189 Uiso 1 1 calc R U . . .
C133 C 0.0669(5) 0.3951(6) 0.7478(4) 0.137(3) Uani 1 1 d D . . . .
H133 H 0.104185 0.448091 0.745913 0.164 Uiso 1 1 calc R U . . .
C134 C -0.0262(5) 0.3817(5) 0.7161(4) 0.126(2) Uani 1 1 d D . . . .
H134 H -0.052605 0.427056 0.691091 0.151 Uiso 1 1 calc R U . . .
C135 C -0.0836(5) 0.3075(5) 0.7181(4) 0.125(2) Uani 1 1 d D . . . .
H135 H -0.147483 0.302264 0.694896 0.150 Uiso 1 1 calc R U . . .
C136 C -0.0478(6) 0.2413(5) 0.7536(3) 0.124(2) Uani 1 1 d D . . . .
H136 H -0.086361 0.189453 0.756021 0.149 Uiso 1 1 calc R U . . .
C141 C 0.0649(7) 0.4856(7) 0.5532(3) 0.134(3) Uani 1 1 d D . . . .
H141 H 0.109966 0.476740 0.589616 0.161 Uiso 1 1 calc R U . . .
C142 C 0.0883(5) 0.5389(6) 0.5126(5) 0.125(3) Uani 1 1 d D . . . .
H142 H 0.150789 0.565780 0.521389 0.150 Uiso 1 1 calc R U . . .
C143 C 0.0256(8) 0.5550(5) 0.4599(4) 0.131(3) Uani 1 1 d D . . . .
H143 H 0.043646 0.593058 0.433018 0.158 Uiso 1 1 calc R U . . .

loop_
_atom_site_aniso_label
_atom_site_aniso_U_11
_atom_site_aniso_U_22
_atom_site_aniso_U_33
_atom_site_aniso_U_23
_atom_site_aniso_U_13
_atom_site_aniso_U_12
Mg1 0.0445(6) 0.0281(5) 0.0268(5) 0.0043(4) 0.0058(4) 0.0123(4)
Mg2 0.0255(5) 0.0446(6) 0.0270(5) 0.0029(4) 0.0053(4) 0.0118(4)
N1 0.0359(13) 0.0271(13) 0.0263(13) 0.0035(10) 0.0082(10) 0.0037(10)
N2 0.0384(13) 0.0279(13) 0.0232(13) 0.0066(10) 0.0050(10) 0.0012(11)
N3 0.0241(11) 0.0344(14) 0.0197(12) 0.0018(10) 0.0037(9) 0.0025(10)
N4 0.0242(11) 0.0291(13) 0.0262(13) 0.0051(10) 0.0062(10) 0.0022(10)
C1 0.0519(19) 0.0312(17) 0.0331(18) 0.0083(14) 0.0063(15) 0.0111(15)
C2 0.0355(15) 0.0243(15) 0.0322(17) 0.0100(13) 0.0112(13) 0.0035(12)
C3 0.0416(17) 0.0216(15) 0.0348(17) 0.0085(13) 0.0121(13) 0.0080(13)
C4 0.0381(16) 0.0248(15) 0.0308(17) 0.0030(13) 0.0100(13) -0.0001(13)
C5 0.061(2) 0.0279(17) 0.0332(18) 0.0005(14) 0.0082(15) 0.0064(15)
C6 0.0384(16) 0.0287(16) 0.0230(15) 0.0080(12) 0.0044(12) 0.0075(13)
C7 0.0431(17) 0.0264(15) 0.0264(16) 0.0062(12) 0.0106(13) 0.0068(13)
C8 0.054(2) 0.0403(19) 0.0332(18) 0.0064(15) 0.0153(15) 0.0049(16)
C9 0.063(2) 0.048(2) 0.0298(18) -0.0010(16) 0.0044(16) 0.0051(18)
C10 0.0489(19) 0.0397(19) 0.0372(19) -0.0014(15) -0.0015(15) 0.0034(16)
C11 0.0398(17) 0.0328(17) 0.0327(17) 0.0070(14) 0.0037(13) 0.0061(14)
C12 0.0436(18) 0.0373(18) 0.0365(18) 0.0071(14) 0.0127(14) 0.0009(14)
C13 0.060(2) 0.035(2) 0.078(3) 0.0032(19) 0.029(2) -0.0026(17)
C14 0.051(2) 0.045(2) 0.057(2) 0.0144(18) 0.0252(18) 0.0018(16)
C15 0.0370(17) 0.0358(18) 0.048(2) 0.0037(15) 0.0053(15) 0.0016(14)
C16 0.048(2) 0.110(4) 0.065(3) 0.009(3) 0.004(2) 0.025(2)
C17 0.057(2) 0.056(3) 0.111(4) 0.030(3) 0.042(3) 0.010(2)
C18 0.0481(18) 0.0239(15) 0.0263(16) 0.0007(12) 0.0019(13) 0.0025(13)
C19 0.0430(18) 0.0239(16) 0.044(2) 0.0012(14) -0.0013(15) -0.0011(13)
C20 0.054(2) 0.039(2) 0.049(2) 0.0057(17) -0.0106(17) 0.0005(17)
C21 0.073(3) 0.050(2) 0.041(2) 0.0155(18) -0.0146(19) -0.003(2)
C22 0.078(3) 0.040(2) 0.034(2) 0.0114(16) 0.0040(18) -0.0042(18)
C23 0.059(2) 0.0298(17) 0.0264(17) 0.0026(13) 0.0068(14) 0.0006(15)
C24 0.0397(18) 0.039(2) 0.058(2) 0.0009(17) 0.0037(16) -0.0064(15)
C25 0.048(2) 0.044(2) 0.072(3) 0.015(2) 0.0083(19) -0.0051(17)
C26 0.048(2) 0.052(2) 0.094(4) 0.005(2) 0.014(2) -0.0031(18)
C27 0.058(2) 0.0375(19) 0.0369(19) 0.0081(15) 0.0149(16) -0.0017(16)
C28 0.079(3) 0.107(4) 0.058(3) 0.003(3) 0.031(2) -0.005(3)
C29 0.065(3) 0.045(3) 0.114(4) 0.000(3) -0.007(3) 0.001(2)
C31 0.0291(15) 0.0439(19) 0.0324(17) 0.0003(14) 0.0068(13) 0.0068(13)
C32 0.0226(13) 0.0270(15) 0.0294(16) 0.0022(12) 0.0062(11) -0.0007(11)
C33 0.0207(13) 0.0314(16) 0.0322(16) 0.0032(13) 0.0095(11) 0.0033(11)
C34 0.0219(13) 0.0268(15) 0.0314(16) 0.0062(12) 0.0080(12) 0.0006(11)
C35 0.0261(15) 0.054(2) 0.0332(18) 0.0089(15) 0.0041(13) 0.0094(14)
C36 0.0221(13) 0.0394(17) 0.0225(15) 0.0032(13) 0.0062(11) 0.0040(12)
C37 0.0264(14) 0.0383(17) 0.0265(16) 0.0066(13) 0.0088(12) 0.0014(12)
C38 0.0378(17) 0.0444(19) 0.0313(17) 0.0116(15) 0.0099(13) 0.0040(14)
C39 0.0332(16) 0.055(2) 0.0259(16) 0.0097(15) -0.0005(13) 0.0018(15)
C40 0.0357(16) 0.047(2) 0.0262(16) -0.0002(14) 0.0010(13) -0.0023(14)
C41 0.0292(15) 0.0406(18) 0.0277(16) 0.0008(13) 0.0066(12) 0.0015(13)
C42 0.0334(16) 0.0379(18) 0.0348(17) 0.0054(14) 0.0092(13) 0.0031(13)
C43 0.0354(18) 0.042(2) 0.089(3) -0.001(2) 0.0191(19) 0.0004(16)
C44 0.0387(17) 0.0396(19) 0.051(2) 0.0095(16) 0.0119(15) 0.0018(15)
C45 0.0378(17) 0.0373(18) 0.0337(18) 0.0009(14) 0.0017(13) -0.0007(14)
C46 0.053(2) 0.045(2) 0.053(2) -0.0031(18) 0.0075(18) 0.0060(17)
C47 0.060(2) 0.041(2) 0.065(3) 0.0104(19) 0.023(2) -0.0028(17)
C48 0.0203(13) 0.0363(17) 0.0277(15) 0.0082(13) 0.0054(11) 0.0061(12)
C49 0.0263(14) 0.0370(17) 0.0311(16) 0.0093(13) 0.0070(12) 0.0042(13)
C50 0.0429(17) 0.047(2) 0.0354(18) 0.0117(15) 0.0181(14) 0.0064(15)
C51 0.054(2) 0.051(2) 0.0303(18) 0.0053(15) 0.0198(15) 0.0129(17)
C52 0.0435(17) 0.0379(18) 0.0327(17) 0.0025(14) 0.0097(14) 0.0055(14)
C53 0.0274(14) 0.0302(16) 0.0333(17) 0.0038(13) 0.0057(12) 0.0031(12)
C54 0.0323(15) 0.0358(17) 0.0359(17) 0.0117(14) 0.0100(13) 0.0016(13)
C55 0.075(3) 0.041(2) 0.047(2) 0.0127(17) 0.0140(19) 0.0110(19)
C56 0.0350(18) 0.046(2) 0.089(3) 0.001(2) 0.0084(19) -0.0017(16)
C57 0.0347(16) 0.0348(17) 0.0403(19) 0.0016(14) 0.0102(14) 0.0001(13)
C58 0.0419(19) 0.054(2) 0.065(3) 0.004(2) 0.0115(18) -0.0100(17)
C59 0.048(2) 0.063(3) 0.065(3) 0.033(2) 0.0079(19) -0.0030(19)
C61 0.0470(18) 0.0230(16) 0.0400(19) 0.0024(13) 0.0126(15) 0.0132(14)
C62 0.0456(18) 0.0193(15) 0.0409(19) 0.0092(13) 0.0112(15) 0.0040(13)
C63 0.0423(17) 0.0265(16) 0.0410(19) 0.0159(14) 0.0074(14) 0.0111(14)
C64 0.0359(16) 0.0369(18) 0.0393(18) 0.0156(15) 0.0066(14) 0.0169(14)
C65 0.0364(16) 0.0365(18) 0.0447(19) 0.0101(15) 0.0132(14) 0.0218(14)
C66 0.0496(19) 0.0276(16) 0.0370(18) -0.0005(13) 0.0127(15) 0.0120(14)
C67 0.0437(17) 0.0272(16) 0.0318(17) -0.0065(13) 0.0033(14) 0.0037(14)
C68 0.0359(16) 0.0277(16) 0.0374(18) -0.0028(13) 0.0028(13) -0.0094(13)
C69 0.0409(17) 0.0200(15) 0.0441(19) 0.0065(13) 0.0090(14) -0.0060(13)
C70 0.0323(15) 0.0316(17) 0.0429(19) 0.0100(14) 0.0145(14) -0.0066(13)
C71 0.0375(16) 0.0400(18) 0.0335(17) 0.0171(14) 0.0174(14) 0.0024(14)
C72 0.0388(16) 0.0366(18) 0.0336(17) 0.0201(14) 0.0084(13) 0.0074(14)
C73 0.0402(17) 0.0454(19) 0.0236(16) 0.0112(14) 0.0043(13) 0.0075(15)
C74 0.0328(16) 0.052(2) 0.0297(17) 0.0087(15) -0.0046(13) 0.0052(15)
C75 0.0252(15) 0.049(2) 0.0405(19) 0.0132(16) -0.0010(13) 0.0098(14)
C76 0.0199(14) 0.056(2) 0.050(2) 0.0085(17) 0.0011(14) 0.0022(14)
C77 0.0208(15) 0.062(2) 0.061(2) 0.0149(19) 0.0120(15) 0.0077(15)
C78 0.0327(16) 0.047(2) 0.048(2) 0.0117(16) 0.0175(15) 0.0187(15)
C79 0.0391(18) 0.051(2) 0.043(2) 0.0096(16) 0.0236(15) 0.0193(16)
C80 0.0461(18) 0.0398(19) 0.0327(17) 0.0001(14) 0.0173(14) 0.0153(15)
C81 0.0428(18) 0.0403(19) 0.0254(16) -0.0054(14) 0.0016(13) 0.0062(15)
C82 0.0367(16) 0.045(2) 0.0229(16) -0.0003(14) -0.0039(13) 0.0082(14)
C83 0.0240(14) 0.0439(19) 0.0336(17) 0.0013(14) -0.0033(12) 0.0012(13)
C84 0.0231(14) 0.0388(18) 0.0379(18) 0.0010(14) 0.0019(12) -0.0080(13)
C85 0.0190(13) 0.0386(18) 0.0456(19) 0.0067(15) 0.0083(12) -0.0048(12)
C86 0.0184(13) 0.0442(19) 0.0411(18) 0.0075(15) 0.0104(12) 0.0037(13)
C87 0.0318(15) 0.046(2) 0.0304(17) 0.0053(14) 0.0153(13) 0.0082(14)
C88 0.0337(16) 0.049(2) 0.0280(16) 0.0105(14) 0.0149(13) 0.0049(14)
C89 0.0426(17) 0.047(2) 0.0187(15) 0.0028(14) 0.0068(13) 0.0082(15)
C90 0.0418(18) 0.0405(19) 0.0274(17) -0.0068(14) 0.0018(14) 0.0046(15)
C91 0.0394(18) 0.044(2) 0.0333(18) -0.0094(15) -0.0063(14) -0.0070(15)
C92 0.0318(16) 0.051(2) 0.0390(19) -0.0019(16) -0.0063(14) -0.0048(15)
C93 0.0212(15) 0.058(2) 0.055(2) 0.0015(18) -0.0037(14) -0.0063(15)
C94 0.0274(16) 0.057(2) 0.059(2) 0.0026(19) 0.0056(15) -0.0174(16)
C95 0.0278(16) 0.053(2) 0.073(3) 0.017(2) 0.0181(17) -0.0142(15)
C96 0.0242(15) 0.058(2) 0.067(3) 0.019(2) 0.0208(16) 0.0006(15)
C97 0.0365(17) 0.063(2) 0.052(2) 0.0196(19) 0.0297(16) 0.0125(17)
C98 0.0457(19) 0.057(2) 0.045(2) 0.0221(17) 0.0296(16) 0.0094(17)
C99 0.054(2) 0.053(2) 0.0278(17) 0.0121(15) 0.0222(15) 0.0125(17)
C100 0.0499(19) 0.045(2) 0.0246(16) 0.0031(14) 0.0147(14) 0.0162(16)
C101 0.055(2) 0.048(2) 0.0276(17) 0.0180(15) 0.0152(15) 0.0137(17)
C102 0.0405(17) 0.047(2) 0.0259(16) 0.0140(14) 0.0039(13) 0.0181(15)
C103 0.0364(16) 0.0405(19) 0.0332(17) 0.0136(14) 0.0027(13) 0.0183(14)
C104 0.0225(14) 0.049(2) 0.0346(17) 0.0049(15) 0.0023(12) 0.0136(13)
C105 0.0201(14) 0.0464(19) 0.0396(18) 0.0053(15) 0.0072(13) 0.0104(13)
C106 0.0350(16) 0.0363(17) 0.0316(17) 0.0010(14) 0.0106(13) 0.0151(14)
C107 0.0342(16) 0.0389(18) 0.0333(17) -0.0009(14) 0.0134(13) 0.0128(14)
C108 0.0478(19) 0.0353(18) 0.0319(18) -0.0069(14) 0.0099(15) 0.0084(15)
C109 0.055(2) 0.0244(17) 0.045(2) -0.0087(15) 0.0066(16) 0.0008(15)
C110 0.0468(19) 0.0298(18) 0.050(2) -0.0085(15) 0.0031(16) -0.0090(15)
C111 0.045(2) 0.0341(19) 0.068(3) 0.0011(18) 0.0040(18) -0.0169(16)
C112 0.049(2) 0.0298(18) 0.070(3) 0.0131(17) 0.0178(19) -0.0115(15)
C113 0.0456(19) 0.044(2) 0.071(3) 0.0241(19) 0.0265(19) -0.0090(16)
C114 0.052(2) 0.047(2) 0.054(2) 0.0243(18) 0.0299(18) 0.0022(17)
C115 0.058(2) 0.043(2) 0.048(2) 0.0275(17) 0.0222(17) 0.0095(17)
C116 0.053(2) 0.0295(17) 0.050(2) 0.0234(16) 0.0187(17) 0.0079(15)
C117 0.0471(18) 0.0296(17) 0.0367(18) 0.0130(14) 0.0099(14) 0.0167(14)
C118 0.0444(18) 0.0257(16) 0.0436(19) 0.0060(14) 0.0105(15) 0.0159(14)
C119 0.054(2) 0.0201(15) 0.049(2) 0.0006(14) 0.0128(16) 0.0050(14)
C120 0.057(2) 0.0223(16) 0.058(2) 0.0122(15) 0.0134(18) -0.0034(15)
C121 0.054(2) 0.047(2) 0.041(2) 0.0062(17) 0.0108(16) -0.0024(17)
C122 0.051(2) 0.052(2) 0.044(2) 0.0080(17) 0.0088(17) 0.0087(17)
C123 0.0418(19) 0.069(3) 0.051(2) 0.017(2) 0.0130(17) 0.0035(18)
C124 0.056(2) 0.060(3) 0.055(2) 0.018(2) 0.0116(19) -0.003(2)
C125 0.057(2) 0.051(2) 0.065(3) 0.016(2) 0.010(2) 0.0110(19)
C126 0.045(2) 0.066(3) 0.056(2) 0.005(2) 0.0179(18) 0.0049(19)
C131 0.189(7) 0.184(9) 0.105(6) 0.077(6) 0.065(6) 0.107(7)
C132 0.082(4) 0.267(12) 0.126(7) 0.027(7) 0.022(4) 0.062(5)
C133 0.132(5) 0.139(7) 0.149(8) -0.001(5) 0.062(5) 0.000(5)
C134 0.152(6) 0.102(5) 0.122(6) 0.035(5) 0.017(5) 0.017(4)
C135 0.121(5) 0.108(5) 0.132(6) 0.001(4) 0.008(5) 0.010(4)
C136 0.189(7) 0.093(5) 0.111(6) 0.000(4) 0.082(5) 0.023(5)
C141 0.142(7) 0.146(8) 0.091(5) -0.029(4) 0.001(4) 0.053(6)
C142 0.079(4) 0.137(7) 0.147(6) -0.054(5) 0.037(4) -0.015(4)
C143 0.209(9) 0.093(5) 0.108(5) -0.014(4) 0.080(5) 0.001(6)

#==============================================================================
_computing_data_collection       'CrystalClear-SM Expert 2.1 b42 (Rigaku, 2015)'
_computing_cell_refinement       'CrystalClear-SM Expert 2.1 b42'
_computing_data_reduction        'CrystalClear-SM Expert 2.1 b42'
_computing_structure_solution    'SHELXT Version 2014/5 (Sheldrick, 2014)'
_computing_structure_refinement  'SHELXL Version 2018/3 (Sheldrick, 2008)'
_computing_publication_material  'CrystalStructure 4.3 (Rigaku, 2018)'
_computing_molecular_graphics    'CrystalStructure 4.3'

#==============================================================================
# MOLECULAR GEOMETRY

_geom_special_details            
;
 All esds (except the esd in the dihedral angle between two l.s. planes)
 are estimated using the full covariance matrix.  The cell esds are taken
 into account individually in the estimation of esds in distances, angles
 and torsion angles; correlations between esds in cell parameters are only
 used when they are defined by crystal symmetry.  An approximate (isotropic)
 treatment of cell esds is used for estimating esds involving l.s. planes.
;

loop_
_geom_bond_atom_site_label_1
_geom_bond_atom_site_label_2
_geom_bond_distance
_geom_bond_site_symmetry_2
_geom_bond_publ_flag
Mg1 N2 1.966(3) . ?
Mg1 N1 1.981(2) . ?
Mg1 C61 2.199(3) . ?
Mg1 C65 2.683(4) . ?
Mg2 N4 1.972(2) . ?
Mg2 N3 1.983(3) . ?
Mg2 C105 2.214(3) . ?
Mg2 C106 2.709(3) . ?
Mg2 C48 2.852(3) . ?
N1 C2 1.331(4) . ?
N1 C6 1.444(4) . ?
N2 C4 1.331(4) . ?
N2 C18 1.445(4) . ?
N3 C32 1.331(4) . ?
N3 C36 1.442(4) . ?
N4 C34 1.328(4) . ?
N4 C48 1.435(4) . ?
C1 C2 1.508(4) . ?
C1 H1A 0.9800 . ?
C1 H1B 0.9800 . ?
C1 H1C 0.9800 . ?
C2 C3 1.413(4) . ?
C3 C4 1.396(4) . ?
C3 H3 0.9500 . ?
C4 C5 1.507(4) . ?
C5 H5A 0.9800 . ?
C5 H5B 0.9800 . ?
C5 H5C 0.9800 . ?
C6 C11 1.411(5) . ?
C6 C7 1.414(4) . ?
C7 C8 1.389(5) . ?
C7 C12 1.530(5) . ?
C8 C9 1.375(5) . ?
C8 H8 0.9500 . ?
C9 C10 1.372(5) . ?
C9 H9 0.9500 . ?
C10 C11 1.393(5) . ?
C10 H10 0.9500 . ?
C11 C15 1.519(5) . ?
C12 C13 1.521(5) . ?
C12 C14 1.522(5) . ?
C12 H12 1.0000 . ?
C13 H13A 0.9800 . ?
C13 H13B 0.9800 . ?
C13 H13C 0.9800 . ?
C14 H14A 0.9800 . ?
C14 H14B 0.9800 . ?
C14 H14C 0.9800 . ?
C15 C17 1.513(5) . ?
C15 C16 1.515(5) . ?
C15 H15 1.0000 . ?
C16 H16A 0.9800 . ?
C16 H16B 0.9800 . ?
C16 H16C 0.9800 . ?
C17 H17A 0.9800 . ?
C17 H17B 0.9800 . ?
C17 H17C 0.9800 . ?
C18 C23 1.402(5) . ?
C18 C19 1.404(5) . ?
C19 C20 1.394(5) . ?
C19 C24 1.530(5) . ?
C20 C21 1.382(6) . ?
C20 H20 0.9500 . ?
C21 C22 1.372(6) . ?
C21 H21 0.9500 . ?
C22 C23 1.394(5) . ?
C22 H22 0.9500 . ?
C23 C27 1.514(5) . ?
C24 C26 1.520(5) . ?
C24 C25 1.530(5) . ?
C24 H24 1.0000 . ?
C25 H25A 0.9800 . ?
C25 H25B 0.9800 . ?
C25 H25C 0.9800 . ?
C26 H26A 0.9800 . ?
C26 H26B 0.9800 . ?
C26 H26C 0.9800 . ?
C27 C29 1.515(6) . ?
C27 C28 1.531(6) . ?
C27 H27 1.0000 . ?
C28 H28A 0.9800 . ?
C28 H28B 0.9800 . ?
C28 H28C 0.9800 . ?
C29 H29A 0.9800 . ?
C29 H29B 0.9800 . ?
C29 H29C 0.9800 . ?
C31 C32 1.504(4) . ?
C31 H31A 0.9800 . ?
C31 H31B 0.9800 . ?
C31 H31C 0.9800 . ?
C32 C33 1.409(4) . ?
C33 C34 1.399(4) . ?
C33 H33 0.9500 . ?
C34 C35 1.513(4) . ?
C35 H35A 0.9800 . ?
C35 H35B 0.9800 . ?
C35 H35C 0.9800 . ?
C36 C41 1.406(4) . ?
C36 C37 1.413(4) . ?
C37 C38 1.389(4) . ?
C37 C42 1.536(4) . ?
C38 C39 1.379(5) . ?
C38 H38 0.9500 . ?
C39 C40 1.370(5) . ?
C39 H39 0.9500 . ?
C40 C41 1.394(4) . ?
C40 H40 0.9500 . ?
C41 C45 1.520(5) . ?
C42 C44 1.521(5) . ?
C42 C43 1.528(4) . ?
C42 H42 1.0000 . ?
C43 H43A 0.9800 . ?
C43 H43B 0.9800 . ?
C43 H43C 0.9800 . ?
C44 H44A 0.9800 . ?
C44 H44B 0.9800 . ?
C44 H44C 0.9800 . ?
C45 C47 1.525(5) . ?
C45 C46 1.529(5) . ?
C45 H45 1.0000 . ?
C46 H46A 0.9800 . ?
C46 H46B 0.9800 . ?
C46 H46C 0.9800 . ?
C47 H47A 0.9800 . ?
C47 H47B 0.9800 . ?
C47 H47C 0.9800 . ?
C48 C49 1.404(4) . ?
C48 C53 1.406(4) . ?
C49 C50 1.385(4) . ?
C49 C54 1.528(5) . ?
C50 C51 1.387(5) . ?
C50 H50 0.9500 . ?
C51 C52 1.379(5) . ?
C51 H51 0.9500 . ?
C52 C53 1.387(4) . ?
C52 H52 0.9500 . ?
C53 C57 1.520(4) . ?
C54 C55 1.515(5) . ?
C54 C56 1.525(5) . ?
C54 H54 1.0000 . ?
C55 H55A 0.9800 . ?
C55 H55B 0.9800 . ?
C55 H55C 0.9800 . ?
C56 H56A 0.9800 . ?
C56 H56B 0.9800 . ?
C56 H56C 0.9800 . ?
C57 C58 1.522(5) . ?
C57 C59 1.528(5) . ?
C57 H57 1.0000 . ?
C58 H58A 0.9800 . ?
C58 H58B 0.9800 . ?
C58 H58C 0.9800 . ?
C59 H59A 0.9800 . ?
C59 H59B 0.9800 . ?
C59 H59C 0.9800 . ?
C61 C66 1.450(5) . ?
C61 C65 1.471(5) . ?
C61 C62 1.473(5) . ?
C62 C69 1.396(4) . ?
C62 C63 1.439(5) . ?
C63 C72 1.394(5) . ?
C63 C64 1.445(5) . ?
C64 C75 1.398(5) . ?
C64 C65 1.450(5) . ?
C65 C78 1.396(5) . ?
C66 C67 1.408(5) . ?
C66 C80 1.451(5) . ?
C67 C68 1.421(5) . ?
C67 C81 1.464(5) . ?
C68 C84 1.419(5) . ?
C68 C69 1.470(5) . ?
C69 C70 1.432(5) . ?
C70 C71 1.407(5) . ?
C70 C85 1.440(4) . ?
C71 C72 1.434(4) . ?
C71 C88 1.438(5) . ?
C72 C73 1.451(5) . ?
C73 C74 1.388(5) . ?
C73 C89 1.450(4) . ?
C74 C92 1.438(5) . ?
C74 C75 1.451(5) . ?
C75 C76 1.435(5) . ?
C76 C77 1.410(5) . ?
C76 C93 1.441(5) . ?
C77 C78 1.427(5) . ?
C77 C96 1.457(5) . ?
C78 C79 1.468(5) . ?
C79 C80 1.391(5) . ?
C79 C97 1.433(5) . ?
C80 C100 1.449(4) . ?
C81 C82 1.383(5) . ?
C81 C100 1.450(5) . ?
C82 C102 1.445(5) . ?
C82 C83 1.459(5) . ?
C83 C104 1.417(5) . ?
C83 C84 1.419(5) . ?
C84 C85 1.464(5) . ?
C85 C86 1.378(5) . ?
C86 C87 1.454(5) . ?
C86 C105 1.479(4) . ?
C87 C88 1.392(4) . ?
C87 C107 1.430(5) . ?
C88 C89 1.456(5) . ?
C89 C90 1.391(5) . ?
C90 C91 1.448(5) . ?
C90 C108 1.451(5) . ?
C91 C92 1.383(5) . ?
C91 C110 1.459(5) . ?
C92 C93 1.455(5) . ?
C93 C94 1.395(5) . ?
C94 C111 1.431(6) . ?
C94 C95 1.453(6) . ?
C95 C96 1.388(6) . ?
C95 C113 1.442(5) . ?
C96 C97 1.458(6) . ?
C97 C98 1.404(5) . ?
C98 C114 1.434(5) . ?
C98 C99 1.455(5) . ?
C99 C100 1.386(5) . ?
C99 C101 1.442(5) . ?
C101 C102 1.391(5) . ?
C101 C115 1.456(6) . ?
C102 C103 1.451(5) . ?
C103 C117 1.387(5) . ?
C103 C104 1.446(5) . ?
C104 C105 1.453(5) . ?
C105 C106 1.470(5) . ?
C106 C118 1.390(5) . ?
C106 C107 1.447(4) . ?
C107 C108 1.402(5) . ?
C108 C109 1.431(5) . ?
C109 C119 1.413(5) . ?
C109 C110 1.434(5) . ?
C110 C111 1.397(6) . ?
C111 C112 1.465(6) . ?
C112 C120 1.391(5) . ?
C112 C113 1.439(6) . ?
C113 C114 1.408(6) . ?
C114 C115 1.448(5) . ?
C115 C116 1.385(5) . ?
C116 C117 1.442(5) . ?
C116 C120 1.458(5) . ?
C117 C118 1.470(5) . ?
C118 C119 1.425(5) . ?
C119 C120 1.455(5) . ?
C121 C122 1.368(5) . ?
C121 C126 1.371(5) . ?
C121 H121 0.9500 . ?
C122 C123 1.378(5) . ?
C122 H122 0.9500 . ?
C123 C124 1.368(6) . ?
C123 H123 0.9500 . ?
C124 C125 1.373(6) . ?
C124 H124 0.9500 . ?
C125 C126 1.382(6) . ?
C125 H125 0.9500 . ?
C126 H126 0.9500 . ?
C131 C136 1.380(5) . ?
C131 C132 1.388(5) . ?
C131 H131 0.9500 . ?
C132 C133 1.385(5) . ?
C132 H132 0.9500 . ?
C133 C134 1.372(5) . ?
C133 H133 0.9500 . ?
C134 C135 1.370(5) . ?
C134 H134 0.9500 . ?
C135 C136 1.364(5) . ?
C135 H135 0.9500 . ?
C136 H136 0.9500 . ?
C141 C142 1.374(5) . ?
C141 C143 1.386(3) 2_566 ?
C141 H141 0.9500 . ?
C142 C143 1.369(5) . ?
C142 H142 0.9500 . ?
C143 H143 0.9500 . ?

loop_
_geom_angle_atom_site_label_1
_geom_angle_atom_site_label_2
_geom_angle_atom_site_label_3
_geom_angle
_geom_angle_site_symmetry_1
_geom_angle_site_symmetry_3
_geom_angle_publ_flag
N2 Mg1 N1 98.21(11) . . ?
N2 Mg1 C61 125.49(12) . . ?
N1 Mg1 C61 136.01(12) . . ?
N2 Mg1 C65 137.88(11) . . ?
N1 Mg1 C65 110.15(11) . . ?
C61 Mg1 C65 33.22(11) . . ?
N4 Mg2 N3 95.19(10) . . ?
N4 Mg2 C105 130.23(12) . . ?
N3 Mg2 C105 134.39(11) . . ?
N4 Mg2 C106 138.70(11) . . ?
N3 Mg2 C106 110.90(10) . . ?
C105 Mg2 C106 32.82(11) . . ?
N4 Mg2 C48 27.64(9) . . ?
N3 Mg2 C48 122.83(9) . . ?
C105 Mg2 C48 102.64(11) . . ?
C106 Mg2 C48 117.71(9) . . ?
C2 N1 C6 121.7(2) . . ?
C2 N1 Mg1 121.0(2) . . ?
C6 N1 Mg1 117.27(18) . . ?
C4 N2 C18 121.9(3) . . ?
C4 N2 Mg1 122.3(2) . . ?
C18 N2 Mg1 115.75(19) . . ?
C32 N3 C36 122.3(2) . . ?
C32 N3 Mg2 123.90(19) . . ?
C36 N3 Mg2 113.81(17) . . ?
C34 N4 C48 122.9(2) . . ?
C34 N4 Mg2 124.3(2) . . ?
C48 N4 Mg2 112.75(16) . . ?
C2 C1 H1A 109.5 . . ?
C2 C1 H1B 109.5 . . ?
H1A C1 H1B 109.5 . . ?
C2 C1 H1C 109.5 . . ?
H1A C1 H1C 109.5 . . ?
H1B C1 H1C 109.5 . . ?
N1 C2 C3 124.0(3) . . ?
N1 C2 C1 120.5(3) . . ?
C3 C2 C1 115.5(3) . . ?
C4 C3 C2 131.2(3) . . ?
C4 C3 H3 114.4 . . ?
C2 C3 H3 114.4 . . ?
N2 C4 C3 123.1(3) . . ?
N2 C4 C5 120.5(3) . . ?
C3 C4 C5 116.4(3) . . ?
C4 C5 H5A 109.5 . . ?
C4 C5 H5B 109.5 . . ?
H5A C5 H5B 109.5 . . ?
C4 C5 H5C 109.5 . . ?
H5A C5 H5C 109.5 . . ?
H5B C5 H5C 109.5 . . ?
C11 C6 C7 121.2(3) . . ?
C11 C6 N1 120.6(3) . . ?
C7 C6 N1 117.8(3) . . ?
C8 C7 C6 118.0(3) . . ?
C8 C7 C12 120.8(3) . . ?
C6 C7 C12 121.2(3) . . ?
C9 C8 C7 121.4(3) . . ?
C9 C8 H8 119.3 . . ?
C7 C8 H8 119.3 . . ?
C10 C9 C8 120.1(3) . . ?
C10 C9 H9 120.0 . . ?
C8 C9 H9 120.0 . . ?
C9 C10 C11 121.9(3) . . ?
C9 C10 H10 119.1 . . ?
C11 C10 H10 119.1 . . ?
C10 C11 C6 117.5(3) . . ?
C10 C11 C15 120.1(3) . . ?
C6 C11 C15 122.4(3) . . ?
C13 C12 C14 109.7(3) . . ?
C13 C12 C7 110.8(3) . . ?
C14 C12 C7 114.5(3) . . ?
C13 C12 H12 107.2 . . ?
C14 C12 H12 107.2 . . ?
C7 C12 H12 107.2 . . ?
C12 C13 H13A 109.5 . . ?
C12 C13 H13B 109.5 . . ?
H13A C13 H13B 109.5 . . ?
C12 C13 H13C 109.5 . . ?
H13A C13 H13C 109.5 . . ?
H13B C13 H13C 109.5 . . ?
C12 C14 H14A 109.5 . . ?
C12 C14 H14B 109.5 . . ?
H14A C14 H14B 109.5 . . ?
C12 C14 H14C 109.5 . . ?
H14A C14 H14C 109.5 . . ?
H14B C14 H14C 109.5 . . ?
C17 C15 C16 111.1(4) . . ?
C17 C15 C11 110.6(3) . . ?
C16 C15 C11 112.5(3) . . ?
C17 C15 H15 107.5 . . ?
C16 C15 H15 107.5 . . ?
C11 C15 H15 107.5 . . ?
C15 C16 H16A 109.5 . . ?
C15 C16 H16B 109.5 . . ?
H16A C16 H16B 109.5 . . ?
C15 C16 H16C 109.5 . . ?
H16A C16 H16C 109.5 . . ?
H16B C16 H16C 109.5 . . ?
C15 C17 H17A 109.5 . . ?
C15 C17 H17B 109.5 . . ?
H17A C17 H17B 109.5 . . ?
C15 C17 H17C 109.5 . . ?
H17A C17 H17C 109.5 . . ?
H17B C17 H17C 109.5 . . ?
C23 C18 C19 122.0(3) . . ?
C23 C18 N2 119.2(3) . . ?
C19 C18 N2 118.3(3) . . ?
C20 C19 C18 118.0(3) . . ?
C20 C19 C24 120.6(3) . . ?
C18 C19 C24 121.5(3) . . ?
C21 C20 C19 120.5(4) . . ?
C21 C20 H20 119.8 . . ?
C19 C20 H20 119.8 . . ?
C22 C21 C20 120.8(3) . . ?
C22 C21 H21 119.6 . . ?
C20 C21 H21 119.6 . . ?
C21 C22 C23 121.1(4) . . ?
C21 C22 H22 119.5 . . ?
C23 C22 H22 119.5 . . ?
C22 C23 C18 117.7(3) . . ?
C22 C23 C27 120.1(3) . . ?
C18 C23 C27 122.1(3) . . ?
C26 C24 C19 114.7(3) . . ?
C26 C24 C25 109.2(3) . . ?
C19 C24 C25 112.7(3) . . ?
C26 C24 H24 106.6 . . ?
C19 C24 H24 106.6 . . ?
C25 C24 H24 106.6 . . ?
C24 C25 H25A 109.5 . . ?
C24 C25 H25B 109.5 . . ?
H25A C25 H25B 109.5 . . ?
C24 C25 H25C 109.5 . . ?
H25A C25 H25C 109.5 . . ?
H25B C25 H25C 109.5 . . ?
C24 C26 H26A 109.5 . . ?
C24 C26 H26B 109.5 . . ?
H26A C26 H26B 109.5 . . ?
C24 C26 H26C 109.5 . . ?
H26A C26 H26C 109.5 . . ?
H26B C26 H26C 109.5 . . ?
C23 C27 C29 110.2(3) . . ?
C23 C27 C28 113.7(3) . . ?
C29 C27 C28 110.8(4) . . ?
C23 C27 H27 107.3 . . ?
C29 C27 H27 107.3 . . ?
C28 C27 H27 107.3 . . ?
C27 C28 H28A 109.5 . . ?
C27 C28 H28B 109.5 . . ?
H28A C28 H28B 109.5 . . ?
C27 C28 H28C 109.5 . . ?
H28A C28 H28C 109.5 . . ?
H28B C28 H28C 109.5 . . ?
C27 C29 H29A 109.5 . . ?
C27 C29 H29B 109.5 . . ?
H29A C29 H29B 109.5 . . ?
C27 C29 H29C 109.5 . . ?
H29A C29 H29C 109.5 . . ?
H29B C29 H29C 109.5 . . ?
C32 C31 H31A 109.5 . . ?
C32 C31 H31B 109.5 . . ?
H31A C31 H31B 109.5 . . ?
C32 C31 H31C 109.5 . . ?
H31A C31 H31C 109.5 . . ?
H31B C31 H31C 109.5 . . ?
N3 C32 C33 123.5(3) . . ?
N3 C32 C31 120.4(2) . . ?
C33 C32 C31 116.0(2) . . ?
C34 C33 C32 129.3(2) . . ?
C34 C33 H33 115.3 . . ?
C32 C33 H33 115.3 . . ?
N4 C34 C33 123.7(3) . . ?
N4 C34 C35 118.6(3) . . ?
C33 C34 C35 117.7(2) . . ?
C34 C35 H35A 109.5 . . ?
C34 C35 H35B 109.5 . . ?
H35A C35 H35B 109.5 . . ?
C34 C35 H35C 109.5 . . ?
H35A C35 H35C 109.5 . . ?
H35B C35 H35C 109.5 . . ?
C41 C36 C37 121.4(3) . . ?
C41 C36 N3 119.6(3) . . ?
C37 C36 N3 118.3(3) . . ?
C38 C37 C36 118.0(3) . . ?
C38 C37 C42 121.7(3) . . ?
C36 C37 C42 120.3(3) . . ?
C39 C38 C37 121.1(3) . . ?
C39 C38 H38 119.5 . . ?
C37 C38 H38 119.5 . . ?
C40 C39 C38 120.4(3) . . ?
C40 C39 H39 119.8 . . ?
C38 C39 H39 119.8 . . ?
C39 C40 C41 121.6(3) . . ?
C39 C40 H40 119.2 . . ?
C41 C40 H40 119.2 . . ?
C40 C41 C36 117.6(3) . . ?
C40 C41 C45 119.1(3) . . ?
C36 C41 C45 123.2(3) . . ?
C44 C42 C43 109.8(3) . . ?
C44 C42 C37 114.1(3) . . ?
C43 C42 C37 112.4(3) . . ?
C44 C42 H42 106.7 . . ?
C43 C42 H42 106.7 . . ?
C37 C42 H42 106.7 . . ?
C42 C43 H43A 109.5 . . ?
C42 C43 H43B 109.5 . . ?
H43A C43 H43B 109.5 . . ?
C42 C43 H43C 109.5 . . ?
H43A C43 H43C 109.5 . . ?
H43B C43 H43C 109.5 . . ?
C42 C44 H44A 109.5 . . ?
C42 C44 H44B 109.5 . . ?
H44A C44 H44B 109.5 . . ?
C42 C44 H44C 109.5 . . ?
H44A C44 H44C 109.5 . . ?
H44B C44 H44C 109.5 . . ?
C41 C45 C47 111.4(3) . . ?
C41 C45 C46 111.8(3) . . ?
C47 C45 C46 110.2(3) . . ?
C41 C45 H45 107.8 . . ?
C47 C45 H45 107.8 . . ?
C46 C45 H45 107.8 . . ?
C45 C46 H46A 109.5 . . ?
C45 C46 H46B 109.5 . . ?
H46A C46 H46B 109.5 . . ?
C45 C46 H46C 109.5 . . ?
H46A C46 H46C 109.5 . . ?
H46B C46 H46C 109.5 . . ?
C45 C47 H47A 109.5 . . ?
C45 C47 H47B 109.5 . . ?
H47A C47 H47B 109.5 . . ?
C45 C47 H47C 109.5 . . ?
H47A C47 H47C 109.5 . . ?
H47B C47 H47C 109.5 . . ?
C49 C48 C53 121.7(3) . . ?
C49 C48 N4 119.2(3) . . ?
C53 C48 N4 118.5(3) . . ?
C49 C48 Mg2 114.1(2) . . ?
C53 C48 Mg2 104.26(18) . . ?
N4 C48 Mg2 39.62(11) . . ?
C50 C49 C48 117.6(3) . . ?
C50 C49 C54 121.3(3) . . ?
C48 C49 C54 121.0(3) . . ?
C49 C50 C51 121.6(3) . . ?
C49 C50 H50 119.2 . . ?
C51 C50 H50 119.2 . . ?
C52 C51 C50 119.7(3) . . ?
C52 C51 H51 120.2 . . ?
C50 C51 H51 120.2 . . ?
C51 C52 C53 121.3(3) . . ?
C51 C52 H52 119.4 . . ?
C53 C52 H52 119.4 . . ?
C52 C53 C48 118.0(3) . . ?
C52 C53 C57 121.1(3) . . ?
C48 C53 C57 120.9(3) . . ?
C55 C54 C56 110.9(3) . . ?
C55 C54 C49 112.8(3) . . ?
C56 C54 C49 111.6(3) . . ?
C55 C54 H54 107.0 . . ?
C56 C54 H54 107.0 . . ?
C49 C54 H54 107.0 . . ?
C54 C55 H55A 109.5 . . ?
C54 C55 H55B 109.5 . . ?
H55A C55 H55B 109.5 . . ?
C54 C55 H55C 109.5 . . ?
H55A C55 H55C 109.5 . . ?
H55B C55 H55C 109.5 . . ?
C54 C56 H56A 109.5 . . ?
C54 C56 H56B 109.5 . . ?
H56A C56 H56B 109.5 . . ?
C54 C56 H56C 109.5 . . ?
H56A C56 H56C 109.5 . . ?
H56B C56 H56C 109.5 . . ?
C53 C57 C58 112.2(3) . . ?
C53 C57 C59 111.9(3) . . ?
C58 C57 C59 110.0(3) . . ?
C53 C57 H57 107.5 . . ?
C58 C57 H57 107.5 . . ?
C59 C57 H57 107.5 . . ?
C57 C58 H58A 109.5 . . ?
C57 C58 H58B 109.5 . . ?
H58A C58 H58B 109.5 . . ?
C57 C58 H58C 109.5 . . ?
H58A C58 H58C 109.5 . . ?
H58B C58 H58C 109.5 . . ?
C57 C59 H59A 109.5 . . ?
C57 C59 H59B 109.5 . . ?
H59A C59 H59B 109.5 . . ?
C57 C59 H59C 109.5 . . ?
H59A C59 H59C 109.5 . . ?
H59B C59 H59C 109.5 . . ?
C66 C61 C65 117.3(3) . . ?
C66 C61 C62 116.9(3) . . ?
C65 C61 C62 105.0(3) . . ?
C66 C61 Mg1 117.7(2) . . ?
C65 C61 Mg1 91.80(18) . . ?
C62 C61 Mg1 104.4(2) . . ?
C69 C62 C63 119.7(3) . . ?
C69 C62 C61 121.3(3) . . ?
C63 C62 C61 109.6(3) . . ?
C72 C63 C62 120.6(3) . . ?
C72 C63 C64 120.4(3) . . ?
C62 C63 C64 107.9(3) . . ?
C75 C64 C63 120.4(3) . . ?
C75 C64 C65 120.1(3) . . ?
C63 C64 C65 108.0(3) . . ?
C78 C65 C64 120.1(3) . . ?
C78 C65 C61 121.6(3) . . ?
C64 C65 C61 109.1(3) . . ?
C78 C65 Mg1 126.1(2) . . ?
C64 C65 Mg1 107.9(2) . . ?
C61 C65 Mg1 54.98(16) . . ?
C67 C66 C61 121.2(3) . . ?
C67 C66 C80 108.8(3) . . ?
C61 C66 C80 119.6(3) . . ?
C66 C67 C68 121.3(3) . . ?
C66 C67 C81 108.2(3) . . ?
C68 C67 C81 118.6(3) . . ?
C84 C68 C67 120.9(3) . . ?
C84 C68 C69 107.5(3) . . ?
C67 C68 C69 118.8(3) . . ?
C62 C69 C70 119.9(3) . . ?
C62 C69 C68 120.0(3) . . ?
C70 C69 C68 108.7(3) . . ?
C71 C70 C69 120.4(3) . . ?
C71 C70 C85 120.3(3) . . ?
C69 C70 C85 107.3(3) . . ?
C70 C71 C72 119.6(3) . . ?
C70 C71 C88 119.5(3) . . ?
C72 C71 C88 108.0(3) . . ?
C63 C72 C71 119.8(3) . . ?
C63 C72 C73 119.2(3) . . ?
C71 C72 C73 108.8(3) . . ?
C74 C73 C89 120.0(3) . . ?
C74 C73 C72 120.5(3) . . ?
C89 C73 C72 107.3(3) . . ?
C73 C74 C92 119.8(3) . . ?
C73 C74 C75 120.4(3) . . ?
C92 C74 C75 107.4(3) . . ?
C64 C75 C76 120.0(3) . . ?
C64 C75 C74 119.1(3) . . ?
C76 C75 C74 108.7(3) . . ?
C77 C76 C75 119.3(3) . . ?
C77 C76 C93 120.1(3) . . ?
C75 C76 C93 107.8(3) . . ?
C76 C77 C78 121.1(3) . . ?
C76 C77 C96 119.0(4) . . ?
C78 C77 C96 107.6(3) . . ?
C65 C78 C77 119.5(3) . . ?
C65 C78 C79 119.7(3) . . ?
C77 C78 C79 108.7(3) . . ?
C80 C79 C97 121.0(3) . . ?
C80 C79 C78 119.6(3) . . ?
C97 C79 C78 107.6(3) . . ?
C79 C80 C100 119.2(3) . . ?
C79 C80 C66 121.6(3) . . ?
C100 C80 C66 108.0(3) . . ?
C82 C81 C100 120.1(3) . . ?
C82 C81 C67 120.6(3) . . ?
C100 C81 C67 107.7(3) . . ?
C81 C82 C102 119.8(3) . . ?
C81 C82 C83 120.2(3) . . ?
C102 C82 C83 108.2(3) . . ?
C104 C83 C84 120.7(3) . . ?
C104 C83 C82 108.1(3) . . ?
C84 C83 C82 119.4(3) . . ?
C83 C84 C68 120.2(3) . . ?
C83 C84 C85 119.3(3) . . ?
C68 C84 C85 107.9(3) . . ?
C86 C85 C70 120.3(3) . . ?
C86 C85 C84 120.0(3) . . ?
C70 C85 C84 108.5(3) . . ?
C85 C86 C87 119.6(3) . . ?
C85 C86 C105 122.2(3) . . ?
C87 C86 C105 108.7(3) . . ?
C88 C87 C107 121.0(3) . . ?
C88 C87 C86 120.4(3) . . ?
C107 C87 C86 108.2(3) . . ?
C87 C88 C71 119.8(3) . . ?
C87 C88 C89 118.9(3) . . ?
C71 C88 C89 108.2(3) . . ?
C90 C89 C73 120.0(3) . . ?
C90 C89 C88 120.2(3) . . ?
C73 C89 C88 107.7(3) . . ?
C89 C90 C91 119.6(3) . . ?
C89 C90 C108 120.5(3) . . ?
C91 C90 C108 107.4(3) . . ?
C92 C91 C90 120.0(3) . . ?
C92 C91 C110 120.6(3) . . ?
C90 C91 C110 107.5(3) . . ?
C91 C92 C74 120.6(3) . . ?
C91 C92 C93 120.1(3) . . ?
C74 C92 C93 108.1(3) . . ?
C94 C93 C76 120.6(4) . . ?
C94 C93 C92 119.3(3) . . ?
C76 C93 C92 108.0(3) . . ?
C93 C94 C111 120.5(4) . . ?
C93 C94 C95 119.6(4) . . ?
C111 C94 C95 108.3(3) . . ?
C96 C95 C113 120.2(4) . . ?
C96 C95 C94 120.1(4) . . ?
C113 C95 C94 108.3(3) . . ?
C95 C96 C77 120.6(4) . . ?
C95 C96 C97 119.9(3) . . ?
C77 C96 C97 108.0(3) . . ?
C98 C97 C79 119.9(3) . . ?
C98 C97 C96 120.0(4) . . ?
C79 C97 C96 108.0(3) . . ?
C97 C98 C114 119.6(4) . . ?
C97 C98 C99 119.2(3) . . ?
C114 C98 C99 108.5(3) . . ?
C100 C99 C101 120.2(3) . . ?
C100 C99 C98 120.2(3) . . ?
C101 C99 C98 107.5(3) . . ?
C99 C100 C80 120.4(3) . . ?
C99 C100 C81 119.8(3) . . ?
C80 C100 C81 107.2(3) . . ?
C102 C101 C99 119.7(3) . . ?
C102 C101 C115 119.7(3) . . ?
C99 C101 C115 108.2(3) . . ?
C101 C102 C82 120.3(3) . . ?
C101 C102 C103 120.4(3) . . ?
C82 C102 C103 106.8(3) . . ?
C117 C103 C104 121.0(3) . . ?
C117 C103 C102 119.3(3) . . ?
C104 C103 C102 108.5(3) . . ?
C83 C104 C103 108.3(3) . . ?
C83 C104 C105 121.4(3) . . ?
C103 C104 C105 120.0(3) . . ?
C104 C105 C106 117.1(3) . . ?
C104 C105 C86 116.0(3) . . ?
C106 C105 C86 105.0(3) . . ?
C104 C105 Mg2 115.65(19) . . ?
C106 C105 Mg2 92.43(18) . . ?
C86 C105 Mg2 107.83(19) . . ?
C118 C106 C107 120.0(3) . . ?
C118 C106 C105 121.5(3) . . ?
C107 C106 C105 109.3(3) . . ?
C118 C106 Mg2 123.8(2) . . ?
C107 C106 Mg2 110.4(2) . . ?
C105 C106 Mg2 54.75(14) . . ?
C108 C107 C87 120.5(3) . . ?
C108 C107 C106 119.7(3) . . ?
C87 C107 C106 108.3(3) . . ?
C107 C108 C109 120.3(3) . . ?
C107 C108 C90 118.8(3) . . ?
C109 C108 C90 108.8(3) . . ?
C119 C109 C108 119.2(3) . . ?
C119 C109 C110 119.9(3) . . ?
C108 C109 C110 108.1(3) . . ?
C111 C110 C109 120.9(3) . . ?
C111 C110 C91 118.7(3) . . ?
C109 C110 C91 108.3(3) . . ?
C110 C111 C94 120.8(4) . . ?
C110 C111 C112 119.5(3) . . ?
C94 C111 C112 107.4(4) . . ?
C120 C112 C113 120.5(4) . . ?
C120 C112 C111 119.8(3) . . ?
C113 C112 C111 108.4(3) . . ?
C114 C113 C112 119.8(3) . . ?
C114 C113 C95 120.0(4) . . ?
C112 C113 C95 107.6(4) . . ?
C113 C114 C98 120.3(3) . . ?
C113 C114 C115 119.6(3) . . ?
C98 C114 C115 108.2(3) . . ?
C116 C115 C114 120.4(4) . . ?
C116 C115 C101 119.6(3) . . ?
C114 C115 C101 107.6(3) . . ?
C115 C116 C117 120.5(3) . . ?
C115 C116 C120 120.0(3) . . ?
C117 C116 C120 107.8(3) . . ?
C103 C117 C116 120.4(3) . . ?
C103 C117 C118 120.1(3) . . ?
C116 C117 C118 107.5(3) . . ?
C106 C118 C119 120.2(3) . . ?
C106 C118 C117 119.7(3) . . ?
C119 C118 C117 108.6(3) . . ?
C109 C119 C118 120.6(3) . . ?
C109 C119 C120 119.5(3) . . ?
C118 C119 C120 108.0(3) . . ?
C112 C120 C119 120.4(3) . . ?
C112 C120 C116 119.7(3) . . ?
C119 C120 C116 108.1(3) . . ?
C122 C121 C126 119.8(4) . . ?
C122 C121 H121 120.1 . . ?
C126 C121 H121 120.1 . . ?
C121 C122 C123 120.0(4) . . ?
C121 C122 H122 120.0 . . ?
C123 C122 H122 120.0 . . ?
C124 C123 C122 120.5(4) . . ?
C124 C123 H123 119.8 . . ?
C122 C123 H123 119.8 . . ?
C123 C124 C125 119.7(4) . . ?
C123 C124 H124 120.2 . . ?
C125 C124 H124 120.2 . . ?
C124 C125 C126 119.8(4) . . ?
C124 C125 H125 120.1 . . ?
C126 C125 H125 120.1 . . ?
C121 C126 C125 120.2(4) . . ?
C121 C126 H126 119.9 . . ?
C125 C126 H126 119.9 . . ?
C136 C131 C132 121.4(7) . . ?
C136 C131 H131 119.3 . . ?
C132 C131 H131 119.3 . . ?
C133 C132 C131 120.7(7) . . ?
C133 C132 H132 119.7 . . ?
C131 C132 H132 119.7 . . ?
C134 C133 C132 115.8(7) . . ?
C134 C133 H133 122.1 . . ?
C132 C133 H133 122.1 . . ?
C135 C134 C133 124.5(7) . . ?
C135 C134 H134 117.7 . . ?
C133 C134 H134 117.7 . . ?
C136 C135 C134 119.2(7) . . ?
C136 C135 H135 120.4 . . ?
C134 C135 H135 120.4 . . ?
C135 C136 C131 118.4(7) . . ?
C135 C136 H136 120.8 . . ?
C131 C136 H136 120.8 . . ?
C142 C141 C143 118.9(7) . 2_566 ?
C142 C141 H141 120.6 . . ?
C143 C141 H141 120.6 2_566 . ?
C143 C142 C141 122.9(6) . . ?
C143 C142 H142 118.6 . . ?
C141 C142 H142 118.6 . . ?
C142 C143 C141 118.2(6) . 2_566 ?
C142 C143 H143 120.9 . . ?
C141 C143 H143 120.9 2_566 . ?

loop_
_geom_torsion_atom_site_label_1
_geom_torsion_atom_site_label_2
_geom_torsion_atom_site_label_3
_geom_torsion_atom_site_label_4
_geom_torsion
_geom_torsion_site_symmetry_1
_geom_torsion_site_symmetry_2
_geom_torsion_site_symmetry_3
_geom_torsion_site_symmetry_4
_geom_torsion_publ_flag
C6 N1 C2 C3 177.4(3) . . . . ?
Mg1 N1 C2 C3 -0.4(4) . . . . ?
C6 N1 C2 C1 -2.6(4) . . . . ?
Mg1 N1 C2 C1 179.6(2) . . . . ?
N1 C2 C3 C4 -0.8(5) . . . . ?
C1 C2 C3 C4 179.3(3) . . . . ?
C18 N2 C4 C3 176.9(3) . . . . ?
Mg1 N2 C4 C3 -4.4(4) . . . . ?
C18 N2 C4 C5 -3.7(5) . . . . ?
Mg1 N2 C4 C5 175.0(2) . . . . ?
C2 C3 C4 N2 3.5(5) . . . . ?
C2 C3 C4 C5 -175.9(3) . . . . ?
C2 N1 C6 C11 78.2(4) . . . . ?
Mg1 N1 C6 C11 -104.0(3) . . . . ?
C2 N1 C6 C7 -107.8(3) . . . . ?
Mg1 N1 C6 C7 70.0(3) . . . . ?
C11 C6 C7 C8 0.0(4) . . . . ?
N1 C6 C7 C8 -174.0(3) . . . . ?
C11 C6 C7 C12 -178.8(3) . . . . ?
N1 C6 C7 C12 7.2(4) . . . . ?
C6 C7 C8 C9 0.5(5) . . . . ?
C12 C7 C8 C9 179.3(3) . . . . ?
C7 C8 C9 C10 -0.4(5) . . . . ?
C8 C9 C10 C11 -0.3(5) . . . . ?
C9 C10 C11 C6 0.8(5) . . . . ?
C9 C10 C11 C15 178.5(3) . . . . ?
C7 C6 C11 C10 -0.6(4) . . . . ?
N1 C6 C11 C10 173.2(3) . . . . ?
C7 C6 C11 C15 -178.3(3) . . . . ?
N1 C6 C11 C15 -4.5(4) . . . . ?
C8 C7 C12 C13 -101.2(4) . . . . ?
C6 C7 C12 C13 77.6(4) . . . . ?
C8 C7 C12 C14 23.6(4) . . . . ?
C6 C7 C12 C14 -157.7(3) . . . . ?
C10 C11 C15 C17 -74.7(4) . . . . ?
C6 C11 C15 C17 102.9(4) . . . . ?
C10 C11 C15 C16 50.1(5) . . . . ?
C6 C11 C15 C16 -132.2(4) . . . . ?
C4 N2 C18 C23 -77.5(4) . . . . ?
Mg1 N2 C18 C23 103.8(3) . . . . ?
C4 N2 C18 C19 110.5(3) . . . . ?
Mg1 N2 C18 C19 -68.2(3) . . . . ?
C23 C18 C19 C20 0.5(5) . . . . ?
N2 C18 C19 C20 172.2(3) . . . . ?
C23 C18 C19 C24 -177.9(3) . . . . ?
N2 C18 C19 C24 -6.1(4) . . . . ?
C18 C19 C20 C21 0.4(5) . . . . ?
C24 C19 C20 C21 178.8(3) . . . . ?
C19 C20 C21 C22 -1.3(6) . . . . ?
C20 C21 C22 C23 1.4(6) . . . . ?
C21 C22 C23 C18 -0.5(5) . . . . ?
C21 C22 C23 C27 -176.6(3) . . . . ?
C19 C18 C23 C22 -0.4(5) . . . . ?
N2 C18 C23 C22 -172.1(3) . . . . ?
C19 C18 C23 C27 175.6(3) . . . . ?
N2 C18 C23 C27 3.9(5) . . . . ?
C20 C19 C24 C26 -10.4(5) . . . . ?
C18 C19 C24 C26 167.9(3) . . . . ?
C20 C19 C24 C25 115.4(4) . . . . ?
C18 C19 C24 C25 -66.3(4) . . . . ?
C22 C23 C27 C29 77.0(4) . . . . ?
C18 C23 C27 C29 -99.0(4) . . . . ?
C22 C23 C27 C28 -48.1(5) . . . . ?
C18 C23 C27 C28 136.0(4) . . . . ?
C36 N3 C32 C33 178.7(3) . . . . ?
Mg2 N3 C32 C33 -1.6(4) . . . . ?
C36 N3 C32 C31 -2.4(4) . . . . ?
Mg2 N3 C32 C31 177.3(2) . . . . ?
N3 C32 C33 C34 2.4(5) . . . . ?
C31 C32 C33 C34 -176.5(3) . . . . ?
C48 N4 C34 C33 -178.7(3) . . . . ?
Mg2 N4 C34 C33 0.8(4) . . . . ?
C48 N4 C34 C35 2.5(4) . . . . ?
Mg2 N4 C34 C35 -178.0(2) . . . . ?
C32 C33 C34 N4 -2.0(5) . . . . ?
C32 C33 C34 C35 176.9(3) . . . . ?
C32 N3 C36 C41 -79.5(4) . . . . ?
Mg2 N3 C36 C41 100.8(3) . . . . ?
C32 N3 C36 C37 109.6(3) . . . . ?
Mg2 N3 C36 C37 -70.1(3) . . . . ?
C41 C36 C37 C38 1.4(4) . . . . ?
N3 C36 C37 C38 172.2(3) . . . . ?
C41 C36 C37 C42 -176.2(3) . . . . ?
N3 C36 C37 C42 -5.4(4) . . . . ?
C36 C37 C38 C39 -1.1(4) . . . . ?
C42 C37 C38 C39 176.5(3) . . . . ?
C37 C38 C39 C40 0.5(5) . . . . ?
C38 C39 C40 C41 -0.2(5) . . . . ?
C39 C40 C41 C36 0.5(5) . . . . ?
C39 C40 C41 C45 -177.0(3) . . . . ?
C37 C36 C41 C40 -1.2(4) . . . . ?
N3 C36 C41 C40 -171.8(3) . . . . ?
C37 C36 C41 C45 176.3(3) . . . . ?
N3 C36 C41 C45 5.7(4) . . . . ?
C38 C37 C42 C44 -16.5(4) . . . . ?
C36 C37 C42 C44 161.0(3) . . . . ?
C38 C37 C42 C43 109.5(3) . . . . ?
C36 C37 C42 C43 -73.0(4) . . . . ?
C40 C41 C45 C47 61.6(4) . . . . ?
C36 C41 C45 C47 -115.8(3) . . . . ?
C40 C41 C45 C46 -62.2(4) . . . . ?
C36 C41 C45 C46 120.4(3) . . . . ?
C34 N4 C48 C49 86.2(3) . . . . ?
Mg2 N4 C48 C49 -93.4(3) . . . . ?
C34 N4 C48 C53 -102.9(3) . . . . ?
Mg2 N4 C48 C53 77.5(3) . . . . ?
C34 N4 C48 Mg2 179.6(4) . . . . ?
C53 C48 C49 C50 -4.4(4) . . . . ?
N4 C48 C49 C50 166.2(3) . . . . ?
Mg2 C48 C49 C50 122.0(3) . . . . ?
C53 C48 C49 C54 177.0(3) . . . . ?
N4 C48 C49 C54 -12.4(4) . . . . ?
Mg2 C48 C49 C54 -56.6(3) . . . . ?
C48 C49 C50 C51 0.6(4) . . . . ?
C54 C49 C50 C51 179.2(3) . . . . ?
C49 C50 C51 C52 2.8(5) . . . . ?
C50 C51 C52 C53 -2.6(5) . . . . ?
C51 C52 C53 C48 -1.1(4) . . . . ?
C51 C52 C53 C57 178.8(3) . . . . ?
C49 C48 C53 C52 4.6(4) . . . . ?
N4 C48 C53 C52 -166.0(2) . . . . ?
Mg2 C48 C53 C52 -126.1(2) . . . . ?
C49 C48 C53 C57 -175.3(3) . . . . ?
N4 C48 C53 C57 14.1(4) . . . . ?
Mg2 C48 C53 C57 54.0(3) . . . . ?
C50 C49 C54 C55 49.1(4) . . . . ?
C48 C49 C54 C55 -132.3(3) . . . . ?
C50 C49 C54 C56 -76.7(4) . . . . ?
C48 C49 C54 C56 101.9(3) . . . . ?
C52 C53 C57 C58 -50.5(4) . . . . ?
C48 C53 C57 C58 129.4(3) . . . . ?
C52 C53 C57 C59 73.8(4) . . . . ?
C48 C53 C57 C59 -106.3(3) . . . . ?
C66 C61 C62 C69 7.8(4) . . . . ?
C65 C61 C62 C69 139.9(3) . . . . ?
Mg1 C61 C62 C69 -124.2(3) . . . . ?
C66 C61 C62 C63 -138.4(3) . . . . ?
C65 C61 C62 C63 -6.3(3) . . . . ?
Mg1 C61 C62 C63 89.6(2) . . . . ?
C69 C62 C63 C72 0.9(4) . . . . ?
C61 C62 C63 C72 147.8(3) . . . . ?
C69 C62 C63 C64 -143.0(3) . . . . ?
C61 C62 C63 C64 3.8(3) . . . . ?
C72 C63 C64 C75 -0.4(4) . . . . ?
C62 C63 C64 C75 143.6(3) . . . . ?
C72 C63 C64 C65 -143.8(3) . . . . ?
C62 C63 C64 C65 0.3(3) . . . . ?
C75 C64 C65 C78 -0.6(4) . . . . ?
C63 C64 C65 C78 142.9(3) . . . . ?
C75 C64 C65 C61 -147.8(3) . . . . ?
C63 C64 C65 C61 -4.3(3) . . . . ?
C75 C64 C65 Mg1 153.9(2) . . . . ?
C63 C64 C65 Mg1 -62.6(2) . . . . ?
C66 C61 C65 C78 -8.3(4) . . . . ?
C62 C61 C65 C78 -140.2(3) . . . . ?
Mg1 C61 C65 C78 114.4(3) . . . . ?
C66 C61 C65 C64 138.3(3) . . . . ?
C62 C61 C65 C64 6.5(3) . . . . ?
Mg1 C61 C65 C64 -99.0(2) . . . . ?
C66 C61 C65 Mg1 -122.7(3) . . . . ?
C62 C61 C65 Mg1 105.4(2) . . . . ?
C65 C61 C66 C67 -133.6(3) . . . . ?
C62 C61 C66 C67 -7.5(5) . . . . ?
Mg1 C61 C66 C67 118.2(3) . . . . ?
C65 C61 C66 C80 7.4(4) . . . . ?
C62 C61 C66 C80 133.6(3) . . . . ?
Mg1 C61 C66 C80 -100.8(3) . . . . ?
C61 C66 C67 C68 3.3(5) . . . . ?
C80 C66 C67 C68 -141.4(3) . . . . ?
C61 C66 C67 C81 145.4(3) . . . . ?
C80 C66 C67 C81 0.7(4) . . . . ?
C66 C67 C68 C84 137.9(3) . . . . ?
C81 C67 C68 C84 -0.5(5) . . . . ?
C66 C67 C68 C69 0.9(5) . . . . ?
C81 C67 C68 C69 -137.5(3) . . . . ?
C63 C62 C69 C70 -0.3(4) . . . . ?
C61 C62 C69 C70 -143.3(3) . . . . ?
C63 C62 C69 C68 139.0(3) . . . . ?
C61 C62 C69 C68 -4.0(4) . . . . ?
C84 C68 C69 C62 -142.7(3) . . . . ?
C67 C68 C69 C62 -0.5(4) . . . . ?
C84 C68 C69 C70 0.7(3) . . . . ?
C67 C68 C69 C70 142.8(3) . . . . ?
C62 C69 C70 C71 -0.5(4) . . . . ?
C68 C69 C70 C71 -143.9(3) . . . . ?
C62 C69 C70 C85 142.2(3) . . . . ?
C68 C69 C70 C85 -1.2(3) . . . . ?
C69 C70 C71 C72 0.8(4) . . . . ?
C85 C70 C71 C72 -137.2(3) . . . . ?
C69 C70 C71 C88 137.7(3) . . . . ?
C85 C70 C71 C88 -0.3(4) . . . . ?
C62 C63 C72 C71 -0.7(5) . . . . ?
C64 C63 C72 C71 138.9(3) . . . . ?
C62 C63 C72 C73 -138.8(3) . . . . ?
C64 C63 C72 C73 0.7(4) . . . . ?
C70 C71 C72 C63 -0.2(4) . . . . ?
C88 C71 C72 C63 -141.5(3) . . . . ?
C70 C71 C72 C73 141.9(3) . . . . ?
C88 C71 C72 C73 0.6(3) . . . . ?
C63 C72 C73 C74 -0.4(4) . . . . ?
C71 C72 C73 C74 -142.7(3) . . . . ?
C63 C72 C73 C89 141.9(3) . . . . ?
C71 C72 C73 C89 -0.4(3) . . . . ?
C89 C73 C74 C92 -0.4(5) . . . . ?
C72 C73 C74 C92 137.2(3) . . . . ?
C89 C73 C74 C75 -137.8(3) . . . . ?
C72 C73 C74 C75 -0.2(4) . . . . ?
C63 C64 C75 C76 -138.4(3) . . . . ?
C65 C64 C75 C76 0.6(4) . . . . ?
C63 C64 C75 C74 -0.2(4) . . . . ?
C65 C64 C75 C74 138.8(3) . . . . ?
C73 C74 C75 C64 0.5(4) . . . . ?
C92 C74 C75 C64 -141.5(3) . . . . ?
C73 C74 C75 C76 143.0(3) . . . . ?
C92 C74 C75 C76 1.0(3) . . . . ?
C64 C75 C76 C77 -0.4(4) . . . . ?
C74 C75 C76 C77 -142.5(3) . . . . ?
C64 C75 C76 C93 141.3(3) . . . . ?
C74 C75 C76 C93 -0.8(3) . . . . ?
C75 C76 C77 C78 0.2(5) . . . . ?
C93 C76 C77 C78 -136.8(3) . . . . ?
C75 C76 C77 C96 137.8(3) . . . . ?
C93 C76 C77 C96 0.8(4) . . . . ?
C64 C65 C78 C77 0.3(4) . . . . ?
C61 C65 C78 C77 143.4(3) . . . . ?
Mg1 C65 C78 C77 -149.2(2) . . . . ?
C64 C65 C78 C79 -138.0(3) . . . . ?
C61 C65 C78 C79 5.1(5) . . . . ?
Mg1 C65 C78 C79 72.4(3) . . . . ?
C76 C77 C78 C65 -0.1(4) . . . . ?
C96 C77 C78 C65 -141.9(3) . . . . ?
C76 C77 C78 C79 142.3(3) . . . . ?
C96 C77 C78 C79 0.5(3) . . . . ?
C65 C78 C79 C80 -0.8(5) . . . . ?
C77 C78 C79 C80 -143.1(3) . . . . ?
C65 C78 C79 C97 142.5(3) . . . . ?
C77 C78 C79 C97 0.2(3) . . . . ?
C97 C79 C80 C100 1.0(5) . . . . ?
C78 C79 C80 C100 139.4(3) . . . . ?
C97 C79 C80 C66 -138.4(3) . . . . ?
C78 C79 C80 C66 0.0(5) . . . . ?
C67 C66 C80 C79 141.9(3) . . . . ?
C61 C66 C80 C79 -3.5(4) . . . . ?
C67 C66 C80 C100 -1.4(4) . . . . ?
C61 C66 C80 C100 -146.8(3) . . . . ?
C66 C67 C81 C82 -143.1(3) . . . . ?
C68 C67 C81 C82 0.3(5) . . . . ?
C66 C67 C81 C100 0.3(4) . . . . ?
C68 C67 C81 C100 143.6(3) . . . . ?
C100 C81 C82 C102 -0.1(5) . . . . ?
C67 C81 C82 C102 138.7(3) . . . . ?
C100 C81 C82 C83 -138.7(3) . . . . ?
C67 C81 C82 C83 0.1(5) . . . . ?
C81 C82 C83 C104 143.0(3) . . . . ?
C102 C82 C83 C104 0.2(3) . . . . ?
C81 C82 C83 C84 -0.2(5) . . . . ?
C102 C82 C83 C84 -143.0(3) . . . . ?
C104 C83 C84 C68 -138.6(3) . . . . ?
C82 C83 C84 C68 0.0(4) . . . . ?
C104 C83 C84 C85 -1.4(4) . . . . ?
C82 C83 C84 C85 137.2(3) . . . . ?
C67 C68 C84 C83 0.4(5) . . . . ?
C69 C68 C84 C83 141.6(3) . . . . ?
C67 C68 C84 C85 -141.1(3) . . . . ?
C69 C68 C84 C85 0.1(3) . . . . ?
C71 C70 C85 C86 0.3(4) . . . . ?
C69 C70 C85 C86 -142.4(3) . . . . ?
C71 C70 C85 C84 144.1(3) . . . . ?
C69 C70 C85 C84 1.3(3) . . . . ?
C83 C84 C85 C86 1.1(4) . . . . ?
C68 C84 C85 C86 143.0(3) . . . . ?
C83 C84 C85 C70 -142.8(3) . . . . ?
C68 C84 C85 C70 -0.9(3) . . . . ?
C70 C85 C86 C87 0.9(4) . . . . ?
C84 C85 C86 C87 -138.7(3) . . . . ?
C70 C85 C86 C105 143.5(3) . . . . ?
C84 C85 C86 C105 3.9(4) . . . . ?
C85 C86 C87 C88 -2.3(4) . . . . ?
C105 C86 C87 C88 -149.4(3) . . . . ?
C85 C86 C87 C107 143.0(3) . . . . ?
C105 C86 C87 C107 -4.1(3) . . . . ?
C107 C87 C88 C71 -138.5(3) . . . . ?
C86 C87 C88 C71 2.4(4) . . . . ?
C107 C87 C88 C89 -1.8(4) . . . . ?
C86 C87 C88 C89 139.1(3) . . . . ?
C70 C71 C88 C87 -1.1(4) . . . . ?
C72 C71 C88 C87 140.2(3) . . . . ?
C70 C71 C88 C89 -141.9(3) . . . . ?
C72 C71 C88 C89 -0.5(3) . . . . ?
C74 C73 C89 C90 0.0(5) . . . . ?
C72 C73 C89 C90 -142.5(3) . . . . ?
C74 C73 C89 C88 142.6(3) . . . . ?
C72 C73 C89 C88 0.1(3) . . . . ?
C87 C88 C89 C90 1.5(4) . . . . ?
C71 C88 C89 C90 142.7(3) . . . . ?
C87 C88 C89 C73 -140.9(3) . . . . ?
C71 C88 C89 C73 0.3(3) . . . . ?
C73 C89 C90 C91 0.1(4) . . . . ?
C88 C89 C90 C91 -137.8(3) . . . . ?
C73 C89 C90 C108 137.3(3) . . . . ?
C88 C89 C90 C108 -0.6(5) . . . . ?
C89 C90 C91 C92 0.1(5) . . . . ?
C108 C90 C91 C92 -142.1(3) . . . . ?
C89 C90 C91 C110 143.0(3) . . . . ?
C108 C90 C91 C110 0.9(4) . . . . ?
C90 C91 C92 C74 -0.4(5) . . . . ?
C110 C91 C92 C74 -138.6(3) . . . . ?
C90 C91 C92 C93 138.9(3) . . . . ?
C110 C91 C92 C93 0.8(5) . . . . ?
C73 C74 C92 C91 0.6(5) . . . . ?
C75 C74 C92 C91 142.9(3) . . . . ?
C73 C74 C92 C93 -143.0(3) . . . . ?
C75 C74 C92 C93 -0.7(3) . . . . ?
C77 C76 C93 C94 -0.5(5) . . . . ?
C75 C76 C93 C94 -141.8(3) . . . . ?
C77 C76 C93 C92 141.6(3) . . . . ?
C75 C76 C93 C92 0.4(3) . . . . ?
C91 C92 C93 C94 -0.9(5) . . . . ?
C74 C92 C93 C94 142.9(3) . . . . ?
C91 C92 C93 C76 -143.6(3) . . . . ?
C74 C92 C93 C76 0.2(3) . . . . ?
C76 C93 C94 C111 138.8(4) . . . . ?
C92 C93 C94 C111 0.9(5) . . . . ?
C76 C93 C94 C95 -0.1(5) . . . . ?
C92 C93 C94 C95 -138.1(3) . . . . ?
C93 C94 C95 C96 0.4(5) . . . . ?
C111 C94 C95 C96 -143.0(3) . . . . ?
C93 C94 C95 C113 143.9(3) . . . . ?
C111 C94 C95 C113 0.5(4) . . . . ?
C113 C95 C96 C77 -139.3(3) . . . . ?
C94 C95 C96 C77 0.0(5) . . . . ?
C113 C95 C96 C97 -0.3(5) . . . . ?
C94 C95 C96 C97 139.0(3) . . . . ?
C76 C77 C96 C95 -0.6(5) . . . . ?
C78 C77 C96 C95 142.1(3) . . . . ?
C76 C77 C96 C97 -143.8(3) . . . . ?
C78 C77 C96 C97 -1.1(3) . . . . ?
C80 C79 C97 C98 -0.7(5) . . . . ?
C78 C79 C97 C98 -143.5(3) . . . . ?
C80 C79 C97 C96 141.8(3) . . . . ?
C78 C79 C97 C96 -0.9(3) . . . . ?
C95 C96 C97 C98 0.2(5) . . . . ?
C77 C96 C97 C98 143.8(3) . . . . ?
C95 C96 C97 C79 -142.3(3) . . . . ?
C77 C96 C97 C79 1.3(3) . . . . ?
C79 C97 C98 C114 137.7(3) . . . . ?
C96 C97 C98 C114 -0.4(5) . . . . ?
C79 C97 C98 C99 0.3(5) . . . . ?
C96 C97 C98 C99 -137.8(3) . . . . ?
C97 C98 C99 C100 -0.2(5) . . . . ?
C114 C98 C99 C100 -141.9(3) . . . . ?
C97 C98 C99 C101 142.4(3) . . . . ?
C114 C98 C99 C101 0.7(4) . . . . ?
C101 C99 C100 C80 -137.4(3) . . . . ?
C98 C99 C100 C80 0.5(5) . . . . ?
C101 C99 C100 C81 -0.3(5) . . . . ?
C98 C99 C100 C81 137.7(3) . . . . ?
C79 C80 C100 C99 -0.9(4) . . . . ?
C66 C80 C100 C99 143.4(3) . . . . ?
C79 C80 C100 C81 -142.8(3) . . . . ?
C66 C80 C100 C81 1.6(4) . . . . ?
C82 C81 C100 C99 0.3(5) . . . . ?
C67 C81 C100 C99 -143.2(3) . . . . ?
C82 C81 C100 C80 142.4(3) . . . . ?
C67 C81 C100 C80 -1.1(3) . . . . ?
C100 C99 C101 C102 0.0(5) . . . . ?
C98 C99 C101 C102 -142.6(3) . . . . ?
C100 C99 C101 C115 142.0(3) . . . . ?
C98 C99 C101 C115 -0.6(4) . . . . ?
C99 C101 C102 C82 0.2(5) . . . . ?
C115 C101 C102 C82 -137.5(3) . . . . ?
C99 C101 C102 C103 137.2(3) . . . . ?
C115 C101 C102 C103 -0.4(4) . . . . ?
C81 C82 C102 C101 -0.1(5) . . . . ?
C83 C82 C102 C101 142.9(3) . . . . ?
C81 C82 C102 C103 -142.3(3) . . . . ?
C83 C82 C102 C103 0.7(3) . . . . ?
C101 C102 C103 C117 0.7(4) . . . . ?
C82 C102 C103 C117 142.8(3) . . . . ?
C101 C102 C103 C104 -143.5(3) . . . . ?
C82 C102 C103 C104 -1.4(3) . . . . ?
C84 C83 C104 C103 141.6(3) . . . . ?
C82 C83 C104 C103 -1.0(3) . . . . ?
C84 C83 C104 C105 -3.4(4) . . . . ?
C82 C83 C104 C105 -146.0(3) . . . . ?
C117 C103 C104 C83 -142.0(3) . . . . ?
C102 C103 C104 C83 1.5(3) . . . . ?
C117 C103 C104 C105 3.6(4) . . . . ?
C102 C103 C104 C105 147.1(3) . . . . ?
C83 C104 C105 C106 132.8(3) . . . . ?
C103 C104 C105 C106 -8.3(4) . . . . ?
C83 C104 C105 C86 7.9(4) . . . . ?
C103 C104 C105 C86 -133.2(3) . . . . ?
C83 C104 C105 Mg2 -119.8(3) . . . . ?
C103 C104 C105 Mg2 99.1(3) . . . . ?
C85 C86 C105 C104 -8.2(4) . . . . ?
C87 C86 C105 C104 137.9(3) . . . . ?
C85 C86 C105 C106 -139.2(3) . . . . ?
C87 C86 C105 C106 6.9(3) . . . . ?
C85 C86 C105 Mg2 123.3(3) . . . . ?
C87 C86 C105 Mg2 -90.6(2) . . . . ?
C104 C105 C106 C118 9.1(4) . . . . ?
C86 C105 C106 C118 139.3(3) . . . . ?
Mg2 C105 C106 C118 -111.5(3) . . . . ?
C104 C105 C106 C107 -137.5(3) . . . . ?
C86 C105 C106 C107 -7.3(3) . . . . ?
Mg2 C105 C106 C107 101.9(2) . . . . ?
C104 C105 C106 Mg2 120.6(3) . . . . ?
C86 C105 C106 Mg2 -109.2(2) . . . . ?
C88 C87 C107 C108 1.3(4) . . . . ?
C86 C87 C107 C108 -143.8(3) . . . . ?
C88 C87 C107 C106 144.6(3) . . . . ?
C86 C87 C107 C106 -0.5(3) . . . . ?
C118 C106 C107 C108 1.4(4) . . . . ?
C105 C106 C107 C108 148.6(3) . . . . ?
Mg2 C106 C107 C108 -152.8(2) . . . . ?
C118 C106 C107 C87 -142.2(3) . . . . ?
C105 C106 C107 C87 5.0(3) . . . . ?
Mg2 C106 C107 C87 63.5(2) . . . . ?
C87 C107 C108 C109 138.0(3) . . . . ?
C106 C107 C108 C109 -1.2(4) . . . . ?
C87 C107 C108 C90 -0.3(4) . . . . ?
C106 C107 C108 C90 -139.5(3) . . . . ?
C89 C90 C108 C107 0.0(5) . . . . ?
C91 C90 C108 C107 141.7(3) . . . . ?
C89 C90 C108 C109 -142.7(3) . . . . ?
C91 C90 C108 C109 -1.0(4) . . . . ?
C107 C108 C109 C119 0.3(5) . . . . ?
C90 C108 C109 C119 142.3(3) . . . . ?
C107 C108 C109 C110 -141.3(3) . . . . ?
C90 C108 C109 C110 0.7(4) . . . . ?
C119 C109 C110 C111 0.4(5) . . . . ?
C108 C109 C110 C111 141.7(3) . . . . ?
C119 C109 C110 C91 -141.5(3) . . . . ?
C108 C109 C110 C91 -0.1(4) . . . . ?
C92 C91 C110 C111 -0.6(5) . . . . ?
C90 C91 C110 C111 -143.3(3) . . . . ?
C92 C91 C110 C109 142.2(3) . . . . ?
C90 C91 C110 C109 -0.5(4) . . . . ?
C109 C110 C111 C94 -137.5(4) . . . . ?
C91 C110 C111 C94 0.5(5) . . . . ?
C109 C110 C111 C112 0.0(5) . . . . ?
C91 C110 C111 C112 138.0(3) . . . . ?
C93 C94 C111 C110 -0.7(5) . . . . ?
C95 C94 C111 C110 142.3(3) . . . . ?
C93 C94 C111 C112 -142.7(3) . . . . ?
C95 C94 C111 C112 0.4(4) . . . . ?
C110 C111 C112 C120 0.1(5) . . . . ?
C94 C111 C112 C120 142.6(3) . . . . ?
C110 C111 C112 C113 -143.7(3) . . . . ?
C94 C111 C112 C113 -1.1(4) . . . . ?
C120 C112 C113 C114 -0.2(5) . . . . ?
C111 C112 C113 C114 143.2(3) . . . . ?
C120 C112 C113 C95 -142.0(3) . . . . ?
C111 C112 C113 C95 1.4(4) . . . . ?
C96 C95 C113 C114 0.6(5) . . . . ?
C94 C95 C113 C114 -142.9(3) . . . . ?
C96 C95 C113 C112 142.4(3) . . . . ?
C94 C95 C113 C112 -1.2(4) . . . . ?
C112 C113 C114 C98 -137.9(3) . . . . ?
C95 C113 C114 C98 -0.8(5) . . . . ?
C112 C113 C114 C115 0.6(5) . . . . ?
C95 C113 C114 C115 137.7(3) . . . . ?
C97 C98 C114 C113 0.7(5) . . . . ?
C99 C98 C114 C113 142.2(3) . . . . ?
C97 C98 C114 C115 -142.0(3) . . . . ?
C99 C98 C114 C115 -0.6(4) . . . . ?
C113 C114 C115 C116 -1.0(5) . . . . ?
C98 C114 C115 C116 142.0(3) . . . . ?
C113 C114 C115 C101 -142.8(3) . . . . ?
C98 C114 C115 C101 0.2(4) . . . . ?
C102 C101 C115 C116 0.1(5) . . . . ?
C99 C101 C115 C116 -141.9(3) . . . . ?
C102 C101 C115 C114 142.2(3) . . . . ?
C99 C101 C115 C114 0.3(4) . . . . ?
C114 C115 C116 C117 -137.4(3) . . . . ?
C101 C115 C116 C117 -0.1(5) . . . . ?
C114 C115 C116 C120 1.1(5) . . . . ?
C101 C115 C116 C120 138.4(3) . . . . ?
C104 C103 C117 C116 139.0(3) . . . . ?
C102 C103 C117 C116 -0.8(4) . . . . ?
C104 C103 C117 C118 0.9(4) . . . . ?
C102 C103 C117 C118 -138.8(3) . . . . ?
C115 C116 C117 C103 0.5(5) . . . . ?
C120 C116 C117 C103 -142.5(3) . . . . ?
C115 C116 C117 C118 143.1(3) . . . . ?
C120 C116 C117 C118 0.2(3) . . . . ?
C107 C106 C118 C119 -0.8(4) . . . . ?
C105 C106 C118 C119 -144.0(3) . . . . ?
Mg2 C106 C118 C119 149.9(2) . . . . ?
C107 C106 C118 C117 138.2(3) . . . . ?
C105 C106 C118 C117 -4.9(4) . . . . ?
Mg2 C106 C118 C117 -71.1(3) . . . . ?
C103 C117 C118 C106 -0.2(4) . . . . ?
C116 C117 C118 C106 -143.0(3) . . . . ?
C103 C117 C118 C119 143.1(3) . . . . ?
C116 C117 C118 C119 0.2(3) . . . . ?
C108 C109 C119 C118 0.3(5) . . . . ?
C110 C109 C119 C118 137.5(3) . . . . ?
C108 C109 C119 C120 -138.0(3) . . . . ?
C110 C109 C119 C120 -0.9(5) . . . . ?
C106 C118 C119 C109 -0.1(5) . . . . ?
C117 C118 C119 C109 -143.1(3) . . . . ?
C106 C118 C119 C120 142.5(3) . . . . ?
C117 C118 C119 C120 -0.6(3) . . . . ?
C113 C112 C120 C119 138.8(4) . . . . ?
C111 C112 C120 C119 -0.5(5) . . . . ?
C113 C112 C120 C116 0.2(5) . . . . ?
C111 C112 C120 C116 -139.1(3) . . . . ?
C109 C119 C120 C112 1.0(5) . . . . ?
C118 C119 C120 C112 -142.1(3) . . . . ?
C109 C119 C120 C116 143.7(3) . . . . ?
C118 C119 C120 C116 0.7(3) . . . . ?
C115 C116 C120 C112 -0.7(5) . . . . ?
C117 C116 C120 C112 142.5(3) . . . . ?
C115 C116 C120 C119 -143.7(3) . . . . ?
C117 C116 C120 C119 -0.6(3) . . . . ?
C126 C121 C122 C123 0.3(6) . . . . ?
C121 C122 C123 C124 -0.6(6) . . . . ?
C122 C123 C124 C125 0.8(7) . . . . ?
C123 C124 C125 C126 -0.7(7) . . . . ?
C122 C121 C126 C125 -0.2(6) . . . . ?
C124 C125 C126 C121 0.3(6) . . . . ?
C136 C131 C132 C133 1.7(14) . . . . ?
C131 C132 C133 C134 -2.0(13) . . . . ?
C132 C133 C134 C135 1.1(13) . . . . ?
C133 C134 C135 C136 0.1(13) . . . . ?
C134 C135 C136 C131 -0.5(12) . . . . ?
C132 C131 C136 C135 -0.4(12) . . . . ?
C143 C141 C142 C143 1.0(13) 2_566 . . . ?
C141 C142 C143 C141 -1.0(13) . . . 2_566 ?


#==============================================================================
# Additional structures and associated data_? identifiers
# should be added at this point if there is more than one 
# structure analysis in the CIF.

_shelx_res_file                  
;
TITL ASSL13
    shelxl.res
    created by SHELXL-2018/3 at 10:58:26 on 31-Oct-2018
CELL  1.54187 14.55100 14.65100 22.81400 96.351 103.923 91.039
ZERR  2 0.00300 0.00200 0.00400 0.003 0.005 0.005
LATT 1
SFAC C H MG N
UNIT 266 194 4 8
L.S. 5
FMAP 2
PLAN 5
BOND $H
EQIV _$1 -X, 1-Y, 1-Z
RIGU C131 > C143
DFIX 1.4000 0.0050 C131 C132 C132 C133 C133 C134 C134 C135 C135 C136 C136 C131
DFIX 1.4000 0.0050 C141 C142 C142 C143 C143 C141_$1 C141 C143_$1
CONF
LIST 4
TEMP -100.0
ACTA
SIZE 0.060 0.030 0.020
HTAB
WGHT    0.104400
FVAR       0.35069
MG1   3    0.567817    0.379101    0.750337    11.00000    0.04454    0.02810 =
         0.02677    0.00434    0.00577    0.01234
MG2   3    0.079409    0.873511    0.777626    11.00000    0.02554    0.04463 =
         0.02701    0.00291    0.00532    0.01184
N1    4    0.649843    0.314437    0.813649    11.00000    0.03591    0.02705 =
         0.02634    0.00345    0.00822    0.00365
N2    4    0.563428    0.287003    0.680042    11.00000    0.03839    0.02786 =
         0.02323    0.00663    0.00499    0.00115
N3    4    0.034588    0.926601    0.849026    11.00000    0.02414    0.03437 =
         0.01972    0.00180    0.00370    0.00245
N4    4   -0.032937    0.904785    0.716689    11.00000    0.02420    0.02910 =
         0.02623    0.00514    0.00622    0.00223
C1    1    0.744738    0.184024    0.848236    11.00000    0.05186    0.03116 =
         0.03315    0.00832    0.00628    0.01108
AFIX 137
H1A   2    0.744318    0.215318    0.888417    11.00000   -1.20000
H1B   2    0.809600    0.185251    0.842942    11.00000   -1.20000
H1C   2    0.721171    0.120104    0.844890    11.00000   -1.20000
AFIX   0
C2    1    0.681861    0.232326    0.799714    11.00000    0.03554    0.02432 =
         0.03220    0.01000    0.01116    0.00350
C3    1    0.660754    0.184583    0.740419    11.00000    0.04164    0.02163 =
         0.03480    0.00853    0.01214    0.00803
AFIX  43
H3    2    0.689343    0.127027    0.737412    11.00000   -1.20000
AFIX   0
C4    1    0.605196    0.207265    0.685473    11.00000    0.03814    0.02475 =
         0.03084    0.00305    0.01000   -0.00005
C5    1    0.593354    0.135472    0.631193    11.00000    0.06096    0.02795 =
         0.03319    0.00052    0.00817    0.00640
AFIX 137
H5A   2    0.648510    0.139338    0.613835    11.00000   -1.20000
H5B   2    0.535883    0.146130    0.600532    11.00000   -1.20000
H5C   2    0.587971    0.074272    0.643920    11.00000   -1.20000
AFIX   0
C6    1    0.670480    0.358538    0.875504    11.00000    0.03843    0.02875 =
         0.02304    0.00798    0.00440    0.00754
C7    1    0.595860    0.363171    0.905443    11.00000    0.04305    0.02639 =
         0.02640    0.00617    0.01057    0.00684
C8    1    0.612992    0.413084    0.962710    11.00000    0.05408    0.04027 =
         0.03324    0.00639    0.01530    0.00492
AFIX  43
H8    2    0.563981    0.416640    0.983759    11.00000   -1.20000
AFIX   0
C9    1    0.699425    0.457468    0.989584    11.00000    0.06286    0.04840 =
         0.02979   -0.00098    0.00442    0.00511
AFIX  43
H9    2    0.709448    0.491539    1.028686    11.00000   -1.20000
AFIX   0
C10   1    0.771202    0.452608    0.959997    11.00000    0.04892    0.03973 =
         0.03717   -0.00139   -0.00155    0.00338
AFIX  43
H10   2    0.830400    0.483866    0.979094    11.00000   -1.20000
AFIX   0
C11   1    0.759709    0.403135    0.902756    11.00000    0.03980    0.03279 =
         0.03273    0.00700    0.00369    0.00605
C12   1    0.499694    0.313266    0.876348    11.00000    0.04359    0.03730 =
         0.03647    0.00705    0.01268    0.00091
AFIX  13
H12   2    0.485073    0.319613    0.831898    11.00000   -1.20000
AFIX   0
C13   1    0.504571    0.211031    0.882572    11.00000    0.06005    0.03548 =
         0.07823    0.00320    0.02872   -0.00258
AFIX 137
H13A  2    0.441771    0.180812    0.865189    11.00000   -1.20000
H13B  2    0.525176    0.202381    0.925684    11.00000   -1.20000
H13C  2    0.549905    0.184049    0.860851    11.00000   -1.20000
AFIX   0
C14   1    0.417825    0.352238    0.900369    11.00000    0.05100    0.04488 =
         0.05727    0.01444    0.02516    0.00185
AFIX 137
H14A  2    0.424775    0.338660    0.942282    11.00000   -1.20000
H14B  2    0.357788    0.324195    0.874839    11.00000   -1.20000
H14C  2    0.418182    0.418959    0.899457    11.00000   -1.20000
AFIX   0
C15   1    0.840235    0.401485    0.870950    11.00000    0.03698    0.03575 =
         0.04785    0.00371    0.00528    0.00160
AFIX  13
H15   2    0.823223    0.352578    0.835428    11.00000   -1.20000
AFIX   0
C16   1    0.933172    0.377420    0.911477    11.00000    0.04846    0.10961 =
         0.06545    0.00940    0.00376    0.02505
AFIX 137
H16A  2    0.956311    0.428279    0.943729    11.00000   -1.20000
H16B  2    0.979952    0.366762    0.887207    11.00000   -1.20000
H16C  2    0.923366    0.321652    0.929706    11.00000   -1.20000
AFIX   0
C17   1    0.850448    0.491903    0.846395    11.00000    0.05747    0.05631 =
         0.11096    0.03032    0.04175    0.00963
AFIX 137
H17A  2    0.902609    0.489544    0.826023    11.00000   -1.20000
H17B  2    0.863952    0.541845    0.880016    11.00000   -1.20000
H17C  2    0.791401    0.502903    0.817236    11.00000   -1.20000
AFIX   0
C18   1    0.510115    0.310424    0.622022    11.00000    0.04810    0.02390 =
         0.02628    0.00074    0.00190    0.00249
C19   1    0.411327    0.314601    0.612105    11.00000    0.04302    0.02387 =
         0.04416    0.00120   -0.00135   -0.00108
C20   1    0.361748    0.348142    0.559198    11.00000    0.05399    0.03909 =
         0.04923    0.00569   -0.01059    0.00050
AFIX  43
H20   2    0.294896    0.352114    0.551453    11.00000   -1.20000
AFIX   0
C21   1    0.409125    0.375656    0.517934    11.00000    0.07294    0.04985 =
         0.04107    0.01547   -0.01464   -0.00340
AFIX  43
H21   2    0.374285    0.397140    0.481659    11.00000   -1.20000
AFIX   0
C22   1    0.505843    0.372326    0.528713    11.00000    0.07753    0.04017 =
         0.03386    0.01144    0.00405   -0.00418
AFIX  43
H22   2    0.537155    0.392828    0.500182    11.00000   -1.20000
AFIX   0
C23   1    0.558927    0.339349    0.580851    11.00000    0.05863    0.02976 =
         0.02644    0.00257    0.00677    0.00055
C24   1    0.359246    0.285929    0.658448    11.00000    0.03973    0.03928 =
         0.05751    0.00095    0.00375   -0.00643
AFIX  13
H24   2    0.393177    0.318900    0.698835    11.00000   -1.20000
AFIX   0
C25   1    0.363826    0.183074    0.664709    11.00000    0.04754    0.04383 =
         0.07173    0.01461    0.00828   -0.00514
AFIX 137
H25A  2    0.336278    0.147730    0.625089    11.00000   -1.20000
H25B  2    0.328068    0.168070    0.693977    11.00000   -1.20000
H25C  2    0.430063    0.167561    0.679070    11.00000   -1.20000
AFIX   0
C26   1    0.256673    0.312931    0.647470    11.00000    0.04781    0.05172 =
         0.09415    0.00480    0.01351   -0.00308
AFIX 137
H26A  2    0.219259    0.277828    0.609995    11.00000   -1.20000
H26B  2    0.253440    0.378801    0.643534    11.00000   -1.20000
H26C  2    0.231187    0.299573    0.681803    11.00000   -1.20000
AFIX   0
C27   1    0.665985    0.341222    0.593505    11.00000    0.05830    0.03754 =
         0.03693    0.00808    0.01486   -0.00166
AFIX  13
H27   2    0.688995    0.301591    0.626550    11.00000   -1.20000
AFIX   0
C28   1    0.703082    0.302876    0.538835    11.00000    0.07906    0.10705 =
         0.05763    0.00303    0.03133   -0.00533
AFIX 137
H28A  2    0.689374    0.344944    0.507608    11.00000   -1.20000
H28B  2    0.671913    0.242539    0.522095    11.00000   -1.20000
H28C  2    0.771710    0.296592    0.551797    11.00000   -1.20000
AFIX   0
C29   1    0.706868    0.437826    0.617307    11.00000    0.06473    0.04522 =
         0.11364    0.00030   -0.00730    0.00130
AFIX 137
H29A  2    0.687032    0.458910    0.654464    11.00000   -1.20000
H29B  2    0.683800    0.479109    0.586498    11.00000   -1.20000
H29C  2    0.776213    0.437940    0.626351    11.00000   -1.20000
AFIX   0
C31   1   -0.078546    1.000807    0.901713    11.00000    0.02912    0.04393 =
         0.03243    0.00027    0.00684    0.00675
AFIX 137
H31A  2   -0.068763    1.067848    0.909286    11.00000   -1.20000
H31B  2   -0.040907    0.973151    0.936388    11.00000   -1.20000
H31C  2   -0.145826    0.984090    0.896345    11.00000   -1.20000
AFIX   0
C32   1   -0.048065    0.966018    0.845110    11.00000    0.02258    0.02699 =
         0.02942    0.00223    0.00617   -0.00069
C33   1   -0.112318    0.976575    0.789512    11.00000    0.02069    0.03139 =
         0.03221    0.00323    0.00949    0.00334
AFIX  43
H33   2   -0.167697    1.008019    0.792840    11.00000   -1.20000
AFIX   0
C34   1   -0.106305    0.947415    0.730104    11.00000    0.02186    0.02678 =
         0.03144    0.00617    0.00799    0.00062
C35   1   -0.189288    0.964258    0.678656    11.00000    0.02615    0.05353 =
         0.03317    0.00891    0.00407    0.00943
AFIX 137
H35A  2   -0.221759    0.905412    0.659464    11.00000   -1.20000
H35B  2   -0.166281    0.994782    0.648459    11.00000   -1.20000
H35C  2   -0.233571    1.003487    0.694723    11.00000   -1.20000
AFIX   0
C36   1    0.099843    0.918427    0.906584    11.00000    0.02206    0.03940 =
         0.02246    0.00322    0.00618    0.00402
C37   1    0.112473    0.830160    0.925973    11.00000    0.02637    0.03828 =
         0.02646    0.00661    0.00876    0.00143
C38   1    0.183730    0.821025    0.977518    11.00000    0.03780    0.04444 =
         0.03128    0.01156    0.00985    0.00395
AFIX  43
H38   2    0.192840    0.762560    0.991797    11.00000   -1.20000
AFIX   0
C39   1    0.241487    0.895476    1.008313    11.00000    0.03319    0.05533 =
         0.02590    0.00975   -0.00055    0.00181
AFIX  43
H39   2    0.290141    0.887753    1.043314    11.00000   -1.20000
AFIX   0
C40   1    0.229078    0.980484    0.988706    11.00000    0.03573    0.04667 =
         0.02624   -0.00024    0.00099   -0.00225
AFIX  43
H40   2    0.269396    1.031008    1.010556    11.00000   -1.20000
AFIX   0
C41   1    0.158699    0.994648    0.937452    11.00000    0.02923    0.04064 =
         0.02769    0.00084    0.00660    0.00150
C42   1    0.051300    0.746970    0.889147    11.00000    0.03338    0.03791 =
         0.03476    0.00544    0.00919    0.00315
AFIX  13
H42   2    0.048200    0.751930    0.845354    11.00000   -1.20000
AFIX   0
C43   1   -0.050641    0.748042    0.895880    11.00000    0.03537    0.04185 =
         0.08885   -0.00080    0.01910    0.00043
AFIX 137
H43A  2   -0.051459    0.738630    0.937620    11.00000   -1.20000
H43B  2   -0.088930    0.698721    0.867484    11.00000   -1.20000
H43C  2   -0.076923    0.807464    0.886856    11.00000   -1.20000
AFIX   0
C44   1    0.092365    0.654580    0.902472    11.00000    0.03868    0.03955 =
         0.05143    0.00946    0.01185    0.00181
AFIX 137
H44A  2    0.055833    0.605786    0.872682    11.00000   -1.20000
H44B  2    0.089102    0.643197    0.943468    11.00000   -1.20000
H44C  2    0.158611    0.655244    0.899850    11.00000   -1.20000
AFIX   0
C45   1    0.151551    1.089510    0.916138    11.00000    0.03778    0.03727 =
         0.03373    0.00086    0.00172   -0.00065
AFIX  13
H45   2    0.097919    1.086355    0.879028    11.00000   -1.20000
AFIX   0
C46   1    0.129800    1.161867    0.964003    11.00000    0.05291    0.04495 =
         0.05350   -0.00305    0.00746    0.00597
AFIX 137
H46A  2    0.183129    1.169068    1.000053    11.00000   -1.20000
H46B  2    0.072368    1.142183    0.975348    11.00000   -1.20000
H46C  2    0.119965    1.220717    0.947282    11.00000   -1.20000
AFIX   0
C47   1    0.241521    1.118488    0.898528    11.00000    0.05973    0.04056 =
         0.06510    0.01037    0.02334   -0.00276
AFIX 137
H47A  2    0.251729    1.074450    0.865363    11.00000   -1.20000
H47B  2    0.295772    1.119790    0.933764    11.00000   -1.20000
H47C  2    0.234872    1.179846    0.885142    11.00000   -1.20000
AFIX   0
C48   1   -0.027171    0.877060    0.655418    11.00000    0.02031    0.03627 =
         0.02769    0.00823    0.00539    0.00605
C49   1    0.009321    0.940161    0.623818    11.00000    0.02632    0.03704 =
         0.03113    0.00933    0.00698    0.00422
C50   1    0.033237    0.906380    0.570580    11.00000    0.04293    0.04706 =
         0.03540    0.01170    0.01809    0.00640
AFIX  43
H50   2    0.058638    0.947660    0.548585    11.00000   -1.20000
AFIX   0
C51   1    0.020989    0.813711    0.548605    11.00000    0.05425    0.05058 =
         0.03032    0.00532    0.01980    0.01295
AFIX  43
H51   2    0.040520    0.791579    0.512984    11.00000   -1.20000
AFIX   0
C52   1   -0.019684    0.753884    0.578735    11.00000    0.04353    0.03787 =
         0.03274    0.00254    0.00967    0.00555
AFIX  43
H52   2   -0.030330    0.690930    0.562598    11.00000   -1.20000
AFIX   0
C53   1   -0.045350    0.783843    0.632147    11.00000    0.02740    0.03024 =
         0.03332    0.00376    0.00575    0.00307
C54   1    0.024129    1.042104    0.648200    11.00000    0.03233    0.03584 =
         0.03591    0.01171    0.01001    0.00160
AFIX  13
H54   2   -0.011834    1.052953    0.680376    11.00000   -1.20000
AFIX   0
C55   1   -0.015047    1.104211    0.600140    11.00000    0.07524    0.04124 =
         0.04727    0.01273    0.01396    0.01097
AFIX 137
H55A  2    0.018234    1.095162    0.567506    11.00000   -1.20000
H55B  2   -0.005863    1.168475    0.618451    11.00000   -1.20000
H55C  2   -0.082862    1.089183    0.583366    11.00000   -1.20000
AFIX   0
C56   1    0.128004    1.068007    0.678513    11.00000    0.03497    0.04625 =
         0.08913    0.00078    0.00836   -0.00171
AFIX 137
H56A  2    0.134412    1.132836    0.695619    11.00000   -1.20000
H56B  2    0.165728    1.058267    0.648288    11.00000   -1.20000
H56C  2    0.150635    1.029565    0.711116    11.00000   -1.20000
AFIX   0
C57   1   -0.091879    0.718050    0.664574    11.00000    0.03472    0.03480 =
         0.04027    0.00161    0.01024    0.00011
AFIX  13
H57   2   -0.116213    0.755849    0.696367    11.00000   -1.20000
AFIX   0
C58   1   -0.176092    0.663062    0.621850    11.00000    0.04188    0.05370 =
         0.06536    0.00442    0.01145   -0.01001
AFIX 137
H58A  2   -0.153921    0.622067    0.591699    11.00000   -1.20000
H58B  2   -0.220742    0.705242    0.601043    11.00000   -1.20000
H58C  2   -0.207838    0.626468    0.645299    11.00000   -1.20000
AFIX   0
C59   1   -0.021236    0.653032    0.696882    11.00000    0.04841    0.06302 =
         0.06469    0.03255    0.00789   -0.00299
AFIX 137
H59A  2    0.033353    0.688919    0.723632    11.00000   -1.20000
H59B  2    0.000174    0.611567    0.666619    11.00000   -1.20000
H59C  2   -0.051916    0.616899    0.721124    11.00000   -1.20000
AFIX   0
C61   1    0.506150    0.514842    0.746393    11.00000    0.04699    0.02301 =
         0.04000    0.00236    0.01261    0.01322
C62   1    0.448627    0.519564    0.791561    11.00000    0.04563    0.01932 =
         0.04090    0.00925    0.01124    0.00401
C63   1    0.505992    0.557775    0.850036    11.00000    0.04225    0.02645 =
         0.04105    0.01591    0.00743    0.01113
C64   1    0.598294    0.583664    0.842349    11.00000    0.03587    0.03693 =
         0.03933    0.01563    0.00656    0.01693
C65   1    0.597475    0.561670    0.778689    11.00000    0.03640    0.03654 =
         0.04468    0.01006    0.01319    0.02184
C66   1    0.461639    0.540797    0.686958    11.00000    0.04961    0.02756 =
         0.03697   -0.00053    0.01267    0.01200
C67   1    0.364606    0.558826    0.671053    11.00000    0.04367    0.02725 =
         0.03176   -0.00654    0.00328    0.00371
C68   1    0.307786    0.556891    0.713640    11.00000    0.03589    0.02773 =
         0.03736   -0.00277    0.00282   -0.00939
C69   1    0.352308    0.536943    0.775592    11.00000    0.04087    0.02002 =
         0.04411    0.00649    0.00900   -0.00600
C70   1    0.311159    0.592161    0.817531    11.00000    0.03228    0.03155 =
         0.04285    0.00996    0.01446   -0.00655
C71   1    0.367022    0.628481    0.875017    11.00000    0.03750    0.04003 =
         0.03347    0.01710    0.01737    0.00244
C72   1    0.466016    0.610884    0.891224    11.00000    0.03883    0.03660 =
         0.03364    0.02011    0.00836    0.00745
C73   1    0.517669    0.692974    0.925727    11.00000    0.04020    0.04543 =
         0.02359    0.01123    0.00432    0.00752
C74   1    0.606122    0.718147    0.918172    11.00000    0.03277    0.05151 =
         0.02972    0.00867   -0.00462    0.00521
C75   1    0.648284    0.662529    0.875781    11.00000    0.02520    0.04855 =
         0.04050    0.01320   -0.00102    0.00983
C76   1    0.698137    0.722303    0.846954    11.00000    0.01989    0.05560 =
         0.05028    0.00854    0.00106    0.00223
C77   1    0.696472    0.700163    0.784946    11.00000    0.02081    0.06181 =
         0.06059    0.01488    0.01200    0.00770
C78   1    0.645947    0.619644    0.750508    11.00000    0.03269    0.04743 =
         0.04760    0.01172    0.01755    0.01869
C79   1    0.601889    0.640921    0.688879    11.00000    0.03914    0.05096 =
         0.04336    0.00960    0.02355    0.01926
C80   1    0.512715    0.602156    0.658833    11.00000    0.04605    0.03976 =
         0.03273    0.00005    0.01735    0.01529
C81   1    0.351969    0.632010    0.631433    11.00000    0.04276    0.04035 =
         0.02543   -0.00536    0.00160    0.00619
C82   1    0.286410    0.698062    0.635572    11.00000    0.03669    0.04531 =
         0.02295   -0.00035   -0.00386    0.00818
C83   1    0.228946    0.695646    0.679730    11.00000    0.02404    0.04394 =
         0.03362    0.00132   -0.00335    0.00124
C84   1    0.240693    0.624785    0.718212    11.00000    0.02309    0.03876 =
         0.03790    0.00099    0.00192   -0.00802
C85   1    0.242949    0.647755    0.782660    11.00000    0.01895    0.03860 =
         0.04556    0.00669    0.00830   -0.00482
C86   1    0.232127    0.737077    0.805113    11.00000    0.01842    0.04423 =
         0.04107    0.00748    0.01044    0.00367
C87   1    0.291054    0.775539    0.863934    11.00000    0.03179    0.04621 =
         0.03043    0.00526    0.01528    0.00818
C88   1    0.355749    0.721691    0.898538    11.00000    0.03371    0.04864 =
         0.02798    0.01053    0.01495    0.00494
C89   1    0.448980    0.762175    0.930278    11.00000    0.04259    0.04732 =
         0.01870    0.00278    0.00683    0.00822
C90   1    0.471691    0.853825    0.927035    11.00000    0.04176    0.04053 =
         0.02744   -0.00685    0.00179    0.00462
C91   1    0.564080    0.879397    0.918959    11.00000    0.03943    0.04361 =
         0.03329   -0.00940   -0.00629   -0.00704
C92   1    0.629067    0.812909    0.914465    11.00000    0.03182    0.05077 =
         0.03900   -0.00185   -0.00628   -0.00476
C93   1    0.686364    0.815607    0.870429    11.00000    0.02119    0.05838 =
         0.05477    0.00149   -0.00368   -0.00628
C94   1    0.673949    0.885006    0.832408    11.00000    0.02735    0.05703 =
         0.05931    0.00262    0.00559   -0.01744
C95   1    0.673090    0.862915    0.768609    11.00000    0.02776    0.05292 =
         0.07308    0.01700    0.01806   -0.01421
C96   1    0.684013    0.773144    0.745601    11.00000    0.02421    0.05827 =
         0.06737    0.01881    0.02083    0.00064
C97   1    0.626410    0.735228    0.686023    11.00000    0.03655    0.06320 =
         0.05151    0.01961    0.02966    0.01246
C98   1    0.560268    0.789663    0.651937    11.00000    0.04568    0.05687 =
         0.04468    0.02206    0.02956    0.00944
C99   1    0.467123    0.749220    0.620126    11.00000    0.05428    0.05297 =
         0.02779    0.01212    0.02220    0.01255
C100  1    0.444391    0.657924    0.623377    11.00000    0.04987    0.04469 =
         0.02455    0.00309    0.01474    0.01621
C101  1    0.399070    0.818359    0.624479    11.00000    0.05513    0.04841 =
         0.02763    0.01803    0.01516    0.01371
C102  1    0.310383    0.793071    0.631982    11.00000    0.04053    0.04715 =
         0.02595    0.01404    0.00390    0.01808
C103  1    0.268392    0.848245    0.674667    11.00000    0.03636    0.04051 =
         0.03316    0.01359    0.00272    0.01825
C104  1    0.217418    0.787416    0.702847    11.00000    0.02249    0.04874 =
         0.03460    0.00494    0.00230    0.01356
C105  1    0.212083    0.811239    0.765439    11.00000    0.02009    0.04643 =
         0.03956    0.00528    0.00716    0.01044
C106  1    0.270742    0.891201    0.800099    11.00000    0.03498    0.03634 =
         0.03165    0.00102    0.01058    0.01508
C107  1    0.314044    0.869884    0.860768    11.00000    0.03416    0.03892 =
         0.03330   -0.00090    0.01340    0.01284
C108  1    0.403307    0.909813    0.891635    11.00000    0.04779    0.03527 =
         0.03193   -0.00685    0.00994    0.00842
C109  1    0.452414    0.970116    0.862959    11.00000    0.05498    0.02439 =
         0.04509   -0.00866    0.00659    0.00083
C110  1    0.551280    0.952102    0.879284    11.00000    0.04684    0.02982 =
         0.05018   -0.00846    0.00307   -0.00896
C111  1    0.606571    0.953690    0.837096    11.00000    0.04473    0.03414 =
         0.06843    0.00113    0.00404   -0.01693
C112  1    0.562903    0.974056    0.775337    11.00000    0.04913    0.02982 =
         0.06959    0.01312    0.01780   -0.01155
C113  1    0.605310    0.918919    0.733618    11.00000    0.04561    0.04425 =
         0.07090    0.02413    0.02648   -0.00899
C114  1    0.549375    0.882234    0.676223    11.00000    0.05235    0.04662 =
         0.05442    0.02425    0.02987    0.00217
C115  1    0.449725    0.901085    0.659455    11.00000    0.05802    0.04316 =
         0.04842    0.02751    0.02218    0.00950
C116  1    0.409034    0.953679    0.699906    11.00000    0.05335    0.02950 =
         0.05047    0.02340    0.01871    0.00792
C117  1    0.317078    0.927171    0.707490    11.00000    0.04712    0.02960 =
         0.03671    0.01300    0.00989    0.01672
C118  1    0.318582    0.949466    0.772150    11.00000    0.04440    0.02565 =
         0.04358    0.00602    0.01047    0.01591
C119  1    0.409696    0.989206    0.803394    11.00000    0.05420    0.02007 =
         0.04945    0.00056    0.01285    0.00500
C120  1    0.467012    0.991683    0.759333    11.00000    0.05687    0.02232 =
         0.05781    0.01220    0.01338   -0.00345
C121  1    0.668665    0.870616    0.528737    11.00000    0.05449    0.04729 =
         0.04081    0.00624    0.01080   -0.00235
AFIX  43
H121  2    0.645557    0.821489    0.545945    11.00000   -1.20000
AFIX   0
C122  1    0.754564    0.865870    0.514328    11.00000    0.05100    0.05154 =
         0.04350    0.00801    0.00879    0.00868
AFIX  43
H122  2    0.791058    0.813276    0.521325    11.00000   -1.20000
AFIX   0
C123  1    0.788119    0.937418    0.489660    11.00000    0.04181    0.06936 =
         0.05073    0.01689    0.01302    0.00355
AFIX  43
H123  2    0.848095    0.934198    0.480086    11.00000   -1.20000
AFIX   0
C124  1    0.735691    1.013078    0.478849    11.00000    0.05610    0.05991 =
         0.05533    0.01826    0.01155   -0.00322
AFIX  43
H124  2    0.758777    1.061885    0.461351    11.00000   -1.20000
AFIX   0
C125  1    0.649548    1.018119    0.493414    11.00000    0.05658    0.05052 =
         0.06481    0.01626    0.01035    0.01102
AFIX  43
H125  2    0.613106    1.070745    0.486412    11.00000   -1.20000
AFIX   0
C126  1    0.616001    0.946424    0.518289    11.00000    0.04470    0.06566 =
         0.05579    0.00498    0.01787    0.00487
AFIX  43
H126  2    0.556254    0.949691    0.528178    11.00000   -1.20000
AFIX   0
C131  1    0.045661    0.251455    0.786133    11.00000    0.18897    0.18428 =
         0.10480    0.07697    0.06489    0.10672
AFIX  43
H131  2    0.071376    0.206029    0.811288    11.00000   -1.20000
AFIX   0
C132  1    0.102923    0.326569    0.782849    11.00000    0.08230    0.26679 =
         0.12559    0.02734    0.02187    0.06171
AFIX  43
H132  2    0.167497    0.330986    0.804837    11.00000   -1.20000
AFIX   0
C133  1    0.066871    0.395135    0.747845    11.00000    0.13195    0.13944 =
         0.14872   -0.00099    0.06231    0.00004
AFIX  43
H133  2    0.104185    0.448091    0.745913    11.00000   -1.20000
AFIX   0
C134  1   -0.026156    0.381742    0.716128    11.00000    0.15182    0.10231 =
         0.12186    0.03532    0.01742    0.01718
AFIX  43
H134  2   -0.052605    0.427056    0.691091    11.00000   -1.20000
AFIX   0
C135  1   -0.083552    0.307530    0.718066    11.00000    0.12139    0.10821 =
         0.13186    0.00148    0.00770    0.00953
AFIX  43
H135  2   -0.147483    0.302264    0.694896    11.00000   -1.20000
AFIX   0
C136  1   -0.047834    0.241302    0.753650    11.00000    0.18869    0.09340 =
         0.11117   -0.00024    0.08173    0.02344
AFIX  43
H136  2   -0.086361    0.189453    0.756021    11.00000   -1.20000
AFIX   0
C141  1    0.064893    0.485599    0.553182    11.00000    0.14195    0.14599 =
         0.09099   -0.02944    0.00090    0.05319
AFIX  43
H141  2    0.109966    0.476740    0.589616    11.00000   -1.20000
AFIX   0
C142  1    0.088340    0.538924    0.512553    11.00000    0.07912    0.13679 =
         0.14712   -0.05442    0.03669   -0.01470
AFIX  43
H142  2    0.150789    0.565780    0.521389    11.00000   -1.20000
AFIX   0
C143  1    0.025608    0.555037    0.459884    11.00000    0.20917    0.09251 =
         0.10750   -0.01449    0.08001    0.00127
AFIX  43
H143  2    0.043646    0.593058    0.433018    11.00000   -1.20000
AFIX   0
HKLF 4


REM  ASSL13
REM wR2 = 0.1857, GooF = S = 0.939, Restrained GooF = 0.947 for all data
REM R1 = 0.0643 for 9849 Fo > 4sig(Fo) and 0.1144 for all 16648 data
REM 1272 parameters refined using 55 restraints

END

WGHT      0.1044      0.0000

REM No hydrogen bonds found for HTAB generation

REM Highest difference peak  0.335,  deepest hole -0.322,  1-sigma level  0.069
Q1    1  -0.0372  0.2718  0.7305  11.00000  0.05    0.34
Q2    1   0.4713  0.3415  0.6305  11.00000  0.05    0.28
Q3    1   0.5954  0.1625  0.5919  11.00000  0.05    0.28
Q4    1  -0.0623  0.3238  0.7234  11.00000  0.05    0.28
Q5    1   0.0600  0.5401  0.4877  11.00000  0.05    0.28
;

_shelx_res_checksum              11696
_exptl_crystal_recrystallization_method 
'Re-crystallisation from solvent: Benzene'
_chemical_properties_physical    Air-sensitive
####################################################################### 
# 
# This file contains crystal structure data downloaded from the 
# Cambridge Structural Database (CSD) hosted by the Cambridge 
# Crystallographic Data Centre (CCDC).
# 
# Full information about CCDC data access policies and citation 
# guidelines are available at http://www.ccdc.cam.ac.uk/access/V1 
# 
# Audit and citation data items may have been added by the CCDC. 
# Please retain this information to preserve the provenance of 
# this file and to allow appropriate attribution of the data. 
# 
#######################################################################

data_3a'
_database_code_depnum_ccdc_archive 'CCDC 1914900'
loop_
_audit_author_name
_audit_author_address
'David Cordes'
;University of St Andrews
United Kingdom
;
_audit_update_record             
;
2019-05-08 deposited with the CCDC.	2019-10-07 downloaded from the CCDC.
;
_audit_creation_date             2019-01-17
_audit_creation_method           'by CrystalStructure 4.3'

#==============================================================================
# CHEMICAL DATA

_chemical_formula_sum            'C142 H106 Mg2 N4'
_chemical_formula_moiety         'C118 H82 Mg2 N4, 4(C6 H6)'
_chemical_formula_weight         1917.04
_chemical_melting_point          ?

#==============================================================================
# CRYSTAL DATA
_space_group_crystal_system      triclinic
_space_group_name_H-M_alt        P-1
_space_group_name_Hall           '-P 1'
_space_group_IT_number           2
loop_
_space_group_symop_id
_space_group_symop_operation_xyz
1 +X,+Y,+Z
2 -X,-Y,-Z
#------------------------------------------------------------------------------
_cell_length_a                   14.5468(7)
_cell_length_b                   14.6808(4)
_cell_length_c                   24.3760(7)
_cell_angle_alpha                80.200(2)
_cell_angle_beta                 79.333(3)
_cell_angle_gamma                88.952(3)
_cell_volume                     5040.6(3)
_cell_formula_units_Z            2
_cell_measurement_reflns_used    22320
_cell_measurement_theta_min      3.04
_cell_measurement_theta_max      68.08
_cell_measurement_temperature    173
#------------------------------------------------------------------------------
_exptl_crystal_description       prism
_exptl_crystal_colour            purple
_exptl_crystal_size_max          0.140
_exptl_crystal_size_mid          0.060
_exptl_crystal_size_min          0.030
_exptl_crystal_density_diffrn    1.263
_exptl_crystal_density_meas      ?
_exptl_crystal_density_method    'not measured'
_exptl_crystal_F_000             2020.00
_exptl_absorpt_coefficient_mu    0.665
_exptl_absorpt_correction_type   multi-scan
_exptl_absorpt_process_details   
;
CrysAlisPro 1.171.38.43i (Rigaku Oxford Diffraction, 2015)
Empirical absorption correction using spherical harmonics,
 implemented in SCALE3 ABSPACK scaling algorithm.
;
_exptl_absorpt_correction_T_min  0.738
_exptl_absorpt_correction_T_max  0.980

#==============================================================================
# EXPERIMENTAL DATA

_diffrn_ambient_temperature      173
_diffrn_radiation_type           'Cu K\a'
_diffrn_radiation_wavelength     1.54187
_diffrn_measurement_device_type  'Rigaku XtaLAB P100'
_diffrn_measurement_method       \w
_diffrn_detector_area_resol_mean 5.811
_diffrn_reflns_number            52547
_diffrn_reflns_av_unetI/netI     0.0568
_diffrn_reflns_av_R_equivalents  0.0555
_diffrn_reflns_theta_max         68.383
_diffrn_reflns_theta_min         1.871
_diffrn_reflns_theta_full        67.687
_diffrn_measured_fraction_theta_max 0.968
_diffrn_measured_fraction_theta_full 0.979
_diffrn_reflns_Laue_measured_fraction_max 0.968
_diffrn_reflns_Laue_measured_fraction_full 0.979
_diffrn_reflns_point_group_measured_fraction_max 0.968
_diffrn_reflns_point_group_measured_fraction_full 0.979
_diffrn_reflns_limit_h_min       -16
_diffrn_reflns_limit_h_max       17
_diffrn_reflns_limit_k_min       -17
_diffrn_reflns_limit_k_max       17
_diffrn_reflns_limit_l_min       -26
_diffrn_reflns_limit_l_max       29
_diffrn_standards_number         0
_diffrn_standards_interval_count .
_diffrn_standards_decay_%        ?
_reflns_number_total             17955
_reflns_number_gt                14324
_reflns_threshold_expression     F^2^>2.0\s(F^2^)
_reflns_Friedel_coverage         0.000
_reflns_Friedel_fraction_max     .
_reflns_Friedel_fraction_full    .

#==============================================================================
# REFINEMENT DATA

_refine_special_details          
;Refinement was performed using all reflections. The weighted 
    R-factor (wR) and goodness of fit (S) are based on F^2^.
    R-factor (gt) are based on F. The threshold expression of
    F^2^ > 2.0 sigma(F^2^) is used only for calculating R-factor (gt).,Twin
;
_refine_ls_structure_factor_coef Fsqd
_refine_ls_R_factor_all          0.1132
_refine_ls_R_factor_gt           0.1014
_refine_ls_wR_factor_ref         0.3364
_refine_ls_wR_factor_gt          0.3280
_refine_ls_number_restraints     273
_refine_ls_hydrogen_treatment    constr
_refine_ls_number_reflns         17955
_refine_ls_number_parameters     1422
_refine_ls_goodness_of_fit_ref   1.113
_refine_ls_weighting_scheme      calc
_refine_ls_weighting_details     
'w = 1/[\s^2^(Fo^2^)+(0.1744P)^2^+8.6727P] where P=(Fo^2^+2Fc^2^)/3'
_atom_sites_solution_hydrogens   geom
_atom_sites_solution_primary     direct
_atom_sites_solution_secondary   difmap
_refine_ls_shift/su_max          0.000
_refine_diff_density_max         1.055
_refine_diff_density_min         -0.528
_refine_ls_extinction_method     none
_refine_ls_extinction_coef       ?

loop_
_atom_type_symbol
_atom_type_description
_atom_type_scat_dispersion_real
_atom_type_scat_dispersion_imag
_atom_type_scat_source
C C 0.0181 0.0091
;
International Tables for Crystallography
(Vol. C, Tables 4.2.6.8 and 6.1.1.4)
;
H H 0.0000 0.0000
;
International Tables for Crystallography
(Vol. C, Table 6.1.1.4)
;
Mg Mg 0.1719 0.1771
;
International Tables for Crystallography
(Vol. C, Tables 4.2.6.8 and 6.1.1.4)
;
N N 0.0311 0.0180
;
International Tables for Crystallography
(Vol. C, Tables 4.2.6.8 and 6.1.1.4)
;

#==============================================================================
# ATOMIC COORDINATES AND THERMAL PARAMETERS

loop_
_atom_site_label
_atom_site_type_symbol
_atom_site_fract_x
_atom_site_fract_y
_atom_site_fract_z
_atom_site_U_iso_or_equiv
_atom_site_adp_type
_atom_site_occupancy
_atom_site_site_symmetry_order
_atom_site_calc_flag
_atom_site_refinement_flags_posn
_atom_site_refinement_flags_adp
_atom_site_refinement_flags_occupancy
_atom_site_disorder_assembly
_atom_site_disorder_group
Mg1 Mg 0.10138(11) 0.39582(10) 0.26967(6) 0.0349(4) Uani 1 1 d . . . . .
Mg2 Mg 0.60611(10) 0.89700(12) 0.23878(6) 0.0358(4) Uani 1 1 d . . . . .
N1 N 0.0704(3) 0.3327(3) 0.20969(15) 0.0304(8) Uani 1 1 d . . . . .
N2 N 0.0546(3) 0.2978(3) 0.33404(15) 0.0328(8) Uani 1 1 d . . . . .
N3 N 0.6993(3) 0.9529(3) 0.17222(15) 0.0321(8) Uani 1 1 d . . . . .
N4 N 0.6766(2) 0.9232(2) 0.29607(15) 0.0291(7) Uani 1 1 d . . . . .
C1 C 0.0057(4) 0.2050(3) 0.1734(2) 0.0395(11) Uani 1 1 d . . . . .
H1A H 0.040789 0.236805 0.137190 0.047 Uiso 1 1 calc R U . . .
H1B H -0.061476 0.209519 0.173138 0.047 Uiso 1 1 calc R U . . .
H1C H 0.023330 0.139795 0.179176 0.047 Uiso 1 1 calc R U . . .
C2 C 0.0283(3) 0.2498(3) 0.22119(18) 0.0305(9) Uani 1 1 d . . . . .
C3 C 0.0038(3) 0.1989(3) 0.27558(19) 0.0340(10) Uani 1 1 d . . . . .
H3 H -0.027131 0.141674 0.277619 0.041 Uiso 1 1 calc R U . . .
C4 C 0.0177(3) 0.2188(3) 0.32833(19) 0.0336(9) Uani 1 1 d . . . . .
C5 C -0.0102(4) 0.1435(3) 0.3788(2) 0.0451(12) Uani 1 1 d . . . . .
H5A H -0.076803 0.148710 0.394439 0.054 Uiso 1 1 calc R U . . .
H5B H 0.026878 0.149589 0.407666 0.054 Uiso 1 1 calc R U . . .
H5C H 0.001095 0.083046 0.366954 0.054 Uiso 1 1 calc R U . . .
C6 C 0.0987(3) 0.3816(3) 0.15300(18) 0.0321(9) Uani 1 1 d . . . . .
C7 C 0.1957(4) 0.3867(3) 0.1294(2) 0.0377(10) Uani 1 1 d . . . . .
C8 C 0.2253(4) 0.4441(4) 0.0785(2) 0.0481(13) Uani 1 1 d . . . . .
H8 H 0.289950 0.447789 0.062144 0.058 Uiso 1 1 calc R U . . .
C9 C 0.1626(5) 0.4965(4) 0.0507(2) 0.0501(13) Uani 1 1 d . . . . .
H9 H 0.184286 0.537263 0.016150 0.060 Uiso 1 1 calc R U . . .
C10 C 0.0677(4) 0.4892(4) 0.0735(2) 0.0490(13) Uani 1 1 d . . . . .
H10 H 0.024939 0.524059 0.053441 0.059 Uiso 1 1 calc R U . . .
C11 C 0.0334(4) 0.4327(3) 0.1246(2) 0.0373(10) Uani 1 1 d . . . . .
C12 C 0.2651(4) 0.3316(4) 0.1596(2) 0.0524(14) Uani 1 1 d . . . . .
H12 H 0.242104 0.330144 0.201029 0.063 Uiso 1 1 calc R U . . .
C13 C 0.2681(6) 0.2347(5) 0.1506(5) 0.094(3) Uani 1 1 d . . . . .
H13A H 0.294979 0.232249 0.110929 0.113 Uiso 1 1 calc R U . . .
H13B H 0.204538 0.208495 0.159667 0.113 Uiso 1 1 calc R U . . .
H13C H 0.306839 0.198885 0.175216 0.113 Uiso 1 1 calc R U . . .
C14 C 0.3634(4) 0.3734(5) 0.1461(4) 0.0667(18) Uani 1 1 d . . . . .
H14A H 0.391609 0.369851 0.106783 0.080 Uiso 1 1 calc R U . . .
H14B H 0.401608 0.339090 0.171598 0.080 Uiso 1 1 calc R U . . .
H14C H 0.360211 0.438253 0.151227 0.080 Uiso 1 1 calc R U . . .
C15 C -0.0710(4) 0.4283(4) 0.1494(2) 0.0423(11) Uani 1 1 d . . . . .
H15 H -0.081845 0.376500 0.182396 0.051 Uiso 1 1 calc R U . . .
C16 C -0.1291(5) 0.4076(6) 0.1063(3) 0.0730(19) Uani 1 1 d . . . . .
H16A H -0.120516 0.457987 0.073701 0.088 Uiso 1 1 calc R U . . .
H16B H -0.195414 0.402292 0.124125 0.088 Uiso 1 1 calc R U . . .
H16C H -0.108611 0.349481 0.093627 0.088 Uiso 1 1 calc R U . . .
C17 C -0.1036(5) 0.5171(5) 0.1710(4) 0.0700(19) Uani 1 1 d . . . . .
H17A H -0.087454 0.569981 0.140291 0.084 Uiso 1 1 calc R U . . .
H17B H -0.072697 0.524451 0.202478 0.084 Uiso 1 1 calc R U . . .
H17C H -0.171504 0.514122 0.184044 0.084 Uiso 1 1 calc R U . . .
C18 C 0.0665(4) 0.3166(3) 0.38792(19) 0.0352(10) Uani 1 1 d . . . . .
C19 C 0.1588(4) 0.3211(3) 0.3989(2) 0.0418(11) Uani 1 1 d . . . . .
C20 C 0.1705(5) 0.3496(4) 0.4483(2) 0.0524(14) Uani 1 1 d . . . . .
H20 H 0.231651 0.351520 0.456591 0.063 Uiso 1 1 calc R U . . .
C21 C 0.0955(5) 0.3754(4) 0.4859(2) 0.0609(16) Uani 1 1 d . . . . .
H21 H 0.105374 0.394732 0.519611 0.073 Uiso 1 1 calc R U . . .
C22 C 0.0049(5) 0.3732(4) 0.4743(2) 0.0515(14) Uani 1 1 d . . . . .
H22 H -0.046244 0.392090 0.500066 0.062 Uiso 1 1 calc R U . . .
C23 C -0.0113(4) 0.3437(3) 0.4254(2) 0.0424(12) Uani 1 1 d . . . . .
C24 C 0.2425(4) 0.2958(4) 0.3563(2) 0.0451(12) Uani 1 1 d . . . . .
H24 H 0.236292 0.331382 0.318407 0.054 Uiso 1 1 calc R U . . .
C25 C 0.2430(5) 0.1929(4) 0.3511(3) 0.0572(15) Uani 1 1 d . . . . .
H25A H 0.248237 0.155284 0.387680 0.069 Uiso 1 1 calc R U . . .
H25B H 0.296306 0.180970 0.322337 0.069 Uiso 1 1 calc R U . . .
H25C H 0.184706 0.176818 0.340091 0.069 Uiso 1 1 calc R U . . .
C26 C 0.3363(5) 0.3229(5) 0.3677(3) 0.0649(17) Uani 1 1 d . . . . .
H26A H 0.346759 0.287108 0.403760 0.078 Uiso 1 1 calc R U . . .
H26B H 0.336742 0.389005 0.369743 0.078 Uiso 1 1 calc R U . . .
H26C H 0.386068 0.310173 0.337053 0.078 Uiso 1 1 calc R U . . .
C27 C -0.1090(4) 0.3476(4) 0.4121(2) 0.0452(12) Uani 1 1 d . . . . .
H27 H -0.108690 0.312973 0.380074 0.054 Uiso 1 1 calc R U . . .
C28 C -0.1827(5) 0.3023(6) 0.4616(3) 0.078(2) Uani 1 1 d . . . . .
H28A H -0.192753 0.341133 0.491089 0.093 Uiso 1 1 calc R U . . .
H28B H -0.161212 0.241350 0.477068 0.093 Uiso 1 1 calc R U . . .
H28C H -0.241502 0.295453 0.448441 0.093 Uiso 1 1 calc R U . . .
C29 C -0.1347(6) 0.4465(5) 0.3922(4) 0.078(2) Uani 1 1 d . . . . .
H29A H -0.088767 0.473420 0.358977 0.093 Uiso 1 1 calc R U . . .
H29B H -0.135134 0.482414 0.422660 0.093 Uiso 1 1 calc R U . . .
H29C H -0.196998 0.447653 0.382178 0.093 Uiso 1 1 calc R U . . .
C31 C 0.8510(3) 1.0261(4) 0.1235(2) 0.0424(11) Uani 1 1 d . . . . .
H31A H 0.844924 1.093248 0.113548 0.051 Uiso 1 1 calc R U . . .
H31B H 0.839618 0.996561 0.092222 0.051 Uiso 1 1 calc R U . . .
H31C H 0.914185 1.011787 0.130664 0.051 Uiso 1 1 calc R U . . .
C32 C 0.7803(3) 0.9905(3) 0.17616(19) 0.0317(9) Uani 1 1 d . . . . .
C33 C 0.8058(3) 0.9978(3) 0.22827(19) 0.0310(9) Uani 1 1 d . . . . .
H33 H 0.863420 1.029425 0.225322 0.037 Uiso 1 1 calc R U . . .
C34 C 0.7597(3) 0.9659(3) 0.28340(18) 0.0295(9) Uani 1 1 d . . . . .
C35 C 0.8087(3) 0.9791(4) 0.3309(2) 0.0411(11) Uani 1 1 d . . . . .
H35A H 0.820428 0.918634 0.352388 0.049 Uiso 1 1 calc R U . . .
H35B H 0.769089 1.015322 0.356135 0.049 Uiso 1 1 calc R U . . .
H35C H 0.868258 1.011936 0.315187 0.049 Uiso 1 1 calc R U . . .
C36 C 0.6772(3) 0.9460(3) 0.11793(18) 0.0332(10) Uani 1 1 d . . . . .
C37 C 0.6774(3) 0.8569(3) 0.10261(19) 0.0357(10) Uani 1 1 d . . . . .
C38 C 0.6488(4) 0.8487(4) 0.0526(2) 0.0450(12) Uani 1 1 d . . . . .
H38 H 0.649476 0.789726 0.041450 0.054 Uiso 1 1 calc R U . . .
C39 C 0.6193(4) 0.9243(5) 0.0186(2) 0.0511(14) Uani 1 1 d . . . . .
H39 H 0.600334 0.917304 -0.015762 0.061 Uiso 1 1 calc R U . . .
C40 C 0.6174(4) 1.0100(4) 0.0346(2) 0.0479(13) Uani 1 1 d . . . . .
H40 H 0.596257 1.061570 0.011179 0.057 Uiso 1 1 calc R U . . .
C41 C 0.6458(3) 1.0226(4) 0.08421(19) 0.0393(11) Uani 1 1 d . . . . .
C42 C 0.7081(3) 0.7733(3) 0.1407(2) 0.0391(11) Uani 1 1 d . . . . .
H42 H 0.675929 0.777040 0.180214 0.047 Uiso 1 1 calc R U . . .
C43 C 0.8141(4) 0.7743(4) 0.1407(3) 0.0496(13) Uani 1 1 d . . . . .
H43A H 0.831074 0.830531 0.153357 0.059 Uiso 1 1 calc R U . . .
H43B H 0.848637 0.772938 0.102310 0.059 Uiso 1 1 calc R U . . .
H43C H 0.830015 0.719934 0.166464 0.059 Uiso 1 1 calc R U . . .
C44 C 0.6792(4) 0.6803(4) 0.1280(3) 0.0529(14) Uani 1 1 d . . . . .
H44A H 0.715688 0.669935 0.091625 0.064 Uiso 1 1 calc R U . . .
H44B H 0.612479 0.680983 0.126241 0.064 Uiso 1 1 calc R U . . .
H44C H 0.691116 0.630586 0.158092 0.064 Uiso 1 1 calc R U . . .
C45 C 0.6378(4) 1.1182(4) 0.1011(2) 0.0448(12) Uani 1 1 d . . . . .
H45 H 0.667427 1.115464 0.135206 0.054 Uiso 1 1 calc R U . . .
C46 C 0.6898(5) 1.1923(5) 0.0549(3) 0.0668(17) Uani 1 1 d . . . . .
H46A H 0.681426 1.252627 0.067127 0.080 Uiso 1 1 calc R U . . .
H46B H 0.664912 1.194060 0.020023 0.080 Uiso 1 1 calc R U . . .
H46C H 0.756589 1.177938 0.047798 0.080 Uiso 1 1 calc R U . . .
C47 C 0.5360(5) 1.1440(5) 0.1177(3) 0.0664(17) Uani 1 1 d . . . . .
H47A H 0.504872 1.097626 0.149127 0.080 Uiso 1 1 calc R U . . .
H47B H 0.504665 1.146295 0.085204 0.080 Uiso 1 1 calc R U . . .
H47C H 0.532785 1.204722 0.129508 0.080 Uiso 1 1 calc R U . . .
C48 C 0.6302(3) 0.8908(3) 0.35295(18) 0.0294(9) Uani 1 1 d . . . . .
C49 C 0.5728(3) 0.9522(3) 0.38264(19) 0.0330(9) Uani 1 1 d . . . . .
C50 C 0.5138(3) 0.9145(4) 0.4324(2) 0.0407(11) Uani 1 1 d . . . . .
H50 H 0.473970 0.954196 0.452795 0.049 Uiso 1 1 calc R U . . .
C51 C 0.5113(4) 0.8202(4) 0.4531(2) 0.0437(12) Uani 1 1 d . . . . .
H51 H 0.468611 0.795742 0.486651 0.052 Uiso 1 1 calc R U . . .
C52 C 0.5710(4) 0.7624(4) 0.4249(2) 0.0404(11) Uani 1 1 d . . . . .
H52 H 0.569883 0.698155 0.439801 0.048 Uiso 1 1 calc R U . . .
C53 C 0.6326(3) 0.7960(3) 0.37516(19) 0.0338(10) Uani 1 1 d . . . . .
C54 C 0.5757(3) 1.0555(3) 0.3601(2) 0.0375(10) Uani 1 1 d . . . . .
H54 H 0.633113 1.068376 0.330117 0.045 Uiso 1 1 calc R U . . .
C55 C 0.5836(5) 1.1130(4) 0.4049(3) 0.0613(16) Uani 1 1 d . . . . .
H55A H 0.526763 1.104682 0.434075 0.074 Uiso 1 1 calc R U . . .
H55B H 0.591227 1.178316 0.387527 0.074 Uiso 1 1 calc R U . . .
H55C H 0.637934 1.093152 0.422202 0.074 Uiso 1 1 calc R U . . .
C56 C 0.4923(5) 1.0847(5) 0.3320(3) 0.0668(18) Uani 1 1 d . . . . .
H56A H 0.493680 1.151955 0.320370 0.080 Uiso 1 1 calc R U . . .
H56B H 0.434288 1.065888 0.358916 0.080 Uiso 1 1 calc R U . . .
H56C H 0.495220 1.054900 0.298683 0.080 Uiso 1 1 calc R U . . .
C57 C 0.7017(4) 0.7322(3) 0.3458(2) 0.0394(11) Uani 1 1 d . . . . .
H57 H 0.746201 0.771854 0.315231 0.047 Uiso 1 1 calc R U . . .
C58 C 0.7587(4) 0.6773(4) 0.3861(3) 0.0554(14) Uani 1 1 d . . . . .
H58A H 0.804059 0.639427 0.365290 0.067 Uiso 1 1 calc R U . . .
H58B H 0.716879 0.637158 0.416338 0.067 Uiso 1 1 calc R U . . .
H58C H 0.792050 0.719978 0.402699 0.067 Uiso 1 1 calc R U . . .
C59 C 0.6523(5) 0.6675(5) 0.3179(3) 0.0621(16) Uani 1 1 d . . . . .
H59A H 0.609505 0.626317 0.347015 0.075 Uiso 1 1 calc R U . . .
H59B H 0.698714 0.630561 0.297097 0.075 Uiso 1 1 calc R U . . .
H59C H 0.616691 0.703791 0.291549 0.075 Uiso 1 1 calc R U . . .
C61 C 0.1589(4) 0.5319(3) 0.2745(2) 0.0430(12) Uani 1 1 d . . . . .
C62 C 0.2469(4) 0.5395(3) 0.2325(2) 0.0419(11) Uani 1 1 d . . . . .
C63 C 0.2284(4) 0.5810(3) 0.1781(2) 0.0382(11) Uani 1 1 d . . . . .
C64 C 0.1312(4) 0.6060(4) 0.1849(2) 0.0412(11) Uani 1 1 d . . . . .
C65 C 0.0902(4) 0.5793(4) 0.2442(2) 0.0446(12) Uani 1 1 d . . . . .
C66 C 0.1642(4) 0.5552(3) 0.3297(2) 0.0453(12) Uani 1 1 d . . . . .
C67 C 0.2507(4) 0.5733(3) 0.3442(2) 0.0434(12) Uani 1 1 d . . . . .
C68 C 0.3365(4) 0.5729(3) 0.3042(2) 0.0447(12) Uani 1 1 d . . . . .
C69 C 0.3331(4) 0.5561(3) 0.2479(2) 0.0399(11) Uani 1 1 d . . . . .
C70 C 0.4016(3) 0.6136(4) 0.2076(2) 0.0420(11) Uani 1 1 d . . . . .
C71 C 0.3842(4) 0.6521(4) 0.1540(2) 0.0421(11) Uani 1 1 d . . . . .
C72 C 0.2955(4) 0.6353(4) 0.1390(2) 0.0412(11) Uani 1 1 d . . . . .
C73 C 0.2681(4) 0.7187(4) 0.10627(19) 0.0433(12) Uani 1 1 d . . . . .
C74 C 0.1742(4) 0.7430(4) 0.1129(2) 0.0451(12) Uani 1 1 d . . . . .
C75 C 0.1036(4) 0.6847(4) 0.1529(2) 0.0454(12) Uani 1 1 d . . . . .
C76 C 0.0342(4) 0.7442(4) 0.1791(2) 0.0511(14) Uani 1 1 d . . . . .
C77 C -0.0052(3) 0.7191(4) 0.2365(3) 0.0514(14) Uani 1 1 d . . . . .
C78 C 0.0220(3) 0.6368(4) 0.2698(2) 0.0479(13) Uani 1 1 d . . . . .
C79 C 0.0254(4) 0.6542(4) 0.3263(2) 0.0505(14) Uani 1 1 d . . . . .
C80 C 0.0942(4) 0.6156(4) 0.3552(2) 0.0454(12) Uani 1 1 d . . . . .
C81 C 0.2369(4) 0.6442(4) 0.3800(2) 0.0438(12) Uani 1 1 d . . . . .
C82 C 0.3054(4) 0.7107(4) 0.3753(2) 0.0433(12) Uani 1 1 d . . . . .
C83 C 0.3931(4) 0.7115(4) 0.3341(2) 0.0417(11) Uani 1 1 d . . . . .
C84 C 0.4057(4) 0.6412(4) 0.2996(2) 0.0426(11) Uani 1 1 d . . . . .
C85 C 0.4467(3) 0.6676(4) 0.2401(2) 0.0418(11) Uani 1 1 d . . . . .
C86 C 0.4728(3) 0.7586(4) 0.2172(2) 0.0431(12) Uani 1 1 d . . . . .
C87 C 0.4537(3) 0.8000(4) 0.1623(2) 0.0417(11) Uani 1 1 d . . . . .
C88 C 0.4113(4) 0.7469(4) 0.1312(2) 0.0420(11) Uani 1 1 d . . . . .
C89 C 0.3402(4) 0.7883(4) 0.10144(19) 0.0420(11) Uani 1 1 d . . . . .
C90 C 0.3148(4) 0.8794(4) 0.1036(2) 0.0480(13) Uani 1 1 d . . . . .
C91 C 0.2169(4) 0.9051(4) 0.1099(2) 0.0517(14) Uani 1 1 d . . . . .
C92 C 0.1489(4) 0.8378(4) 0.1146(2) 0.0498(13) Uani 1 1 d . . . . .
C93 C 0.0617(4) 0.8375(4) 0.1559(3) 0.0526(14) Uani 1 1 d . . . . .
C94 C 0.0493(4) 0.9063(4) 0.1902(3) 0.0599(16) Uani 1 1 d . . . . .
C95 C 0.0076(4) 0.8802(5) 0.2502(3) 0.0595(16) Uani 1 1 d . . . . .
C96 C -0.0191(4) 0.7892(5) 0.2724(3) 0.0544(14) Uani 1 1 d . . . . .
C97 C -0.0009(4) 0.7482(4) 0.3279(3) 0.0526(14) Uani 1 1 d . . . . .
C98 C 0.0421(4) 0.8020(4) 0.3587(2) 0.0517(14) Uani 1 1 d . . . . .
C99 C 0.1135(4) 0.7610(4) 0.3889(2) 0.0470(13) Uani 1 1 d . . . . .
C100 C 0.1389(4) 0.6701(4) 0.3871(2) 0.0460(13) Uani 1 1 d . . . . .
C101 C 0.1851(4) 0.8306(4) 0.3843(2) 0.0461(12) Uani 1 1 d . . . . .
C102 C 0.2796(4) 0.8048(4) 0.3775(2) 0.0431(12) Uani 1 1 d . . . . .
C103 C 0.3497(4) 0.8631(4) 0.3370(2) 0.0423(11) Uani 1 1 d . . . . .
C104 C 0.4194(3) 0.8025(4) 0.3117(2) 0.0405(11) Uani 1 1 d . . . . .
C105 C 0.4657(3) 0.8302(4) 0.2530(2) 0.0432(12) Uani 1 1 d . . . . .
C106 C 0.4316(4) 0.9119(4) 0.2203(2) 0.0452(12) Uani 1 1 d . . . . .
C107 C 0.4283(4) 0.8936(4) 0.1641(2) 0.0446(12) Uani 1 1 d . . . . .
C108 C 0.3605(4) 0.9337(4) 0.1348(2) 0.0454(12) Uani 1 1 d . . . . .
C109 C 0.2908(5) 0.9935(4) 0.1610(2) 0.0519(14) Uani 1 1 d . . . . .
C110 C 0.2027(5) 0.9750(4) 0.1457(3) 0.0557(15) Uani 1 1 d . . . . .
C111 C 0.1197(5) 0.9749(4) 0.1852(3) 0.0598(16) Uani 1 1 d . . . . .
C112 C 0.1226(4) 0.9928(4) 0.2416(3) 0.0568(15) Uani 1 1 d . . . . .
C113 C 0.0522(4) 0.9348(4) 0.2819(3) 0.0603(16) Uani 1 1 d . . . . .
C114 C 0.0694(4) 0.8963(4) 0.3350(3) 0.0556(15) Uani 1 1 d . . . . .
C115 C 0.1584(4) 0.9153(4) 0.3508(2) 0.0499(13) Uani 1 1 d . . . . .
C116 C 0.2257(4) 0.9693(3) 0.3126(2) 0.0481(13) Uani 1 1 d . . . . .
C117 C 0.3229(4) 0.9428(4) 0.3055(2) 0.0452(12) Uani 1 1 d . . . . .
C118 C 0.3644(4) 0.9692(3) 0.2452(2) 0.0453(12) Uani 1 1 d . . . . .
C119 C 0.2942(4) 1.0101(3) 0.2160(3) 0.0511(13) Uani 1 1 d . . . . .
C120 C 0.2078(5) 1.0094(3) 0.2565(3) 0.0545(14) Uani 1 1 d . . . . .
C121 C 0.1046(4) 0.0516(4) 0.5167(3) 0.0542(14) Uani 1 1 d . . . . .
H121 H 0.038210 0.047913 0.525464 0.065 Uiso 1 1 calc R U . . .
C122 C 0.1502(4) 0.1257(4) 0.5280(2) 0.0482(12) Uani 1 1 d . . . . .
H122 H 0.115186 0.173095 0.544055 0.058 Uiso 1 1 calc R U . . .
C123 C 0.2472(4) 0.1313(4) 0.5159(2) 0.0503(13) Uani 1 1 d . . . . .
H123 H 0.278922 0.182363 0.523561 0.060 Uiso 1 1 calc R U . . .
C124 C 0.2968(4) 0.0620(5) 0.4925(3) 0.0551(14) Uani 1 1 d . . . . .
H124 H 0.363258 0.065023 0.484665 0.066 Uiso 1 1 calc R U . . .
C125 C 0.2511(4) -0.0121(4) 0.4804(3) 0.0560(14) Uani 1 1 d . . . . .
H125 H 0.285895 -0.059012 0.463669 0.067 Uiso 1 1 calc R U . . .
C126 C 0.1543(5) -0.0173(4) 0.4929(3) 0.0559(14) Uani 1 1 d . . . . .
H126 H 0.122302 -0.068118 0.485149 0.067 Uiso 1 1 calc R U . . .
C131 C 0.1304(4) 0.1519(5) 0.0324(2) 0.0571(15) Uani 1 1 d . . . . .
H131 H 0.179210 0.118376 0.047462 0.069 Uiso 1 1 calc R U . . .
C132 C 0.0561(5) 0.1056(5) 0.0208(3) 0.0619(16) Uani 1 1 d . . . . .
H132 H 0.053985 0.039983 0.027996 0.074 Uiso 1 1 calc R U . . .
C133 C -0.0153(5) 0.1543(5) -0.0013(3) 0.0634(16) Uani 1 1 d . . . . .
H133 H -0.065743 0.122131 -0.009623 0.076 Uiso 1 1 calc R U . . .
C134 C -0.0124(5) 0.2491(5) -0.0111(3) 0.0606(16) Uani 1 1 d . . . . .
H134 H -0.061312 0.282939 -0.025779 0.073 Uiso 1 1 calc R U . . .
C135 C 0.0616(5) 0.2953(4) 0.0006(3) 0.0616(16) Uani 1 1 d . . . . .
H135 H 0.063624 0.360979 -0.006246 0.074 Uiso 1 1 calc R U . . .
C136 C 0.1328(5) 0.2465(5) 0.0221(2) 0.0572(15) Uani 1 1 d . . . . .
H136 H 0.183786 0.278731 0.029723 0.069 Uiso 1 1 calc R U . . .
C141 C 0.699(3) 0.264(2) 0.2412(16) 0.110(8) Uani 0.49(3) 1 d D U P A 1
H141 H 0.724128 0.207435 0.231318 0.132 Uiso 0.49(3) 1 calc R U P A 1
C142 C 0.737(2) 0.302(3) 0.2797(16) 0.123(9) Uani 0.49(3) 1 d D U P A 1
H142 H 0.788073 0.276618 0.296734 0.147 Uiso 0.49(3) 1 calc R U P A 1
C143 C 0.692(2) 0.383(3) 0.2901(16) 0.118(8) Uani 0.49(3) 1 d D U P A 1
H143 H 0.718711 0.416448 0.313324 0.142 Uiso 0.49(3) 1 calc R U P A 1
C144 C 0.613(2) 0.423(2) 0.2718(14) 0.110(7) Uani 0.49(3) 1 d D U P A 1
H144 H 0.581169 0.473175 0.286450 0.132 Uiso 0.49(3) 1 calc R U P A 1
C145 C 0.585(2) 0.382(2) 0.2305(13) 0.110(7) Uani 0.49(3) 1 d D U P A 1
H145 H 0.537186 0.410142 0.211693 0.132 Uiso 0.49(3) 1 calc R U P A 1
C146 C 0.626(3) 0.301(2) 0.2157(17) 0.124(8) Uani 0.49(3) 1 d D U P A 1
H146 H 0.603791 0.271768 0.188654 0.149 Uiso 0.49(3) 1 calc R U P A 1
C14A C 0.7336(16) 0.2629(15) 0.2608(10) 0.082(6) Uani 0.51(3) 1 d D U P A 2
H14D H 0.780193 0.216927 0.263226 0.099 Uiso 0.51(3) 1 calc R U P A 2
C14B C 0.725(2) 0.334(2) 0.2929(13) 0.108(7) Uani 0.51(3) 1 d D U P A 2
H14E H 0.768724 0.334900 0.317205 0.130 Uiso 0.51(3) 1 calc R U P A 2
C14C C 0.659(3) 0.404(2) 0.2931(17) 0.124(8) Uani 0.51(3) 1 d D U P A 2
H14F H 0.654500 0.448342 0.317354 0.149 Uiso 0.51(3) 1 calc R U P A 2
C14D C 0.602(2) 0.401(2) 0.2542(16) 0.124(8) Uani 0.51(3) 1 d D U P A 2
H14G H 0.555279 0.447069 0.251427 0.149 Uiso 0.51(3) 1 calc R U P A 2
C14E C 0.606(2) 0.337(3) 0.2195(17) 0.124(8) Uani 0.51(3) 1 d D U P A 2
H14H H 0.567319 0.340723 0.191945 0.149 Uiso 0.51(3) 1 calc R U P A 2
C14F C 0.669(2) 0.264(2) 0.2252(12) 0.103(7) Uani 0.51(3) 1 d D U P A 2
H14I H 0.668450 0.215586 0.204234 0.124 Uiso 0.51(3) 1 calc R U P A 2
C151 C 0.448(2) 0.5496(13) 0.5390(13) 0.097(6) Uani 0.65(4) 1 d . U P B 1
H151 H 0.413890 0.582298 0.566420 0.116 Uiso 0.65(4) 1 calc R U P B 1
C152 C 0.4184(13) 0.544(2) 0.4912(15) 0.091(6) Uani 0.65(4) 1 d . U P B 1
H152 H 0.362554 0.574264 0.484023 0.109 Uiso 0.65(4) 1 calc R U P B 1
C153 C 0.465(3) 0.496(2) 0.4528(12) 0.098(7) Uani 0.65(4) 1 d . U P B 1
H153 H 0.441283 0.492109 0.419630 0.117 Uiso 0.65(4) 1 calc R U P B 1
C15A C 0.430(4) 0.551(4) 0.515(3) 0.094(9) Uiso 0.35(4) 1 d . U P B 2
H15A H 0.378338 0.588439 0.525647 0.113 Uiso 0.35(4) 1 calc R U P B 2
C15B C 0.429(4) 0.516(4) 0.470(3) 0.089(9) Uiso 0.35(4) 1 d . U P B 2
H15B H 0.378295 0.528993 0.450256 0.107 Uiso 0.35(4) 1 calc R U P B 2
C15C C 0.499(5) 0.460(4) 0.449(2) 0.096(10) Uiso 0.35(4) 1 d . U P B 2
H15C H 0.500837 0.432636 0.416043 0.115 Uiso 0.35(4) 1 calc R U P B 2
C161 C 0.5309(10) 0.5417(9) 0.0395(5) 0.128(4) Uani 1 1 d D . . . .
H161 H 0.552076 0.571445 0.066639 0.154 Uiso 1 1 calc R U . . .
C162 C 0.4664(10) 0.5821(7) 0.0095(5) 0.122(4) Uani 1 1 d D . . . .
H162 H 0.442512 0.640500 0.016640 0.147 Uiso 1 1 calc R U . . .
C163 C 0.4352(8) 0.5432(10) -0.0295(5) 0.127(4) Uani 1 1 d D . . . .
H163 H 0.390589 0.573665 -0.049921 0.153 Uiso 1 1 calc R U . . .

loop_
_atom_site_aniso_label
_atom_site_aniso_U_11
_atom_site_aniso_U_22
_atom_site_aniso_U_33
_atom_site_aniso_U_23
_atom_site_aniso_U_13
_atom_site_aniso_U_12
Mg1 0.0458(9) 0.0298(7) 0.0305(7) -0.0082(6) -0.0071(6) -0.0070(6)
Mg2 0.0294(7) 0.0497(9) 0.0299(7) -0.0089(7) -0.0065(6) -0.0095(6)
N1 0.0313(18) 0.0321(19) 0.0293(18) -0.0067(15) -0.0078(15) -0.0008(15)
N2 0.041(2) 0.0322(19) 0.0270(18) -0.0090(15) -0.0064(15) -0.0011(16)
N3 0.0281(18) 0.042(2) 0.0283(18) -0.0063(16) -0.0091(14) -0.0019(15)
N4 0.0257(17) 0.0328(18) 0.0309(18) -0.0088(15) -0.0072(14) 0.0010(14)
C1 0.049(3) 0.037(2) 0.037(2) -0.012(2) -0.012(2) -0.004(2)
C2 0.031(2) 0.029(2) 0.033(2) -0.0106(18) -0.0068(17) 0.0044(17)
C3 0.037(2) 0.028(2) 0.037(2) -0.0099(18) -0.0030(19) -0.0037(18)
C4 0.036(2) 0.031(2) 0.034(2) -0.0082(18) -0.0027(18) 0.0015(18)
C5 0.065(3) 0.036(3) 0.033(2) -0.007(2) -0.005(2) -0.006(2)
C6 0.038(2) 0.030(2) 0.031(2) -0.0094(18) -0.0087(18) 0.0001(18)
C7 0.042(3) 0.038(2) 0.035(2) -0.0108(19) -0.006(2) -0.006(2)
C8 0.058(3) 0.050(3) 0.035(3) -0.012(2) 0.001(2) -0.015(3)
C9 0.072(4) 0.044(3) 0.033(2) -0.001(2) -0.011(2) -0.010(3)
C10 0.068(4) 0.039(3) 0.044(3) -0.007(2) -0.023(3) 0.003(2)
C11 0.047(3) 0.032(2) 0.039(2) -0.0117(19) -0.019(2) 0.002(2)
C12 0.037(3) 0.067(4) 0.048(3) 0.002(3) -0.006(2) 0.002(2)
C13 0.067(5) 0.050(4) 0.173(9) -0.004(5) -0.058(5) 0.003(3)
C14 0.042(3) 0.056(4) 0.110(5) -0.032(4) -0.018(3) 0.010(3)
C15 0.044(3) 0.040(3) 0.051(3) -0.016(2) -0.021(2) 0.005(2)
C16 0.061(4) 0.096(5) 0.075(4) -0.023(4) -0.038(3) -0.002(4)
C17 0.052(3) 0.064(4) 0.106(5) -0.041(4) -0.023(4) 0.014(3)
C18 0.051(3) 0.026(2) 0.030(2) -0.0086(18) -0.008(2) 0.0027(19)
C19 0.054(3) 0.032(2) 0.042(3) -0.008(2) -0.015(2) 0.004(2)
C20 0.072(4) 0.040(3) 0.055(3) -0.015(2) -0.031(3) 0.006(3)
C21 0.097(5) 0.052(3) 0.043(3) -0.020(3) -0.026(3) 0.008(3)
C22 0.077(4) 0.044(3) 0.035(3) -0.016(2) -0.006(3) 0.008(3)
C23 0.062(3) 0.031(2) 0.033(2) -0.0087(19) -0.002(2) 0.000(2)
C24 0.046(3) 0.042(3) 0.052(3) -0.010(2) -0.019(2) 0.010(2)
C25 0.057(3) 0.049(3) 0.074(4) -0.026(3) -0.022(3) 0.017(3)
C26 0.055(4) 0.055(4) 0.090(5) -0.008(3) -0.029(3) 0.002(3)
C27 0.054(3) 0.041(3) 0.041(3) -0.014(2) -0.004(2) 0.002(2)
C28 0.060(4) 0.099(6) 0.064(4) -0.008(4) 0.008(3) 0.001(4)
C29 0.092(5) 0.051(4) 0.102(6) -0.010(4) -0.050(5) 0.004(4)
C31 0.035(2) 0.055(3) 0.036(2) -0.003(2) -0.008(2) -0.005(2)
C32 0.027(2) 0.034(2) 0.035(2) -0.0069(18) -0.0085(18) 0.0026(17)
C33 0.023(2) 0.034(2) 0.039(2) -0.0094(18) -0.0097(17) 0.0012(17)
C34 0.025(2) 0.030(2) 0.036(2) -0.0101(18) -0.0092(17) 0.0033(16)
C35 0.033(2) 0.060(3) 0.034(2) -0.014(2) -0.0086(19) -0.006(2)
C36 0.026(2) 0.048(3) 0.026(2) -0.0076(19) -0.0059(17) -0.0026(18)
C37 0.025(2) 0.049(3) 0.034(2) -0.012(2) -0.0044(18) 0.0043(19)
C38 0.036(3) 0.064(3) 0.041(3) -0.023(2) -0.008(2) 0.001(2)
C39 0.043(3) 0.079(4) 0.035(3) -0.017(3) -0.013(2) 0.006(3)
C40 0.042(3) 0.067(4) 0.035(2) -0.003(2) -0.012(2) 0.001(2)
C41 0.031(2) 0.054(3) 0.031(2) -0.003(2) -0.0054(18) -0.001(2)
C42 0.033(2) 0.046(3) 0.042(3) -0.016(2) -0.008(2) 0.006(2)
C43 0.035(3) 0.056(3) 0.066(3) -0.021(3) -0.020(2) 0.011(2)
C44 0.042(3) 0.052(3) 0.070(4) -0.022(3) -0.011(3) 0.005(2)
C45 0.044(3) 0.048(3) 0.044(3) -0.004(2) -0.014(2) 0.002(2)
C46 0.072(4) 0.059(4) 0.064(4) 0.001(3) -0.010(3) -0.001(3)
C47 0.051(4) 0.062(4) 0.088(5) -0.018(3) -0.014(3) 0.012(3)
C48 0.025(2) 0.034(2) 0.032(2) -0.0116(18) -0.0092(17) 0.0019(17)
C49 0.029(2) 0.038(2) 0.037(2) -0.0177(19) -0.0095(18) 0.0007(18)
C50 0.037(3) 0.047(3) 0.039(2) -0.018(2) -0.003(2) 0.004(2)
C51 0.042(3) 0.052(3) 0.036(2) -0.011(2) 0.002(2) -0.007(2)
C52 0.042(3) 0.040(3) 0.038(2) -0.005(2) -0.007(2) -0.005(2)
C53 0.034(2) 0.037(2) 0.034(2) -0.0128(19) -0.0101(18) 0.0002(19)
C54 0.034(2) 0.037(2) 0.044(3) -0.014(2) -0.007(2) 0.0030(19)
C55 0.086(5) 0.047(3) 0.054(3) -0.021(3) -0.010(3) -0.004(3)
C56 0.055(4) 0.051(3) 0.102(5) -0.004(3) -0.042(4) 0.005(3)
C57 0.042(3) 0.037(2) 0.039(2) -0.010(2) -0.005(2) 0.001(2)
C58 0.048(3) 0.058(3) 0.067(4) -0.021(3) -0.021(3) 0.017(3)
C59 0.056(3) 0.066(4) 0.080(4) -0.044(3) -0.025(3) 0.023(3)
C61 0.056(3) 0.030(2) 0.045(3) -0.007(2) -0.012(2) -0.012(2)
C62 0.053(3) 0.027(2) 0.049(3) -0.014(2) -0.010(2) 0.000(2)
C63 0.049(3) 0.032(2) 0.041(2) -0.024(2) -0.011(2) 0.001(2)
C64 0.046(3) 0.044(3) 0.041(3) -0.020(2) -0.015(2) -0.008(2)
C65 0.045(3) 0.044(3) 0.047(3) -0.015(2) -0.008(2) -0.017(2)
C66 0.061(3) 0.034(2) 0.039(3) -0.002(2) -0.007(2) -0.018(2)
C67 0.057(3) 0.032(2) 0.039(3) 0.002(2) -0.012(2) -0.001(2)
C68 0.053(3) 0.034(2) 0.049(3) -0.004(2) -0.020(2) 0.011(2)
C69 0.046(3) 0.026(2) 0.052(3) -0.013(2) -0.016(2) 0.014(2)
C70 0.036(2) 0.046(3) 0.050(3) -0.021(2) -0.012(2) 0.022(2)
C71 0.037(3) 0.051(3) 0.041(3) -0.023(2) -0.003(2) 0.006(2)
C72 0.046(3) 0.046(3) 0.038(2) -0.028(2) -0.006(2) 0.003(2)
C73 0.053(3) 0.053(3) 0.027(2) -0.015(2) -0.006(2) -0.007(2)
C74 0.053(3) 0.058(3) 0.032(2) -0.016(2) -0.020(2) -0.002(2)
C75 0.042(3) 0.061(3) 0.042(3) -0.019(2) -0.020(2) -0.007(2)
C76 0.033(3) 0.070(4) 0.057(3) -0.011(3) -0.028(2) 0.001(2)
C77 0.024(2) 0.071(4) 0.066(3) -0.026(3) -0.013(2) -0.001(2)
C78 0.029(2) 0.062(3) 0.054(3) -0.015(3) -0.005(2) -0.016(2)
C79 0.033(3) 0.064(4) 0.050(3) -0.012(3) 0.007(2) -0.019(2)
C80 0.045(3) 0.053(3) 0.036(2) -0.006(2) 0.001(2) -0.018(2)
C81 0.055(3) 0.047(3) 0.029(2) 0.001(2) -0.012(2) -0.012(2)
C82 0.051(3) 0.052(3) 0.030(2) -0.002(2) -0.018(2) -0.008(2)
C83 0.039(3) 0.052(3) 0.040(2) -0.007(2) -0.023(2) -0.001(2)
C84 0.038(3) 0.045(3) 0.050(3) -0.009(2) -0.023(2) 0.013(2)
C85 0.027(2) 0.050(3) 0.052(3) -0.015(2) -0.013(2) 0.012(2)
C86 0.022(2) 0.065(3) 0.045(3) -0.017(2) -0.0053(19) -0.001(2)
C87 0.027(2) 0.061(3) 0.036(2) -0.011(2) 0.0016(19) -0.006(2)
C88 0.039(3) 0.052(3) 0.033(2) -0.016(2) 0.006(2) -0.004(2)
C89 0.046(3) 0.054(3) 0.027(2) -0.011(2) -0.004(2) -0.005(2)
C90 0.058(3) 0.051(3) 0.032(2) 0.002(2) -0.008(2) -0.009(3)
C91 0.065(4) 0.050(3) 0.040(3) 0.007(2) -0.022(3) 0.000(3)
C92 0.055(3) 0.056(3) 0.042(3) -0.003(2) -0.024(2) 0.004(3)
C93 0.047(3) 0.061(3) 0.061(3) -0.015(3) -0.034(3) 0.017(3)
C94 0.050(3) 0.058(4) 0.077(4) -0.010(3) -0.030(3) 0.030(3)
C95 0.035(3) 0.068(4) 0.084(4) -0.026(3) -0.021(3) 0.028(3)
C96 0.024(2) 0.075(4) 0.069(4) -0.026(3) -0.008(2) 0.007(2)
C97 0.029(2) 0.070(4) 0.059(3) -0.027(3) 0.007(2) -0.002(2)
C98 0.036(3) 0.069(4) 0.051(3) -0.031(3) 0.008(2) 0.000(2)
C99 0.044(3) 0.063(3) 0.034(2) -0.020(2) 0.006(2) -0.012(2)
C100 0.048(3) 0.059(3) 0.028(2) -0.005(2) 0.002(2) -0.020(2)
C101 0.052(3) 0.052(3) 0.037(2) -0.028(2) 0.003(2) -0.006(2)
C102 0.046(3) 0.057(3) 0.030(2) -0.014(2) -0.012(2) -0.011(2)
C103 0.046(3) 0.051(3) 0.037(2) -0.018(2) -0.015(2) -0.012(2)
C104 0.032(2) 0.056(3) 0.041(3) -0.016(2) -0.017(2) -0.005(2)
C105 0.029(2) 0.059(3) 0.044(3) -0.010(2) -0.011(2) -0.008(2)
C106 0.043(3) 0.046(3) 0.045(3) -0.009(2) 0.000(2) -0.020(2)
C107 0.042(3) 0.049(3) 0.038(3) -0.004(2) 0.003(2) -0.018(2)
C108 0.057(3) 0.039(3) 0.036(2) 0.000(2) -0.004(2) -0.012(2)
C109 0.069(4) 0.031(3) 0.054(3) 0.006(2) -0.018(3) -0.006(2)
C110 0.070(4) 0.041(3) 0.056(3) 0.006(3) -0.026(3) 0.009(3)
C111 0.067(4) 0.039(3) 0.077(4) -0.005(3) -0.030(3) 0.023(3)
C112 0.058(3) 0.035(3) 0.083(4) -0.020(3) -0.020(3) 0.025(3)
C113 0.050(3) 0.056(3) 0.081(4) -0.033(3) -0.014(3) 0.033(3)
C114 0.042(3) 0.064(4) 0.066(4) -0.035(3) -0.002(3) 0.015(3)
C115 0.054(3) 0.051(3) 0.051(3) -0.038(3) 0.000(2) 0.007(2)
C116 0.061(3) 0.032(2) 0.059(3) -0.032(2) -0.007(3) 0.003(2)
C117 0.053(3) 0.039(3) 0.047(3) -0.019(2) -0.009(2) -0.013(2)
C118 0.055(3) 0.034(2) 0.049(3) -0.014(2) -0.007(2) -0.016(2)
C119 0.064(4) 0.028(2) 0.060(3) -0.007(2) -0.011(3) -0.003(2)
C120 0.069(4) 0.023(2) 0.075(4) -0.018(2) -0.014(3) 0.010(2)
C121 0.041(3) 0.064(4) 0.059(3) -0.014(3) -0.010(2) 0.001(3)
C122 0.047(3) 0.053(3) 0.046(3) -0.014(2) -0.010(2) 0.007(2)
C123 0.050(3) 0.060(3) 0.046(3) -0.018(3) -0.013(2) -0.001(3)
C124 0.044(3) 0.069(4) 0.058(3) -0.026(3) -0.014(3) 0.009(3)
C125 0.059(3) 0.056(3) 0.061(3) -0.028(3) -0.014(3) 0.013(3)
C126 0.059(4) 0.052(3) 0.063(4) -0.020(3) -0.016(3) -0.003(3)
C131 0.054(3) 0.065(4) 0.048(3) -0.003(3) -0.005(3) 0.012(3)
C132 0.072(4) 0.052(3) 0.057(3) -0.006(3) -0.003(3) 0.001(3)
C133 0.063(4) 0.075(4) 0.054(3) -0.023(3) -0.005(3) -0.009(3)
C134 0.064(4) 0.069(4) 0.056(3) -0.021(3) -0.021(3) 0.019(3)
C135 0.088(5) 0.052(3) 0.054(3) -0.023(3) -0.026(3) 0.015(3)
C136 0.065(4) 0.063(4) 0.047(3) -0.013(3) -0.017(3) 0.000(3)
C141 0.099(16) 0.125(13) 0.119(17) -0.040(14) -0.037(13) 0.008(14)
C142 0.121(14) 0.126(18) 0.126(16) -0.035(14) -0.026(13) 0.023(15)
C143 0.114(17) 0.126(18) 0.143(14) -0.072(14) -0.052(14) 0.036(14)
C144 0.100(13) 0.123(14) 0.141(15) -0.069(12) -0.067(11) 0.003(11)
C145 0.096(13) 0.121(16) 0.138(16) -0.082(13) -0.036(12) -0.002(12)
C146 0.123(18) 0.127(17) 0.148(14) -0.066(14) -0.050(15) 0.008(15)
C14A 0.086(12) 0.089(11) 0.080(12) -0.026(9) -0.023(9) -0.008(10)
C14B 0.126(15) 0.093(15) 0.125(13) -0.045(12) -0.050(12) 0.017(13)
C14C 0.126(18) 0.115(15) 0.147(15) -0.058(13) -0.035(15) 0.033(14)
C14D 0.112(14) 0.134(16) 0.144(17) -0.062(15) -0.035(14) 0.016(13)
C14E 0.098(13) 0.140(18) 0.157(15) -0.053(15) -0.057(12) 0.028(14)
C14F 0.094(15) 0.128(14) 0.117(13) -0.064(11) -0.053(11) 0.009(12)
C151 0.098(14) 0.111(11) 0.079(11) -0.011(9) -0.019(9) 0.008(9)
C152 0.073(8) 0.112(11) 0.088(12) -0.004(10) -0.027(8) 0.022(8)
C153 0.097(13) 0.102(13) 0.091(11) 0.002(10) -0.025(10) -0.009(11)
C161 0.152(11) 0.132(10) 0.092(7) -0.054(7) 0.034(6) -0.059(8)
C162 0.153(10) 0.082(6) 0.107(7) -0.040(6) 0.063(6) -0.007(6)
C163 0.103(8) 0.155(11) 0.102(7) -0.016(7) 0.032(6) -0.010(7)

#==============================================================================
_computing_data_collection       'CrysAlisPro 1.171.38.43i (Rigaku OD, 2015)'
_computing_cell_refinement       'CrysAlisPro 1.171.38.43i (Rigaku OD, 2015)'
_computing_data_reduction        'CrysAlisPro 1.171.38.43i (Rigaku OD, 2015)'
_computing_structure_solution    'SHELXT Version 2014/5 (Sheldrick, 2014)'
_computing_structure_refinement  'SHELXL Version 2018/3 (Sheldrick, 2008)'
_computing_publication_material  'CrystalStructure 4.3 (Rigaku, 2018)'
_computing_molecular_graphics    'CrystalStructure 4.3'

#==============================================================================
# MOLECULAR GEOMETRY

_geom_special_details            
;
 All esds (except the esd in the dihedral angle between two l.s. planes)
 are estimated using the full covariance matrix.  The cell esds are taken
 into account individually in the estimation of esds in distances, angles
 and torsion angles; correlations between esds in cell parameters are only
 used when they are defined by crystal symmetry.  An approximate (isotropic)
 treatment of cell esds is used for estimating esds involving l.s. planes.
;

loop_
_geom_bond_atom_site_label_1
_geom_bond_atom_site_label_2
_geom_bond_distance
_geom_bond_site_symmetry_2
_geom_bond_publ_flag
Mg1 N2 1.967(4) . ?
Mg1 N1 1.980(4) . ?
Mg1 C61 2.209(5) . ?
Mg1 C65 2.668(6) . ?
Mg2 N4 1.969(4) . ?
Mg2 N3 1.979(4) . ?
Mg2 C105 2.224(5) . ?
Mg2 C106 2.658(6) . ?
Mg2 C48 2.855(4) . ?
N1 C2 1.336(6) . ?
N1 C6 1.434(6) . ?
N2 C4 1.325(6) . ?
N2 C18 1.429(6) . ?
N3 C32 1.336(6) . ?
N3 C36 1.438(5) . ?
N4 C34 1.332(6) . ?
N4 C48 1.430(6) . ?
C1 C2 1.518(6) . ?
C1 H1A 0.9800 . ?
C1 H1B 0.9800 . ?
C1 H1C 0.9800 . ?
C2 C3 1.393(6) . ?
C3 C4 1.416(7) . ?
C3 H3 0.9500 . ?
C4 C5 1.506(6) . ?
C5 H5A 0.9800 . ?
C5 H5B 0.9800 . ?
C5 H5C 0.9800 . ?
C6 C11 1.409(7) . ?
C6 C7 1.420(7) . ?
C7 C8 1.378(7) . ?
C7 C12 1.503(7) . ?
C8 C9 1.381(9) . ?
C8 H8 0.9500 . ?
C9 C10 1.388(9) . ?
C9 H9 0.9500 . ?
C10 C11 1.387(7) . ?
C10 H10 0.9500 . ?
C11 C15 1.525(7) . ?
C12 C13 1.474(10) . ?
C12 C14 1.523(8) . ?
C12 H12 1.0000 . ?
C13 H13A 0.9800 . ?
C13 H13B 0.9800 . ?
C13 H13C 0.9800 . ?
C14 H14A 0.9800 . ?
C14 H14B 0.9800 . ?
C14 H14C 0.9800 . ?
C15 C17 1.524(8) . ?
C15 C16 1.535(8) . ?
C15 H15 1.0000 . ?
C16 H16A 0.9800 . ?
C16 H16B 0.9800 . ?
C16 H16C 0.9800 . ?
C17 H17A 0.9800 . ?
C17 H17B 0.9800 . ?
C17 H17C 0.9800 . ?
C18 C23 1.414(7) . ?
C18 C19 1.420(7) . ?
C19 C20 1.380(8) . ?
C19 C24 1.531(8) . ?
C20 C21 1.381(9) . ?
C20 H20 0.9500 . ?
C21 C22 1.400(10) . ?
C21 H21 0.9500 . ?
C22 C23 1.396(7) . ?
C22 H22 0.9500 . ?
C23 C27 1.514(8) . ?
C24 C26 1.515(8) . ?
C24 C25 1.537(8) . ?
C24 H24 1.0000 . ?
C25 H25A 0.9800 . ?
C25 H25B 0.9800 . ?
C25 H25C 0.9800 . ?
C26 H26A 0.9800 . ?
C26 H26B 0.9800 . ?
C26 H26C 0.9800 . ?
C27 C29 1.513(9) . ?
C27 C28 1.523(8) . ?
C27 H27 1.0000 . ?
C28 H28A 0.9800 . ?
C28 H28B 0.9800 . ?
C28 H28C 0.9800 . ?
C29 H29A 0.9800 . ?
C29 H29B 0.9800 . ?
C29 H29C 0.9800 . ?
C31 C32 1.510(6) . ?
C31 H31A 0.9800 . ?
C31 H31B 0.9800 . ?
C31 H31C 0.9800 . ?
C32 C33 1.409(6) . ?
C33 C34 1.392(6) . ?
C33 H33 0.9500 . ?
C34 C35 1.508(6) . ?
C35 H35A 0.9800 . ?
C35 H35B 0.9800 . ?
C35 H35C 0.9800 . ?
C36 C41 1.398(7) . ?
C36 C37 1.419(7) . ?
C37 C38 1.383(7) . ?
C37 C42 1.521(7) . ?
C38 C39 1.381(8) . ?
C38 H38 0.9500 . ?
C39 C40 1.377(9) . ?
C39 H39 0.9500 . ?
C40 C41 1.391(7) . ?
C40 H40 0.9500 . ?
C41 C45 1.524(8) . ?
C42 C44 1.532(7) . ?
C42 C43 1.543(7) . ?
C42 H42 1.0000 . ?
C43 H43A 0.9800 . ?
C43 H43B 0.9800 . ?
C43 H43C 0.9800 . ?
C44 H44A 0.9800 . ?
C44 H44B 0.9800 . ?
C44 H44C 0.9800 . ?
C45 C47 1.520(8) . ?
C45 C46 1.524(8) . ?
C45 H45 1.0000 . ?
C46 H46A 0.9800 . ?
C46 H46B 0.9800 . ?
C46 H46C 0.9800 . ?
C47 H47A 0.9800 . ?
C47 H47B 0.9800 . ?
C47 H47C 0.9800 . ?
C48 C53 1.408(6) . ?
C48 C49 1.415(6) . ?
C49 C50 1.384(7) . ?
C49 C54 1.522(7) . ?
C50 C51 1.390(8) . ?
C50 H50 0.9500 . ?
C51 C52 1.378(7) . ?
C51 H51 0.9500 . ?
C52 C53 1.389(7) . ?
C52 H52 0.9500 . ?
C53 C57 1.525(7) . ?
C54 C55 1.511(8) . ?
C54 C56 1.519(7) . ?
C54 H54 1.0000 . ?
C55 H55A 0.9800 . ?
C55 H55B 0.9800 . ?
C55 H55C 0.9800 . ?
C56 H56A 0.9800 . ?
C56 H56B 0.9800 . ?
C56 H56C 0.9800 . ?
C57 C59 1.519(8) . ?
C57 C58 1.521(8) . ?
C57 H57 1.0000 . ?
C58 H58A 0.9800 . ?
C58 H58B 0.9800 . ?
C58 H58C 0.9800 . ?
C59 H59A 0.9800 . ?
C59 H59B 0.9800 . ?
C59 H59C 0.9800 . ?
C61 C65 1.449(8) . ?
C61 C66 1.459(7) . ?
C61 C62 1.476(8) . ?
C62 C69 1.410(8) . ?
C62 C63 1.432(7) . ?
C63 C72 1.386(7) . ?
C63 C64 1.442(7) . ?
C64 C75 1.377(8) . ?
C64 C65 1.446(7) . ?
C65 C78 1.416(8) . ?
C66 C67 1.410(8) . ?
C66 C80 1.460(8) . ?
C67 C68 1.434(8) . ?
C67 C81 1.456(8) . ?
C68 C84 1.410(8) . ?
C68 C69 1.446(7) . ?
C69 C70 1.433(8) . ?
C70 C71 1.400(7) . ?
C70 C85 1.453(7) . ?
C71 C88 1.440(8) . ?
C71 C72 1.441(7) . ?
C72 C73 1.436(8) . ?
C73 C74 1.393(8) . ?
C73 C89 1.452(7) . ?
C74 C92 1.438(8) . ?
C74 C75 1.454(8) . ?
C75 C76 1.453(8) . ?
C76 C77 1.399(8) . ?
C76 C93 1.424(9) . ?
C77 C78 1.428(9) . ?
C77 C96 1.448(9) . ?
C78 C79 1.453(8) . ?
C79 C80 1.387(9) . ?
C79 C97 1.430(9) . ?
C80 C100 1.445(7) . ?
C81 C82 1.385(7) . ?
C81 C100 1.455(8) . ?
C82 C102 1.433(8) . ?
C82 C83 1.467(8) . ?
C83 C104 1.386(8) . ?
C83 C84 1.428(8) . ?
C84 C85 1.452(8) . ?
C85 C86 1.389(8) . ?
C86 C87 1.447(7) . ?
C86 C105 1.466(8) . ?
C87 C88 1.398(7) . ?
C87 C107 1.422(8) . ?
C88 C89 1.439(8) . ?
C89 C90 1.389(8) . ?
C90 C108 1.440(8) . ?
C90 C91 1.453(9) . ?
C91 C92 1.388(8) . ?
C91 C110 1.444(9) . ?
C92 C93 1.466(9) . ?
C93 C94 1.405(9) . ?
C94 C111 1.425(10) . ?
C94 C95 1.466(10) . ?
C95 C96 1.387(9) . ?
C95 C113 1.441(9) . ?
C96 C97 1.455(9) . ?
C97 C98 1.403(8) . ?
C98 C114 1.439(9) . ?
C98 C99 1.447(9) . ?
C99 C100 1.384(8) . ?
C99 C101 1.449(7) . ?
C101 C102 1.407(8) . ?
C101 C115 1.455(9) . ?
C102 C103 1.456(7) . ?
C103 C117 1.378(8) . ?
C103 C104 1.458(8) . ?
C104 C105 1.456(7) . ?
C105 C106 1.456(8) . ?
C106 C118 1.399(8) . ?
C106 C107 1.448(8) . ?
C107 C108 1.388(8) . ?
C108 C109 1.457(9) . ?
C109 C119 1.412(8) . ?
C109 C110 1.442(9) . ?
C110 C111 1.399(10) . ?
C111 C112 1.451(10) . ?
C112 C120 1.392(9) . ?
C112 C113 1.453(10) . ?
C113 C114 1.387(9) . ?
C114 C115 1.460(9) . ?
C115 C116 1.376(8) . ?
C116 C117 1.446(8) . ?
C116 C120 1.461(9) . ?
C117 C118 1.469(8) . ?
C118 C119 1.420(9) . ?
C119 C120 1.446(9) . ?
C121 C122 1.376(8) . ?
C121 C126 1.379(9) . ?
C121 H121 0.9500 . ?
C122 C123 1.388(8) . ?
C122 H122 0.9500 . ?
C123 C124 1.378(8) . ?
C123 H123 0.9500 . ?
C124 C125 1.387(9) . ?
C124 H124 0.9500 . ?
C125 C126 1.385(9) . ?
C125 H125 0.9500 . ?
C126 H126 0.9500 . ?
C131 C136 1.368(9) . ?
C131 C132 1.384(10) . ?
C131 H131 0.9500 . ?
C132 C133 1.389(10) . ?
C132 H132 0.9500 . ?
C133 C134 1.372(10) . ?
C133 H133 0.9500 . ?
C134 C135 1.380(10) . ?
C134 H134 0.9500 . ?
C135 C136 1.381(9) . ?
C135 H135 0.9500 . ?
C136 H136 0.9500 . ?
C141 C142 1.379(19) . ?
C141 C146 1.386(19) . ?
C141 H141 0.9500 . ?
C142 C143 1.389(19) . ?
C142 H142 0.9500 . ?
C143 C144 1.391(19) . ?
C143 H143 0.9500 . ?
C144 C145 1.378(17) . ?
C144 H144 0.9500 . ?
C145 C146 1.394(19) . ?
C145 H145 0.9500 . ?
C146 H146 0.9500 . ?
C14A C14F 1.385(17) . ?
C14A C14B 1.400(18) . ?
C14A H14D 0.9500 . ?
C14B C14C 1.382(18) . ?
C14B H14E 0.9500 . ?
C14C C14D 1.385(19) . ?
C14C H14F 0.9500 . ?
C14D C14E 1.363(19) . ?
C14D H14G 0.9500 . ?
C14E C14F 1.394(19) . ?
C14E H14H 0.9500 . ?
C14F H14I 0.9500 . ?
C151 C152 1.33(3) . ?
C151 C153 1.45(3) 2_666 ?
C151 H151 0.9500 . ?
C152 C153 1.34(3) . ?
C152 H152 0.9500 . ?
C153 H153 0.9500 . ?
C15A C15B 1.29(6) . ?
C15A C15C 1.48(6) 2_666 ?
C15A H15A 0.9500 . ?
C15B C15C 1.37(6) . ?
C15B H15B 0.9500 . ?
C15C H15C 0.9500 . ?
C161 C162 1.360(14) . ?
C161 C163 1.376(11) 2_665 ?
C161 H161 0.9500 . ?
C162 C163 1.339(13) . ?
C162 H162 0.9500 . ?
C163 H163 0.9500 . ?

loop_
_geom_angle_atom_site_label_1
_geom_angle_atom_site_label_2
_geom_angle_atom_site_label_3
_geom_angle
_geom_angle_site_symmetry_1
_geom_angle_site_symmetry_3
_geom_angle_publ_flag
N2 Mg1 N1 96.87(16) . . ?
N2 Mg1 C61 126.34(18) . . ?
N1 Mg1 C61 136.67(18) . . ?
N2 Mg1 C65 137.47(17) . . ?
N1 Mg1 C65 112.35(17) . . ?
C61 Mg1 C65 32.90(18) . . ?
N4 Mg2 N3 95.94(16) . . ?
N4 Mg2 C105 127.95(18) . . ?
N3 Mg2 C105 136.08(18) . . ?
N4 Mg2 C106 137.90(17) . . ?
N3 Mg2 C106 112.76(16) . . ?
C105 Mg2 C106 33.23(18) . . ?
N4 Mg2 C48 27.41(13) . . ?
N3 Mg2 C48 123.34(15) . . ?
C105 Mg2 C48 100.56(16) . . ?
C106 Mg2 C48 116.51(15) . . ?
C2 N1 C6 122.6(4) . . ?
C2 N1 Mg1 122.4(3) . . ?
C6 N1 Mg1 115.0(3) . . ?
C4 N2 C18 122.0(4) . . ?
C4 N2 Mg1 123.3(3) . . ?
C18 N2 Mg1 114.6(3) . . ?
C32 N3 C36 120.9(4) . . ?
C32 N3 Mg2 123.4(3) . . ?
C36 N3 Mg2 115.6(3) . . ?
C34 N4 C48 123.1(4) . . ?
C34 N4 Mg2 123.7(3) . . ?
C48 N4 Mg2 113.3(3) . . ?
C2 C1 H1A 109.5 . . ?
C2 C1 H1B 109.5 . . ?
H1A C1 H1B 109.5 . . ?
C2 C1 H1C 109.5 . . ?
H1A C1 H1C 109.5 . . ?
H1B C1 H1C 109.5 . . ?
N1 C2 C3 123.8(4) . . ?
N1 C2 C1 120.0(4) . . ?
C3 C2 C1 116.1(4) . . ?
C2 C3 C4 130.4(4) . . ?
C2 C3 H3 114.8 . . ?
C4 C3 H3 114.8 . . ?
N2 C4 C3 123.2(4) . . ?
N2 C4 C5 120.8(4) . . ?
C3 C4 C5 116.1(4) . . ?
C4 C5 H5A 109.5 . . ?
C4 C5 H5B 109.5 . . ?
H5A C5 H5B 109.5 . . ?
C4 C5 H5C 109.5 . . ?
H5A C5 H5C 109.5 . . ?
H5B C5 H5C 109.5 . . ?
C11 C6 C7 121.0(4) . . ?
C11 C6 N1 120.6(4) . . ?
C7 C6 N1 118.0(4) . . ?
C8 C7 C6 118.7(5) . . ?
C8 C7 C12 120.5(5) . . ?
C6 C7 C12 120.9(4) . . ?
C7 C8 C9 121.2(5) . . ?
C7 C8 H8 119.4 . . ?
C9 C8 H8 119.4 . . ?
C8 C9 C10 119.6(5) . . ?
C8 C9 H9 120.2 . . ?
C10 C9 H9 120.2 . . ?
C11 C10 C9 122.0(5) . . ?
C11 C10 H10 119.0 . . ?
C9 C10 H10 119.0 . . ?
C10 C11 C6 117.5(5) . . ?
C10 C11 C15 120.8(5) . . ?
C6 C11 C15 121.7(4) . . ?
C13 C12 C7 111.8(5) . . ?
C13 C12 C14 110.3(5) . . ?
C7 C12 C14 114.5(5) . . ?
C13 C12 H12 106.5 . . ?
C7 C12 H12 106.5 . . ?
C14 C12 H12 106.5 . . ?
C12 C13 H13A 109.5 . . ?
C12 C13 H13B 109.5 . . ?
H13A C13 H13B 109.5 . . ?
C12 C13 H13C 109.5 . . ?
H13A C13 H13C 109.5 . . ?
H13B C13 H13C 109.5 . . ?
C12 C14 H14A 109.5 . . ?
C12 C14 H14B 109.5 . . ?
H14A C14 H14B 109.5 . . ?
C12 C14 H14C 109.5 . . ?
H14A C14 H14C 109.5 . . ?
H14B C14 H14C 109.5 . . ?
C17 C15 C11 111.3(5) . . ?
C17 C15 C16 110.4(5) . . ?
C11 C15 C16 111.5(5) . . ?
C17 C15 H15 107.8 . . ?
C11 C15 H15 107.8 . . ?
C16 C15 H15 107.8 . . ?
C15 C16 H16A 109.5 . . ?
C15 C16 H16B 109.5 . . ?
H16A C16 H16B 109.5 . . ?
C15 C16 H16C 109.5 . . ?
H16A C16 H16C 109.5 . . ?
H16B C16 H16C 109.5 . . ?
C15 C17 H17A 109.5 . . ?
C15 C17 H17B 109.5 . . ?
H17A C17 H17B 109.5 . . ?
C15 C17 H17C 109.5 . . ?
H17A C17 H17C 109.5 . . ?
H17B C17 H17C 109.5 . . ?
C23 C18 C19 121.3(4) . . ?
C23 C18 N2 119.5(5) . . ?
C19 C18 N2 118.6(4) . . ?
C20 C19 C18 118.3(5) . . ?
C20 C19 C24 121.3(5) . . ?
C18 C19 C24 120.4(4) . . ?
C19 C20 C21 121.5(6) . . ?
C19 C20 H20 119.2 . . ?
C21 C20 H20 119.2 . . ?
C20 C21 C22 120.1(5) . . ?
C20 C21 H21 119.9 . . ?
C22 C21 H21 119.9 . . ?
C23 C22 C21 120.8(5) . . ?
C23 C22 H22 119.6 . . ?
C21 C22 H22 119.6 . . ?
C22 C23 C18 118.0(5) . . ?
C22 C23 C27 119.8(5) . . ?
C18 C23 C27 122.1(4) . . ?
C26 C24 C19 113.9(5) . . ?
C26 C24 C25 109.5(5) . . ?
C19 C24 C25 112.8(5) . . ?
C26 C24 H24 106.7 . . ?
C19 C24 H24 106.7 . . ?
C25 C24 H24 106.7 . . ?
C24 C25 H25A 109.5 . . ?
C24 C25 H25B 109.5 . . ?
H25A C25 H25B 109.5 . . ?
C24 C25 H25C 109.5 . . ?
H25A C25 H25C 109.5 . . ?
H25B C25 H25C 109.5 . . ?
C24 C26 H26A 109.5 . . ?
C24 C26 H26B 109.5 . . ?
H26A C26 H26B 109.5 . . ?
C24 C26 H26C 109.5 . . ?
H26A C26 H26C 109.5 . . ?
H26B C26 H26C 109.5 . . ?
C29 C27 C23 110.4(5) . . ?
C29 C27 C28 110.5(6) . . ?
C23 C27 C28 113.1(5) . . ?
C29 C27 H27 107.5 . . ?
C23 C27 H27 107.5 . . ?
C28 C27 H27 107.5 . . ?
C27 C28 H28A 109.5 . . ?
C27 C28 H28B 109.5 . . ?
H28A C28 H28B 109.5 . . ?
C27 C28 H28C 109.5 . . ?
H28A C28 H28C 109.5 . . ?
H28B C28 H28C 109.5 . . ?
C27 C29 H29A 109.5 . . ?
C27 C29 H29B 109.5 . . ?
H29A C29 H29B 109.5 . . ?
C27 C29 H29C 109.5 . . ?
H29A C29 H29C 109.5 . . ?
H29B C29 H29C 109.5 . . ?
C32 C31 H31A 109.5 . . ?
C32 C31 H31B 109.5 . . ?
H31A C31 H31B 109.5 . . ?
C32 C31 H31C 109.5 . . ?
H31A C31 H31C 109.5 . . ?
H31B C31 H31C 109.5 . . ?
N3 C32 C33 123.2(4) . . ?
N3 C32 C31 120.5(4) . . ?
C33 C32 C31 116.3(4) . . ?
C34 C33 C32 130.0(4) . . ?
C34 C33 H33 115.0 . . ?
C32 C33 H33 115.0 . . ?
N4 C34 C33 123.8(4) . . ?
N4 C34 C35 118.8(4) . . ?
C33 C34 C35 117.4(4) . . ?
C34 C35 H35A 109.5 . . ?
C34 C35 H35B 109.5 . . ?
H35A C35 H35B 109.5 . . ?
C34 C35 H35C 109.5 . . ?
H35A C35 H35C 109.5 . . ?
H35B C35 H35C 109.5 . . ?
C41 C36 C37 120.6(4) . . ?
C41 C36 N3 121.0(4) . . ?
C37 C36 N3 117.9(4) . . ?
C38 C37 C36 118.3(5) . . ?
C38 C37 C42 121.4(5) . . ?
C36 C37 C42 120.3(4) . . ?
C39 C38 C37 121.4(5) . . ?
C39 C38 H38 119.3 . . ?
C37 C38 H38 119.3 . . ?
C40 C39 C38 119.7(5) . . ?
C40 C39 H39 120.1 . . ?
C38 C39 H39 120.1 . . ?
C39 C40 C41 121.4(5) . . ?
C39 C40 H40 119.3 . . ?
C41 C40 H40 119.3 . . ?
C40 C41 C36 118.5(5) . . ?
C40 C41 C45 119.0(5) . . ?
C36 C41 C45 122.5(4) . . ?
C37 C42 C44 114.1(4) . . ?
C37 C42 C43 112.7(4) . . ?
C44 C42 C43 109.6(4) . . ?
C37 C42 H42 106.7 . . ?
C44 C42 H42 106.7 . . ?
C43 C42 H42 106.7 . . ?
C42 C43 H43A 109.5 . . ?
C42 C43 H43B 109.5 . . ?
H43A C43 H43B 109.5 . . ?
C42 C43 H43C 109.5 . . ?
H43A C43 H43C 109.5 . . ?
H43B C43 H43C 109.5 . . ?
C42 C44 H44A 109.5 . . ?
C42 C44 H44B 109.5 . . ?
H44A C44 H44B 109.5 . . ?
C42 C44 H44C 109.5 . . ?
H44A C44 H44C 109.5 . . ?
H44B C44 H44C 109.5 . . ?
C47 C45 C46 110.8(5) . . ?
C47 C45 C41 111.1(5) . . ?
C46 C45 C41 112.3(5) . . ?
C47 C45 H45 107.5 . . ?
C46 C45 H45 107.5 . . ?
C41 C45 H45 107.5 . . ?
C45 C46 H46A 109.5 . . ?
C45 C46 H46B 109.5 . . ?
H46A C46 H46B 109.5 . . ?
C45 C46 H46C 109.5 . . ?
H46A C46 H46C 109.5 . . ?
H46B C46 H46C 109.5 . . ?
C45 C47 H47A 109.5 . . ?
C45 C47 H47B 109.5 . . ?
H47A C47 H47B 109.5 . . ?
C45 C47 H47C 109.5 . . ?
H47A C47 H47C 109.5 . . ?
H47B C47 H47C 109.5 . . ?
C53 C48 C49 121.4(4) . . ?
C53 C48 N4 119.0(4) . . ?
C49 C48 N4 119.1(4) . . ?
C53 C48 Mg2 104.7(3) . . ?
C49 C48 Mg2 114.6(3) . . ?
N4 C48 Mg2 39.33(18) . . ?
C50 C49 C48 117.5(4) . . ?
C50 C49 C54 121.6(4) . . ?
C48 C49 C54 120.9(4) . . ?
C49 C50 C51 121.7(4) . . ?
C49 C50 H50 119.1 . . ?
C51 C50 H50 119.1 . . ?
C52 C51 C50 119.7(5) . . ?
C52 C51 H51 120.1 . . ?
C50 C51 H51 120.1 . . ?
C51 C52 C53 121.4(5) . . ?
C51 C52 H52 119.3 . . ?
C53 C52 H52 119.3 . . ?
C52 C53 C48 118.1(4) . . ?
C52 C53 C57 121.0(4) . . ?
C48 C53 C57 120.9(4) . . ?
C55 C54 C56 111.0(5) . . ?
C55 C54 C49 112.7(4) . . ?
C56 C54 C49 111.4(4) . . ?
C55 C54 H54 107.1 . . ?
C56 C54 H54 107.1 . . ?
C49 C54 H54 107.1 . . ?
C54 C55 H55A 109.5 . . ?
C54 C55 H55B 109.5 . . ?
H55A C55 H55B 109.5 . . ?
C54 C55 H55C 109.5 . . ?
H55A C55 H55C 109.5 . . ?
H55B C55 H55C 109.5 . . ?
C54 C56 H56A 109.5 . . ?
C54 C56 H56B 109.5 . . ?
H56A C56 H56B 109.5 . . ?
C54 C56 H56C 109.5 . . ?
H56A C56 H56C 109.5 . . ?
H56B C56 H56C 109.5 . . ?
C59 C57 C58 110.4(5) . . ?
C59 C57 C53 111.3(4) . . ?
C58 C57 C53 112.0(4) . . ?
C59 C57 H57 107.7 . . ?
C58 C57 H57 107.7 . . ?
C53 C57 H57 107.7 . . ?
C57 C58 H58A 109.5 . . ?
C57 C58 H58B 109.5 . . ?
H58A C58 H58B 109.5 . . ?
C57 C58 H58C 109.5 . . ?
H58A C58 H58C 109.5 . . ?
H58B C58 H58C 109.5 . . ?
C57 C59 H59A 109.5 . . ?
C57 C59 H59B 109.5 . . ?
H59A C59 H59B 109.5 . . ?
C57 C59 H59C 109.5 . . ?
H59A C59 H59C 109.5 . . ?
H59B C59 H59C 109.5 . . ?
C65 C61 C66 117.6(5) . . ?
C65 C61 C62 104.9(4) . . ?
C66 C61 C62 116.5(5) . . ?
C65 C61 Mg1 91.2(3) . . ?
C66 C61 Mg1 119.6(3) . . ?
C62 C61 Mg1 103.3(3) . . ?
C69 C62 C63 120.1(5) . . ?
C69 C62 C61 121.1(5) . . ?
C63 C62 C61 109.3(5) . . ?
C72 C63 C62 121.0(5) . . ?
C72 C63 C64 120.6(5) . . ?
C62 C63 C64 108.0(4) . . ?
C75 C64 C63 120.4(5) . . ?
C75 C64 C65 121.4(5) . . ?
C63 C64 C65 107.5(5) . . ?
C78 C65 C64 118.9(5) . . ?
C78 C65 C61 121.7(5) . . ?
C64 C65 C61 109.8(5) . . ?
C78 C65 Mg1 127.3(4) . . ?
C64 C65 Mg1 107.4(3) . . ?
C61 C65 Mg1 55.9(3) . . ?
C67 C66 C61 121.4(5) . . ?
C67 C66 C80 108.5(5) . . ?
C61 C66 C80 119.6(5) . . ?
C66 C67 C68 121.0(5) . . ?
C66 C67 C81 108.3(5) . . ?
C68 C67 C81 119.2(5) . . ?
C84 C68 C67 119.9(5) . . ?
C84 C68 C69 108.1(5) . . ?
C67 C68 C69 119.0(5) . . ?
C62 C69 C70 118.6(5) . . ?
C62 C69 C68 120.6(5) . . ?
C70 C69 C68 109.3(5) . . ?
C71 C70 C69 121.1(5) . . ?
C71 C70 C85 120.9(5) . . ?
C69 C70 C85 106.2(4) . . ?
C70 C71 C88 119.1(5) . . ?
C70 C71 C72 119.7(5) . . ?
C88 C71 C72 108.0(5) . . ?
C63 C72 C73 119.6(5) . . ?
C63 C72 C71 119.4(5) . . ?
C73 C72 C71 108.3(5) . . ?
C74 C73 C72 119.7(5) . . ?
C74 C73 C89 120.4(5) . . ?
C72 C73 C89 107.7(5) . . ?
C73 C74 C92 119.6(5) . . ?
C73 C74 C75 120.6(5) . . ?
C92 C74 C75 107.9(5) . . ?
C64 C75 C76 119.8(5) . . ?
C64 C75 C74 119.0(5) . . ?
C76 C75 C74 108.2(5) . . ?
C77 C76 C93 120.7(6) . . ?
C77 C76 C75 119.1(5) . . ?
C93 C76 C75 107.7(5) . . ?
C76 C77 C78 121.3(5) . . ?
C76 C77 C96 119.4(6) . . ?
C78 C77 C96 107.1(5) . . ?
C65 C78 C77 119.5(5) . . ?
C65 C78 C79 119.1(5) . . ?
C77 C78 C79 109.3(5) . . ?
C80 C79 C97 119.8(5) . . ?
C80 C79 C78 121.0(5) . . ?
C97 C79 C78 107.3(5) . . ?
C79 C80 C100 120.1(5) . . ?
C79 C80 C66 120.5(5) . . ?
C100 C80 C66 108.1(5) . . ?
C82 C81 C100 119.9(5) . . ?
C82 C81 C67 120.4(5) . . ?
C100 C81 C67 108.1(5) . . ?
C81 C82 C102 119.8(5) . . ?
C81 C82 C83 120.8(5) . . ?
C102 C82 C83 107.7(4) . . ?
C104 C83 C84 121.1(5) . . ?
C104 C83 C82 108.8(5) . . ?
C84 C83 C82 118.0(5) . . ?
C68 C84 C83 121.6(5) . . ?
C68 C84 C85 108.0(5) . . ?
C83 C84 C85 118.1(5) . . ?
C86 C85 C84 121.0(5) . . ?
C86 C85 C70 119.1(5) . . ?
C84 C85 C70 108.5(5) . . ?
C85 C86 C87 120.6(5) . . ?
C85 C86 C105 121.2(5) . . ?
C87 C86 C105 108.6(5) . . ?
C88 C87 C107 121.0(5) . . ?
C88 C87 C86 119.6(5) . . ?
C107 C87 C86 108.3(5) . . ?
C87 C88 C89 118.8(5) . . ?
C87 C88 C71 120.6(5) . . ?
C89 C88 C71 108.1(5) . . ?
C90 C89 C88 120.3(5) . . ?
C90 C89 C73 119.5(5) . . ?
C88 C89 C73 107.9(5) . . ?
C89 C90 C108 120.2(5) . . ?
C89 C90 C91 120.2(5) . . ?
C108 C90 C91 108.3(5) . . ?
C92 C91 C110 120.5(6) . . ?
C92 C91 C90 119.6(5) . . ?
C110 C91 C90 107.6(5) . . ?
C91 C92 C74 120.7(5) . . ?
C91 C92 C93 120.0(6) . . ?
C74 C92 C93 107.4(5) . . ?
C94 C93 C76 120.6(6) . . ?
C94 C93 C92 118.6(6) . . ?
C76 C93 C92 108.8(5) . . ?
C93 C94 C111 121.0(6) . . ?
C93 C94 C95 118.7(6) . . ?
C111 C94 C95 108.2(6) . . ?
C96 C95 C113 120.7(6) . . ?
C96 C95 C94 120.1(6) . . ?
C113 C95 C94 108.1(6) . . ?
C95 C96 C77 120.4(6) . . ?
C95 C96 C97 119.5(6) . . ?
C77 C96 C97 108.2(6) . . ?
C98 C97 C79 120.7(6) . . ?
C98 C97 C96 119.4(6) . . ?
C79 C97 C96 108.0(5) . . ?
C97 C98 C114 120.3(6) . . ?
C97 C98 C99 119.0(6) . . ?
C114 C98 C99 108.1(5) . . ?
C100 C99 C98 120.2(5) . . ?
C100 C99 C101 119.6(5) . . ?
C98 C99 C101 108.1(5) . . ?
C99 C100 C80 120.2(5) . . ?
C99 C100 C81 120.6(5) . . ?
C80 C100 C81 107.0(5) . . ?
C102 C101 C99 119.3(5) . . ?
C102 C101 C115 119.7(5) . . ?
C99 C101 C115 108.3(5) . . ?
C101 C102 C82 120.7(5) . . ?
C101 C102 C103 119.7(5) . . ?
C82 C102 C103 107.3(5) . . ?
C117 C103 C102 119.7(5) . . ?
C117 C103 C104 121.2(5) . . ?
C102 C103 C104 107.5(5) . . ?
C83 C104 C105 122.1(5) . . ?
C83 C104 C103 108.7(4) . . ?
C105 C104 C103 119.0(5) . . ?
C104 C105 C106 117.9(5) . . ?
C104 C105 C86 116.0(5) . . ?
C106 C105 C86 105.6(4) . . ?
C104 C105 Mg2 116.6(3) . . ?
C106 C105 Mg2 90.0(3) . . ?
C86 C105 Mg2 107.4(3) . . ?
C118 C106 C107 119.2(5) . . ?
C118 C106 C105 121.9(5) . . ?
C107 C106 C105 108.9(5) . . ?
C118 C106 Mg2 124.4(4) . . ?
C107 C106 Mg2 109.9(4) . . ?
C105 C106 Mg2 56.8(3) . . ?
C108 C107 C87 120.2(5) . . ?
C108 C107 C106 120.6(5) . . ?
C87 C107 C106 108.2(5) . . ?
C107 C108 C90 119.5(5) . . ?
C107 C108 C109 120.0(5) . . ?
C90 C108 C109 107.9(5) . . ?
C119 C109 C110 120.6(6) . . ?
C119 C109 C108 119.0(5) . . ?
C110 C109 C108 107.7(5) . . ?
C111 C110 C109 119.8(6) . . ?
C111 C110 C91 119.8(6) . . ?
C109 C110 C91 108.5(6) . . ?
C110 C111 C94 120.2(6) . . ?
C110 C111 C112 119.9(6) . . ?
C94 C111 C112 107.9(6) . . ?
C120 C112 C111 120.1(6) . . ?
C120 C112 C113 119.6(6) . . ?
C111 C112 C113 108.6(6) . . ?
C114 C113 C95 120.0(6) . . ?
C114 C113 C112 120.4(6) . . ?
C95 C113 C112 107.2(6) . . ?
C113 C114 C98 120.0(6) . . ?
C113 C114 C115 119.7(6) . . ?
C98 C114 C115 108.5(5) . . ?
C116 C115 C101 119.8(5) . . ?
C116 C115 C114 120.1(6) . . ?
C101 C115 C114 107.0(5) . . ?
C115 C116 C117 120.6(5) . . ?
C115 C116 C120 120.2(6) . . ?
C117 C116 C120 107.0(5) . . ?
C103 C117 C116 120.6(5) . . ?
C103 C117 C118 120.7(5) . . ?
C116 C117 C118 107.7(5) . . ?
C106 C118 C119 120.8(5) . . ?
C106 C118 C117 118.9(5) . . ?
C119 C118 C117 108.6(5) . . ?
C109 C119 C118 120.5(5) . . ?
C109 C119 C120 119.0(6) . . ?
C118 C119 C120 108.1(5) . . ?
C112 C120 C119 120.6(6) . . ?
C112 C120 C116 119.9(6) . . ?
C119 C120 C116 108.6(5) . . ?
C122 C121 C126 120.7(6) . . ?
C122 C121 H121 119.7 . . ?
C126 C121 H121 119.7 . . ?
C121 C122 C123 120.1(5) . . ?
C121 C122 H122 119.9 . . ?
C123 C122 H122 119.9 . . ?
C124 C123 C122 119.2(6) . . ?
C124 C123 H123 120.4 . . ?
C122 C123 H123 120.4 . . ?
C123 C124 C125 120.9(6) . . ?
C123 C124 H124 119.6 . . ?
C125 C124 H124 119.6 . . ?
C126 C125 C124 119.5(5) . . ?
C126 C125 H125 120.3 . . ?
C124 C125 H125 120.3 . . ?
C121 C126 C125 119.7(6) . . ?
C121 C126 H126 120.1 . . ?
C125 C126 H126 120.1 . . ?
C136 C131 C132 119.3(6) . . ?
C136 C131 H131 120.4 . . ?
C132 C131 H131 120.4 . . ?
C131 C132 C133 120.6(6) . . ?
C131 C132 H132 119.7 . . ?
C133 C132 H132 119.7 . . ?
C134 C133 C132 119.5(6) . . ?
C134 C133 H133 120.3 . . ?
C132 C133 H133 120.3 . . ?
C133 C134 C135 119.9(6) . . ?
C133 C134 H134 120.0 . . ?
C135 C134 H134 120.0 . . ?
C134 C135 C136 120.3(6) . . ?
C134 C135 H135 119.9 . . ?
C136 C135 H135 119.9 . . ?
C131 C136 C135 120.4(6) . . ?
C131 C136 H136 119.8 . . ?
C135 C136 H136 119.8 . . ?
C142 C141 C146 125(3) . . ?
C142 C141 H141 117.4 . . ?
C146 C141 H141 117.4 . . ?
C141 C142 C143 110(3) . . ?
C141 C142 H142 125.0 . . ?
C143 C142 H142 125.0 . . ?
C142 C143 C144 130(3) . . ?
C142 C143 H143 114.8 . . ?
C144 C143 H143 114.8 . . ?
C145 C144 C143 114(3) . . ?
C145 C144 H144 123.2 . . ?
C143 C144 H144 123.2 . . ?
C144 C145 C146 121(3) . . ?
C144 C145 H145 119.5 . . ?
C146 C145 H145 119.5 . . ?
C141 C146 C145 119(3) . . ?
C141 C146 H146 120.5 . . ?
C145 C146 H146 120.5 . . ?
C14F C14A C14B 115(3) . . ?
C14F C14A H14D 122.5 . . ?
C14B C14A H14D 122.5 . . ?
C14C C14B C14A 127(3) . . ?
C14C C14B H14E 116.4 . . ?
C14A C14B H14E 116.4 . . ?
C14B C14C C14D 113(3) . . ?
C14B C14C H14F 123.6 . . ?
C14D C14C H14F 123.6 . . ?
C14E C14D C14C 125(3) . . ?
C14E C14D H14G 117.7 . . ?
C14C C14D H14G 117.7 . . ?
C14D C14E C14F 119(3) . . ?
C14D C14E H14H 120.6 . . ?
C14F C14E H14H 120.6 . . ?
C14A C14F C14E 121(3) . . ?
C14A C14F H14I 119.5 . . ?
C14E C14F H14I 119.5 . . ?
C152 C151 C153 117.0(18) . 2_666 ?
C152 C151 H151 121.5 . . ?
C153 C151 H151 121.5 2_666 . ?
C151 C152 C153 121.7(16) . . ?
C151 C152 H152 119.2 . . ?
C153 C152 H152 119.2 . . ?
C152 C153 C151 121.3(19) . 2_666 ?
C152 C153 H153 119.3 . . ?
C151 C153 H153 119.3 2_666 . ?
C15B C15A C15C 128(5) . 2_666 ?
C15B C15A H15A 115.9 . . ?
C15C C15A H15A 115.9 2_666 . ?
C15A C15B C15C 123(5) . . ?
C15A C15B H15B 118.7 . . ?
C15C C15B H15B 118.7 . . ?
C15B C15C H15C 125.3 . . ?
C15A C15C H15C 125.3 2_666 . ?
C162 C161 C163 118.5(11) . 2_665 ?
C162 C161 H161 120.8 . . ?
C163 C161 H161 120.8 2_665 . ?
C163 C162 C161 122.8(11) . . ?
C163 C162 H162 118.6 . . ?
C161 C162 H162 118.6 . . ?
C162 C163 C161 118.7(12) . 2_665 ?
C162 C163 H163 120.7 . . ?
C161 C163 H163 120.7 2_665 . ?

loop_
_geom_torsion_atom_site_label_1
_geom_torsion_atom_site_label_2
_geom_torsion_atom_site_label_3
_geom_torsion_atom_site_label_4
_geom_torsion
_geom_torsion_site_symmetry_1
_geom_torsion_site_symmetry_2
_geom_torsion_site_symmetry_3
_geom_torsion_site_symmetry_4
_geom_torsion_publ_flag
C6 N1 C2 C3 177.0(4) . . . . ?
Mg1 N1 C2 C3 -1.3(6) . . . . ?
C6 N1 C2 C1 -2.0(6) . . . . ?
Mg1 N1 C2 C1 179.7(3) . . . . ?
N1 C2 C3 C4 -1.5(8) . . . . ?
C1 C2 C3 C4 177.6(5) . . . . ?
C18 N2 C4 C3 179.1(4) . . . . ?
Mg1 N2 C4 C3 -3.4(7) . . . . ?
C18 N2 C4 C5 -2.3(7) . . . . ?
Mg1 N2 C4 C5 175.3(4) . . . . ?
C2 C3 C4 N2 4.1(8) . . . . ?
C2 C3 C4 C5 -174.6(5) . . . . ?
C2 N1 C6 C11 81.2(5) . . . . ?
Mg1 N1 C6 C11 -100.4(4) . . . . ?
C2 N1 C6 C7 -106.9(5) . . . . ?
Mg1 N1 C6 C7 71.6(5) . . . . ?
C11 C6 C7 C8 1.1(7) . . . . ?
N1 C6 C7 C8 -170.8(4) . . . . ?
C11 C6 C7 C12 -179.5(5) . . . . ?
N1 C6 C7 C12 8.5(7) . . . . ?
C6 C7 C8 C9 0.5(7) . . . . ?
C12 C7 C8 C9 -178.9(5) . . . . ?
C7 C8 C9 C10 -2.0(8) . . . . ?
C8 C9 C10 C11 2.0(8) . . . . ?
C9 C10 C11 C6 -0.4(7) . . . . ?
C9 C10 C11 C15 178.2(5) . . . . ?
C7 C6 C11 C10 -1.2(7) . . . . ?
N1 C6 C11 C10 170.6(4) . . . . ?
C7 C6 C11 C15 -179.7(4) . . . . ?
N1 C6 C11 C15 -8.0(7) . . . . ?
C8 C7 C12 C13 -100.4(7) . . . . ?
C6 C7 C12 C13 80.3(7) . . . . ?
C8 C7 C12 C14 26.1(8) . . . . ?
C6 C7 C12 C14 -153.3(5) . . . . ?
C10 C11 C15 C17 -71.2(6) . . . . ?
C6 C11 C15 C17 107.3(6) . . . . ?
C10 C11 C15 C16 52.6(7) . . . . ?
C6 C11 C15 C16 -128.9(5) . . . . ?
C4 N2 C18 C23 -78.4(6) . . . . ?
Mg1 N2 C18 C23 103.8(4) . . . . ?
C4 N2 C18 C19 110.9(5) . . . . ?
Mg1 N2 C18 C19 -66.9(5) . . . . ?
C23 C18 C19 C20 2.2(7) . . . . ?
N2 C18 C19 C20 172.8(4) . . . . ?
C23 C18 C19 C24 -177.1(4) . . . . ?
N2 C18 C19 C24 -6.6(7) . . . . ?
C18 C19 C20 C21 -1.5(8) . . . . ?
C24 C19 C20 C21 177.8(5) . . . . ?
C19 C20 C21 C22 -0.1(9) . . . . ?
C20 C21 C22 C23 1.0(9) . . . . ?
C21 C22 C23 C18 -0.3(8) . . . . ?
C21 C22 C23 C27 -176.2(5) . . . . ?
C19 C18 C23 C22 -1.3(7) . . . . ?
N2 C18 C23 C22 -171.8(4) . . . . ?
C19 C18 C23 C27 174.5(4) . . . . ?
N2 C18 C23 C27 4.0(7) . . . . ?
C20 C19 C24 C26 -11.5(7) . . . . ?
C18 C19 C24 C26 167.8(5) . . . . ?
C20 C19 C24 C25 114.1(6) . . . . ?
C18 C19 C24 C25 -66.6(6) . . . . ?
C22 C23 C27 C29 73.5(7) . . . . ?
C18 C23 C27 C29 -102.2(6) . . . . ?
C22 C23 C27 C28 -50.9(7) . . . . ?
C18 C23 C27 C28 133.4(6) . . . . ?
C36 N3 C32 C33 -179.2(4) . . . . ?
Mg2 N3 C32 C33 -2.9(6) . . . . ?
C36 N3 C32 C31 -0.4(7) . . . . ?
Mg2 N3 C32 C31 175.9(3) . . . . ?
N3 C32 C33 C34 3.8(8) . . . . ?
C31 C32 C33 C34 -175.0(5) . . . . ?
C48 N4 C34 C33 180.0(4) . . . . ?
Mg2 N4 C34 C33 0.7(6) . . . . ?
C48 N4 C34 C35 1.4(6) . . . . ?
Mg2 N4 C34 C35 -177.8(3) . . . . ?
C32 C33 C34 N4 -2.6(7) . . . . ?
C32 C33 C34 C35 176.0(5) . . . . ?
C32 N3 C36 C41 -78.6(6) . . . . ?
Mg2 N3 C36 C41 104.8(4) . . . . ?
C32 N3 C36 C37 108.9(5) . . . . ?
Mg2 N3 C36 C37 -67.7(5) . . . . ?
C41 C36 C37 C38 2.2(7) . . . . ?
N3 C36 C37 C38 174.8(4) . . . . ?
C41 C36 C37 C42 -177.6(4) . . . . ?
N3 C36 C37 C42 -5.0(6) . . . . ?
C36 C37 C38 C39 -1.0(7) . . . . ?
C42 C37 C38 C39 178.8(5) . . . . ?
C37 C38 C39 C40 -0.5(8) . . . . ?
C38 C39 C40 C41 0.8(8) . . . . ?
C39 C40 C41 C36 0.4(8) . . . . ?
C39 C40 C41 C45 -177.2(5) . . . . ?
C37 C36 C41 C40 -1.9(7) . . . . ?
N3 C36 C41 C40 -174.2(4) . . . . ?
C37 C36 C41 C45 175.6(4) . . . . ?
N3 C36 C41 C45 3.2(7) . . . . ?
C38 C37 C42 C44 -16.0(6) . . . . ?
C36 C37 C42 C44 163.7(4) . . . . ?
C38 C37 C42 C43 109.8(5) . . . . ?
C36 C37 C42 C43 -70.4(6) . . . . ?
C40 C41 C45 C47 68.5(6) . . . . ?
C36 C41 C45 C47 -108.9(6) . . . . ?
C40 C41 C45 C46 -56.1(7) . . . . ?
C36 C41 C45 C46 126.4(5) . . . . ?
C34 N4 C48 C53 -101.8(5) . . . . ?
Mg2 N4 C48 C53 77.5(4) . . . . ?
C34 N4 C48 C49 86.6(5) . . . . ?
Mg2 N4 C48 C49 -94.1(4) . . . . ?
C34 N4 C48 Mg2 -179.3(5) . . . . ?
C53 C48 C49 C50 -4.8(6) . . . . ?
N4 C48 C49 C50 166.6(4) . . . . ?
Mg2 C48 C49 C50 122.6(4) . . . . ?
C53 C48 C49 C54 175.9(4) . . . . ?
N4 C48 C49 C54 -12.7(6) . . . . ?
Mg2 C48 C49 C54 -56.7(5) . . . . ?
C48 C49 C50 C51 0.9(7) . . . . ?
C54 C49 C50 C51 -179.8(5) . . . . ?
C49 C50 C51 C52 2.2(8) . . . . ?
C50 C51 C52 C53 -1.4(8) . . . . ?
C51 C52 C53 C48 -2.4(7) . . . . ?
C51 C52 C53 C57 177.0(5) . . . . ?
C49 C48 C53 C52 5.5(6) . . . . ?
N4 C48 C53 C52 -165.9(4) . . . . ?
Mg2 C48 C53 C52 -126.1(4) . . . . ?
C49 C48 C53 C57 -173.8(4) . . . . ?
N4 C48 C53 C57 14.8(6) . . . . ?
Mg2 C48 C53 C57 54.5(5) . . . . ?
C50 C49 C54 C55 48.4(6) . . . . ?
C48 C49 C54 C55 -132.3(5) . . . . ?
C50 C49 C54 C56 -77.1(6) . . . . ?
C48 C49 C54 C56 102.2(6) . . . . ?
C52 C53 C57 C59 72.1(6) . . . . ?
C48 C53 C57 C59 -108.6(5) . . . . ?
C52 C53 C57 C58 -52.0(6) . . . . ?
C48 C53 C57 C58 127.3(5) . . . . ?
C65 C61 C62 C69 140.4(5) . . . . ?
C66 C61 C62 C69 8.4(7) . . . . ?
Mg1 C61 C62 C69 -124.7(4) . . . . ?
C65 C61 C62 C63 -6.0(5) . . . . ?
C66 C61 C62 C63 -138.0(5) . . . . ?
Mg1 C61 C62 C63 88.9(4) . . . . ?
C69 C62 C63 C72 2.1(7) . . . . ?
C61 C62 C63 C72 148.9(4) . . . . ?
C69 C62 C63 C64 -142.9(5) . . . . ?
C61 C62 C63 C64 3.8(5) . . . . ?
C72 C63 C64 C75 -0.4(7) . . . . ?
C62 C63 C64 C75 144.9(5) . . . . ?
C72 C63 C64 C65 -145.3(4) . . . . ?
C62 C63 C64 C65 -0.1(5) . . . . ?
C75 C64 C65 C78 -1.6(7) . . . . ?
C63 C64 C65 C78 143.0(5) . . . . ?
C75 C64 C65 C61 -148.4(5) . . . . ?
C63 C64 C65 C61 -3.8(5) . . . . ?
C75 C64 C65 Mg1 152.4(4) . . . . ?
C63 C64 C65 Mg1 -63.0(4) . . . . ?
C66 C61 C65 C78 -8.4(7) . . . . ?
C62 C61 C65 C78 -139.7(5) . . . . ?
Mg1 C61 C65 C78 116.2(4) . . . . ?
C66 C61 C65 C64 137.3(5) . . . . ?
C62 C61 C65 C64 6.0(5) . . . . ?
Mg1 C61 C65 C64 -98.1(4) . . . . ?
C66 C61 C65 Mg1 -124.6(5) . . . . ?
C62 C61 C65 Mg1 104.1(4) . . . . ?
C65 C61 C66 C67 -133.2(5) . . . . ?
C62 C61 C66 C67 -7.4(7) . . . . ?
Mg1 C61 C66 C67 117.9(5) . . . . ?
C65 C61 C66 C80 7.5(7) . . . . ?
C62 C61 C66 C80 133.3(5) . . . . ?
Mg1 C61 C66 C80 -101.5(5) . . . . ?
C61 C66 C67 C68 2.5(7) . . . . ?
C80 C66 C67 C68 -142.0(5) . . . . ?
C61 C66 C67 C81 145.5(5) . . . . ?
C80 C66 C67 C81 1.0(5) . . . . ?
C66 C67 C68 C84 138.5(5) . . . . ?
C81 C67 C68 C84 -0.6(7) . . . . ?
C66 C67 C68 C69 1.7(7) . . . . ?
C81 C67 C68 C69 -137.4(5) . . . . ?
C63 C62 C69 C70 -1.1(7) . . . . ?
C61 C62 C69 C70 -144.0(5) . . . . ?
C63 C62 C69 C68 138.3(5) . . . . ?
C61 C62 C69 C68 -4.6(7) . . . . ?
C84 C68 C69 C62 -142.0(5) . . . . ?
C67 C68 C69 C62 -0.6(7) . . . . ?
C84 C68 C69 C70 0.8(5) . . . . ?
C67 C68 C69 C70 142.1(5) . . . . ?
C62 C69 C70 C71 -0.5(7) . . . . ?
C68 C69 C70 C71 -144.0(5) . . . . ?
C62 C69 C70 C85 142.7(4) . . . . ?
C68 C69 C70 C85 -0.9(5) . . . . ?
C69 C70 C71 C88 137.4(5) . . . . ?
C85 C70 C71 C88 -0.4(7) . . . . ?
C69 C70 C71 C72 1.1(7) . . . . ?
C85 C70 C71 C72 -136.7(5) . . . . ?
C62 C63 C72 C73 -138.9(5) . . . . ?
C64 C63 C72 C73 1.9(6) . . . . ?
C62 C63 C72 C71 -1.5(7) . . . . ?
C64 C63 C72 C71 139.3(5) . . . . ?
C70 C71 C72 C63 -0.1(7) . . . . ?
C88 C71 C72 C63 -140.7(4) . . . . ?
C70 C71 C72 C73 141.6(5) . . . . ?
C88 C71 C72 C73 1.0(5) . . . . ?
C63 C72 C73 C74 -1.7(7) . . . . ?
C71 C72 C73 C74 -143.3(5) . . . . ?
C63 C72 C73 C89 140.9(4) . . . . ?
C71 C72 C73 C89 -0.7(5) . . . . ?
C72 C73 C74 C92 138.3(5) . . . . ?
C89 C73 C74 C92 0.5(7) . . . . ?
C72 C73 C74 C75 0.1(7) . . . . ?
C89 C73 C74 C75 -137.8(5) . . . . ?
C63 C64 C75 C76 -138.0(5) . . . . ?
C65 C64 C75 C76 2.1(7) . . . . ?
C63 C64 C75 C74 -1.2(7) . . . . ?
C65 C64 C75 C74 138.8(5) . . . . ?
C73 C74 C75 C64 1.4(7) . . . . ?
C92 C74 C75 C64 -141.1(5) . . . . ?
C73 C74 C75 C76 142.7(5) . . . . ?
C92 C74 C75 C76 0.1(5) . . . . ?
C64 C75 C76 C77 -1.6(7) . . . . ?
C74 C75 C76 C77 -142.5(5) . . . . ?
C64 C75 C76 C93 140.7(5) . . . . ?
C74 C75 C76 C93 -0.2(5) . . . . ?
C93 C76 C77 C78 -136.8(5) . . . . ?
C75 C76 C77 C78 0.6(8) . . . . ?
C93 C76 C77 C96 0.8(7) . . . . ?
C75 C76 C77 C96 138.2(5) . . . . ?
C64 C65 C78 C77 0.5(7) . . . . ?
C61 C65 C78 C77 143.2(5) . . . . ?
Mg1 C65 C78 C77 -147.8(4) . . . . ?
C64 C65 C78 C79 -138.0(5) . . . . ?
C61 C65 C78 C79 4.7(7) . . . . ?
Mg1 C65 C78 C79 73.7(6) . . . . ?
C76 C77 C78 C65 0.0(8) . . . . ?
C96 C77 C78 C65 -142.1(5) . . . . ?
C76 C77 C78 C79 142.1(5) . . . . ?
C96 C77 C78 C79 0.0(6) . . . . ?
C65 C78 C79 C80 0.1(8) . . . . ?
C77 C78 C79 C80 -142.2(5) . . . . ?
C65 C78 C79 C97 142.8(5) . . . . ?
C77 C78 C79 C97 0.5(6) . . . . ?
C97 C79 C80 C100 0.2(7) . . . . ?
C78 C79 C80 C100 138.4(5) . . . . ?
C97 C79 C80 C66 -139.1(5) . . . . ?
C78 C79 C80 C66 -0.8(8) . . . . ?
C67 C66 C80 C79 142.2(5) . . . . ?
C61 C66 C80 C79 -3.0(7) . . . . ?
C67 C66 C80 C100 -1.4(6) . . . . ?
C61 C66 C80 C100 -146.6(4) . . . . ?
C66 C67 C81 C82 -143.4(5) . . . . ?
C68 C67 C81 C82 0.4(7) . . . . ?
C66 C67 C81 C100 -0.3(5) . . . . ?
C68 C67 C81 C100 143.5(5) . . . . ?
C100 C81 C82 C102 0.0(7) . . . . ?
C67 C81 C82 C102 138.9(5) . . . . ?
C100 C81 C82 C83 -138.6(5) . . . . ?
C67 C81 C82 C83 0.3(7) . . . . ?
C81 C82 C83 C104 142.4(5) . . . . ?
C102 C82 C83 C104 -0.5(5) . . . . ?
C81 C82 C83 C84 -0.6(7) . . . . ?
C102 C82 C83 C84 -143.6(4) . . . . ?
C67 C68 C84 C83 0.2(7) . . . . ?
C69 C68 C84 C83 141.2(5) . . . . ?
C67 C68 C84 C85 -141.2(5) . . . . ?
C69 C68 C84 C85 -0.3(5) . . . . ?
C104 C83 C84 C68 -138.0(5) . . . . ?
C82 C83 C84 C68 0.4(7) . . . . ?
C104 C83 C84 C85 -0.2(7) . . . . ?
C82 C83 C84 C85 138.1(5) . . . . ?
C68 C84 C85 C86 142.8(5) . . . . ?
C83 C84 C85 C86 -0.2(7) . . . . ?
C68 C84 C85 C70 -0.3(5) . . . . ?
C83 C84 C85 C70 -143.3(5) . . . . ?
C71 C70 C85 C86 0.0(7) . . . . ?
C69 C70 C85 C86 -143.2(4) . . . . ?
C71 C70 C85 C84 144.0(5) . . . . ?
C69 C70 C85 C84 0.7(5) . . . . ?
C84 C85 C86 C87 -138.2(5) . . . . ?
C70 C85 C86 C87 1.1(7) . . . . ?
C84 C85 C86 C105 4.2(7) . . . . ?
C70 C85 C86 C105 143.5(5) . . . . ?
C85 C86 C87 C88 -1.9(7) . . . . ?
C105 C86 C87 C88 -148.5(5) . . . . ?
C85 C86 C87 C107 142.4(5) . . . . ?
C105 C86 C87 C107 -4.2(5) . . . . ?
C107 C87 C88 C89 -0.7(7) . . . . ?
C86 C87 C88 C89 139.0(5) . . . . ?
C107 C87 C88 C71 -138.2(5) . . . . ?
C86 C87 C88 C71 1.6(7) . . . . ?
C70 C71 C88 C87 -0.4(7) . . . . ?
C72 C71 C88 C87 140.5(5) . . . . ?
C70 C71 C88 C89 -141.8(5) . . . . ?
C72 C71 C88 C89 -0.9(5) . . . . ?
C87 C88 C89 C90 0.2(7) . . . . ?
C71 C88 C89 C90 142.5(5) . . . . ?
C87 C88 C89 C73 -141.8(4) . . . . ?
C71 C88 C89 C73 0.5(5) . . . . ?
C74 C73 C89 C90 0.1(7) . . . . ?
C72 C73 C89 C90 -142.2(5) . . . . ?
C74 C73 C89 C88 142.4(5) . . . . ?
C72 C73 C89 C88 0.1(5) . . . . ?
C88 C89 C90 C108 1.0(7) . . . . ?
C73 C89 C90 C108 138.7(5) . . . . ?
C88 C89 C90 C91 -138.4(5) . . . . ?
C73 C89 C90 C91 -0.8(7) . . . . ?
C89 C90 C91 C92 0.9(8) . . . . ?
C108 C90 C91 C92 -142.9(5) . . . . ?
C89 C90 C91 C110 143.3(5) . . . . ?
C108 C90 C91 C110 -0.5(6) . . . . ?
C110 C91 C92 C74 -137.9(5) . . . . ?
C90 C91 C92 C74 -0.3(8) . . . . ?
C110 C91 C92 C93 0.2(8) . . . . ?
C90 C91 C92 C93 137.7(5) . . . . ?
C73 C74 C92 C91 -0.4(7) . . . . ?
C75 C74 C92 C91 142.6(5) . . . . ?
C73 C74 C92 C93 -143.0(5) . . . . ?
C75 C74 C92 C93 -0.1(5) . . . . ?
C77 C76 C93 C94 -0.4(8) . . . . ?
C75 C76 C93 C94 -142.0(5) . . . . ?
C77 C76 C93 C92 141.7(5) . . . . ?
C75 C76 C93 C92 0.1(6) . . . . ?
C91 C92 C93 C94 0.0(8) . . . . ?
C74 C92 C93 C94 143.0(5) . . . . ?
C91 C92 C93 C76 -143.0(5) . . . . ?
C74 C92 C93 C76 0.0(6) . . . . ?
C76 C93 C94 C111 138.3(6) . . . . ?
C92 C93 C94 C111 -0.2(8) . . . . ?
C76 C93 C94 C95 0.1(8) . . . . ?
C92 C93 C94 C95 -138.4(5) . . . . ?
C93 C94 C95 C96 -0.2(8) . . . . ?
C111 C94 C95 C96 -143.3(5) . . . . ?
C93 C94 C95 C113 144.0(5) . . . . ?
C111 C94 C95 C113 1.0(6) . . . . ?
C113 C95 C96 C77 -139.1(6) . . . . ?
C94 C95 C96 C77 0.6(8) . . . . ?
C113 C95 C96 C97 -0.7(8) . . . . ?
C94 C95 C96 C97 139.0(5) . . . . ?
C76 C77 C96 C95 -0.9(8) . . . . ?
C78 C77 C96 C95 142.0(5) . . . . ?
C76 C77 C96 C97 -143.5(5) . . . . ?
C78 C77 C96 C97 -0.5(6) . . . . ?
C80 C79 C97 C98 -0.2(8) . . . . ?
C78 C79 C97 C98 -143.4(5) . . . . ?
C80 C79 C97 C96 142.5(5) . . . . ?
C78 C79 C97 C96 -0.8(6) . . . . ?
C95 C96 C97 C98 1.1(8) . . . . ?
C77 C96 C97 C98 144.0(5) . . . . ?
C95 C96 C97 C79 -142.1(5) . . . . ?
C77 C96 C97 C79 0.8(6) . . . . ?
C79 C97 C98 C114 137.3(6) . . . . ?
C96 C97 C98 C114 -1.2(7) . . . . ?
C79 C97 C98 C99 0.0(8) . . . . ?
C96 C97 C98 C99 -138.5(5) . . . . ?
C97 C98 C99 C100 0.2(7) . . . . ?
C114 C98 C99 C100 -141.8(5) . . . . ?
C97 C98 C99 C101 142.5(5) . . . . ?
C114 C98 C99 C101 0.6(6) . . . . ?
C98 C99 C100 C80 -0.1(7) . . . . ?
C101 C99 C100 C80 -138.2(5) . . . . ?
C98 C99 C100 C81 137.3(5) . . . . ?
C101 C99 C100 C81 -0.7(7) . . . . ?
C79 C80 C100 C99 -0.1(7) . . . . ?
C66 C80 C100 C99 143.7(5) . . . . ?
C79 C80 C100 C81 -142.6(5) . . . . ?
C66 C80 C100 C81 1.2(5) . . . . ?
C82 C81 C100 C99 0.4(7) . . . . ?
C67 C81 C100 C99 -142.9(5) . . . . ?
C82 C81 C100 C80 142.8(5) . . . . ?
C67 C81 C100 C80 -0.6(5) . . . . ?
C100 C99 C101 C102 0.6(7) . . . . ?
C98 C99 C101 C102 -142.0(5) . . . . ?
C100 C99 C101 C115 142.2(5) . . . . ?
C98 C99 C101 C115 -0.4(5) . . . . ?
C99 C101 C102 C82 -0.2(7) . . . . ?
C115 C101 C102 C82 -137.4(5) . . . . ?
C99 C101 C102 C103 137.2(5) . . . . ?
C115 C101 C102 C103 0.0(7) . . . . ?
C81 C82 C102 C101 -0.2(7) . . . . ?
C83 C82 C102 C101 143.3(5) . . . . ?
C81 C82 C102 C103 -142.1(5) . . . . ?
C83 C82 C102 C103 1.3(5) . . . . ?
C101 C102 C103 C117 -0.4(7) . . . . ?
C82 C102 C103 C117 142.1(5) . . . . ?
C101 C102 C103 C104 -144.0(5) . . . . ?
C82 C102 C103 C104 -1.6(5) . . . . ?
C84 C83 C104 C105 -3.5(7) . . . . ?
C82 C83 C104 C105 -145.2(5) . . . . ?
C84 C83 C104 C103 141.2(5) . . . . ?
C82 C83 C104 C103 -0.4(5) . . . . ?
C117 C103 C104 C83 -141.7(5) . . . . ?
C102 C103 C104 C83 1.2(5) . . . . ?
C117 C103 C104 C105 4.3(7) . . . . ?
C102 C103 C104 C105 147.2(4) . . . . ?
C83 C104 C105 C106 133.7(5) . . . . ?
C103 C104 C105 C106 -7.6(7) . . . . ?
C83 C104 C105 C86 7.1(7) . . . . ?
C103 C104 C105 C86 -134.2(5) . . . . ?
C83 C104 C105 Mg2 -121.0(4) . . . . ?
C103 C104 C105 Mg2 97.7(5) . . . . ?
C85 C86 C105 C104 -7.4(7) . . . . ?
C87 C86 C105 C104 138.9(4) . . . . ?
C85 C86 C105 C106 -140.0(5) . . . . ?
C87 C86 C105 C106 6.4(5) . . . . ?
C85 C86 C105 Mg2 125.1(4) . . . . ?
C87 C86 C105 Mg2 -88.6(4) . . . . ?
C104 C105 C106 C118 7.6(7) . . . . ?
C86 C105 C106 C118 139.0(5) . . . . ?
Mg2 C105 C106 C118 -112.9(5) . . . . ?
C104 C105 C106 C107 -137.7(5) . . . . ?
C86 C105 C106 C107 -6.2(5) . . . . ?
Mg2 C105 C106 C107 101.9(4) . . . . ?
C104 C105 C106 Mg2 120.5(5) . . . . ?
C86 C105 C106 Mg2 -108.1(4) . . . . ?
C88 C87 C107 C108 0.0(7) . . . . ?
C86 C87 C107 C108 -143.8(5) . . . . ?
C88 C87 C107 C106 144.0(5) . . . . ?
C86 C87 C107 C106 0.3(5) . . . . ?
C118 C106 C107 C108 1.3(7) . . . . ?
C105 C106 C107 C108 147.6(5) . . . . ?
Mg2 C106 C107 C108 -151.8(4) . . . . ?
C118 C106 C107 C87 -142.5(5) . . . . ?
C105 C106 C107 C87 3.8(6) . . . . ?
Mg2 C106 C107 C87 64.4(4) . . . . ?
C87 C107 C108 C90 1.3(7) . . . . ?
C106 C107 C108 C90 -138.4(5) . . . . ?
C87 C107 C108 C109 138.5(5) . . . . ?
C106 C107 C108 C109 -1.2(7) . . . . ?
C89 C90 C108 C107 -1.8(8) . . . . ?
C91 C90 C108 C107 142.0(5) . . . . ?
C89 C90 C108 C109 -143.6(5) . . . . ?
C91 C90 C108 C109 0.2(6) . . . . ?
C107 C108 C109 C119 0.5(8) . . . . ?
C90 C108 C109 C119 142.1(5) . . . . ?
C107 C108 C109 C110 -141.4(5) . . . . ?
C90 C108 C109 C110 0.2(6) . . . . ?
C119 C109 C110 C111 1.0(8) . . . . ?
C108 C109 C110 C111 142.2(5) . . . . ?
C119 C109 C110 C91 -141.7(5) . . . . ?
C108 C109 C110 C91 -0.5(6) . . . . ?
C92 C91 C110 C111 -0.1(8) . . . . ?
C90 C91 C110 C111 -142.1(5) . . . . ?
C92 C91 C110 C109 142.6(5) . . . . ?
C90 C91 C110 C109 0.6(6) . . . . ?
C109 C110 C111 C94 -138.6(6) . . . . ?
C91 C110 C111 C94 -0.2(8) . . . . ?
C109 C110 C111 C112 -0.4(8) . . . . ?
C91 C110 C111 C112 138.0(6) . . . . ?
C93 C94 C111 C110 0.3(9) . . . . ?
C95 C94 C111 C110 142.4(5) . . . . ?
C93 C94 C111 C112 -142.3(5) . . . . ?
C95 C94 C111 C112 -0.2(6) . . . . ?
C110 C111 C112 C120 -0.3(8) . . . . ?
C94 C111 C112 C120 142.4(5) . . . . ?
C110 C111 C112 C113 -143.3(5) . . . . ?
C94 C111 C112 C113 -0.5(6) . . . . ?
C96 C95 C113 C114 0.4(8) . . . . ?
C94 C95 C113 C114 -143.6(5) . . . . ?
C96 C95 C113 C112 142.7(5) . . . . ?
C94 C95 C113 C112 -1.3(6) . . . . ?
C120 C112 C113 C114 0.1(8) . . . . ?
C111 C112 C113 C114 143.2(5) . . . . ?
C120 C112 C113 C95 -142.0(5) . . . . ?
C111 C112 C113 C95 1.1(6) . . . . ?
C95 C113 C114 C98 -0.5(8) . . . . ?
C112 C113 C114 C98 -137.9(6) . . . . ?
C95 C113 C114 C115 138.3(6) . . . . ?
C112 C113 C114 C115 1.0(8) . . . . ?
C97 C98 C114 C113 1.0(8) . . . . ?
C99 C98 C114 C113 142.3(5) . . . . ?
C97 C98 C114 C115 -141.9(5) . . . . ?
C99 C98 C114 C115 -0.5(6) . . . . ?
C102 C101 C115 C116 0.2(7) . . . . ?
C99 C101 C115 C116 -141.2(5) . . . . ?
C102 C101 C115 C114 141.5(5) . . . . ?
C99 C101 C115 C114 0.1(5) . . . . ?
C113 C114 C115 C116 -1.6(8) . . . . ?
C98 C114 C115 C116 141.4(5) . . . . ?
C113 C114 C115 C101 -142.7(5) . . . . ?
C98 C114 C115 C101 0.3(6) . . . . ?
C101 C115 C116 C117 -0.1(7) . . . . ?
C114 C115 C116 C117 -136.2(5) . . . . ?
C101 C115 C116 C120 137.4(5) . . . . ?
C114 C115 C116 C120 1.2(7) . . . . ?
C102 C103 C117 C116 0.6(7) . . . . ?
C104 C103 C117 C116 139.2(5) . . . . ?
C102 C103 C117 C118 -139.1(5) . . . . ?
C104 C103 C117 C118 -0.5(7) . . . . ?
C115 C116 C117 C103 -0.3(7) . . . . ?
C120 C116 C117 C103 -142.7(5) . . . . ?
C115 C116 C117 C118 143.9(5) . . . . ?
C120 C116 C117 C118 1.5(5) . . . . ?
C107 C106 C118 C119 -0.8(7) . . . . ?
C105 C106 C118 C119 -142.7(5) . . . . ?
Mg2 C106 C118 C119 148.1(4) . . . . ?
C107 C106 C118 C117 138.0(5) . . . . ?
C105 C106 C118 C117 -3.9(7) . . . . ?
Mg2 C106 C118 C117 -73.1(5) . . . . ?
C103 C117 C118 C106 0.2(7) . . . . ?
C116 C117 C118 C106 -143.9(5) . . . . ?
C103 C117 C118 C119 143.6(5) . . . . ?
C116 C117 C118 C119 -0.6(5) . . . . ?
C110 C109 C119 C118 137.0(6) . . . . ?
C108 C109 C119 C118 0.0(8) . . . . ?
C110 C109 C119 C120 -0.7(8) . . . . ?
C108 C109 C119 C120 -137.7(5) . . . . ?
C106 C118 C119 C109 0.2(8) . . . . ?
C117 C118 C119 C109 -142.3(5) . . . . ?
C106 C118 C119 C120 141.9(5) . . . . ?
C117 C118 C119 C120 -0.6(6) . . . . ?
C111 C112 C120 C119 0.6(8) . . . . ?
C113 C112 C120 C119 139.5(5) . . . . ?
C111 C112 C120 C116 -139.4(5) . . . . ?
C113 C112 C120 C116 -0.5(7) . . . . ?
C109 C119 C120 C112 -0.1(8) . . . . ?
C118 C119 C120 C112 -142.4(5) . . . . ?
C109 C119 C120 C116 143.9(5) . . . . ?
C118 C119 C120 C116 1.6(6) . . . . ?
C115 C116 C120 C112 -0.2(7) . . . . ?
C117 C116 C120 C112 142.4(5) . . . . ?
C115 C116 C120 C119 -144.5(5) . . . . ?
C117 C116 C120 C119 -1.9(6) . . . . ?
C126 C121 C122 C123 -0.6(9) . . . . ?
C121 C122 C123 C124 0.0(9) . . . . ?
C122 C123 C124 C125 0.9(9) . . . . ?
C123 C124 C125 C126 -1.2(10) . . . . ?
C122 C121 C126 C125 0.3(10) . . . . ?
C124 C125 C126 C121 0.6(10) . . . . ?
C136 C131 C132 C133 0.2(9) . . . . ?
C131 C132 C133 C134 -0.7(10) . . . . ?
C132 C133 C134 C135 0.7(10) . . . . ?
C133 C134 C135 C136 -0.1(10) . . . . ?
C132 C131 C136 C135 0.4(9) . . . . ?
C134 C135 C136 C131 -0.4(10) . . . . ?
C146 C141 C142 C143 1(6) . . . . ?
C141 C142 C143 C144 6(6) . . . . ?
C142 C143 C144 C145 -11(6) . . . . ?
C143 C144 C145 C146 9(5) . . . . ?
C142 C141 C146 C145 -2(6) . . . . ?
C144 C145 C146 C141 -3(5) . . . . ?
C14F C14A C14B C14C 1(4) . . . . ?
C14A C14B C14C C14D -4(5) . . . . ?
C14B C14C C14D C14E 1(6) . . . . ?
C14C C14D C14E C14F 4(6) . . . . ?
C14B C14A C14F C14E 5(4) . . . . ?
C14D C14E C14F C14A -7(5) . . . . ?
C153 C151 C152 C153 1(3) 2_666 . . . ?
C151 C152 C153 C151 -2(3) . . . 2_666 ?
C15C C15A C15B C15C 0(9) 2_666 . . . ?
C15A C15B C15C C15A 0(7) . . . 2_666 ?
C163 C161 C162 C163 -0.6(18) 2_665 . . . ?
C161 C162 C163 C161 0.6(19) . . . 2_665 ?


#==============================================================================
# Additional structures and associated data_? identifiers
# should be added at this point if there is more than one 
# structure analysis in the CIF.

_shelx_res_file                  
;
TITL xcalibur
    shelxl.res
    created by SHELXL-2018/3 at 16:18:16 on 09-Oct-2018
CELL  1.54187 14.54680 14.68080 24.37600 80.200 79.333 88.952
ZERR  2 0.00070 0.00040 0.00070 0.002 0.003 0.003
LATT 1
SFAC C H MG N
UNIT 284 212 4 8
L.S. 5
FMAP 2
PLAN 5
BOND $H
OMIT 0 0 1
OMIT -1 0 4
CONF
LIST 4
TEMP -100.0
ACTA
SIZE 0.140 0.060 0.030
RIGU C161 > C163
SIMU 0.0400 0.0800 C141 C142 C143 C144 C145 C146 C14A C14B C14C C14D C14E  =
     C14F
SIMU 0.0400 0.0800 C151 C152 C153 C15A C15B C15C
DFIX 1.3900 0.0200 C141 C142 C142 C143 C143 C144 C144 C145 C145 C146 C146 C141
DFIX 1.3900 0.0200 C14A C14B C14B C14C C14C C14D C14D C14E C14E C14F C14F C14A
EQIV _$1 -x+1, -y+1, -z
DFIX 1.3900 0.0200 c161 c162 c162 c163 c163 c161_$1 c161 c163_$1
WGHT    0.174400    8.672700
BASF   0.34419
FVAR      11.57264   0.48523   0.65202
MG1   3    0.101380    0.395816    0.269669    11.00000    0.04580    0.02982 =
         0.03046   -0.00815   -0.00712   -0.00702
MG2   3    0.606109    0.896998    0.238782    11.00000    0.02945    0.04966 =
         0.02994   -0.00887   -0.00651   -0.00949
N1    4    0.070373    0.332723    0.209695    11.00000    0.03130    0.03208 =
         0.02928   -0.00666   -0.00778   -0.00080
N2    4    0.054551    0.297768    0.334036    11.00000    0.04073    0.03224 =
         0.02695   -0.00900   -0.00641   -0.00110
N3    4    0.699292    0.952877    0.172222    11.00000    0.02812    0.04166 =
         0.02835   -0.00631   -0.00911   -0.00194
N4    4    0.676644    0.923224    0.296067    11.00000    0.02570    0.03276 =
         0.03086   -0.00882   -0.00716    0.00095
C1    1    0.005731    0.205009    0.173444    11.00000    0.04909    0.03653 =
         0.03668   -0.01217   -0.01187   -0.00416
AFIX 137
H1A   2    0.040789    0.236805    0.137190    11.00000   -1.20000
H1B   2   -0.061476    0.209519    0.173138    11.00000   -1.20000
H1C   2    0.023330    0.139795    0.179176    11.00000   -1.20000
AFIX   0
C2    1    0.028266    0.249779    0.221191    11.00000    0.03094    0.02925 =
         0.03342   -0.01064   -0.00685    0.00437
C3    1    0.003814    0.198911    0.275579    11.00000    0.03695    0.02789 =
         0.03725   -0.00991   -0.00302   -0.00370
AFIX  43
H3    2   -0.027131    0.141674    0.277619    11.00000   -1.20000
AFIX   0
C4    1    0.017684    0.218829    0.328327    11.00000    0.03581    0.03073 =
         0.03371   -0.00818   -0.00272    0.00148
C5    1   -0.010224    0.143461    0.378750    11.00000    0.06523    0.03633 =
         0.03287   -0.00709   -0.00472   -0.00621
AFIX 137
H5A   2   -0.076803    0.148710    0.394439    11.00000   -1.20000
H5B   2    0.026878    0.149589    0.407666    11.00000   -1.20000
H5C   2    0.001095    0.083046    0.366954    11.00000   -1.20000
AFIX   0
C6    1    0.098677    0.381564    0.152996    11.00000    0.03787    0.03019 =
         0.03075   -0.00938   -0.00865    0.00013
C7    1    0.195690    0.386726    0.129424    11.00000    0.04242    0.03754 =
         0.03465   -0.01078   -0.00603   -0.00592
C8    1    0.225266    0.444149    0.078460    11.00000    0.05790    0.04974 =
         0.03504   -0.01182    0.00117   -0.01513
AFIX  43
H8    2    0.289950    0.447789    0.062144    11.00000   -1.20000
AFIX   0
C9    1    0.162596    0.496513    0.050663    11.00000    0.07205    0.04396 =
         0.03318   -0.00136   -0.01080   -0.01043
AFIX  43
H9    2    0.184286    0.537263    0.016150    11.00000   -1.20000
AFIX   0
C10   1    0.067706    0.489233    0.073465    11.00000    0.06848    0.03868 =
         0.04448   -0.00711   -0.02258    0.00267
AFIX  43
H10   2    0.024939    0.524059    0.053441    11.00000   -1.20000
AFIX   0
C11   1    0.033420    0.432696    0.124569    11.00000    0.04699    0.03177 =
         0.03926   -0.01168   -0.01880    0.00203
C12   1    0.265105    0.331569    0.159605    11.00000    0.03674    0.06686 =
         0.04846    0.00244   -0.00603    0.00172
AFIX  13
H12   2    0.242104    0.330144    0.201029    11.00000   -1.20000
AFIX   0
C13   1    0.268118    0.234676    0.150599    11.00000    0.06745    0.05013 =
         0.17271   -0.00417   -0.05760    0.00346
AFIX 137
H13A  2    0.294979    0.232249    0.110929    11.00000   -1.20000
H13B  2    0.204538    0.208495    0.159667    11.00000   -1.20000
H13C  2    0.306839    0.198885    0.175216    11.00000   -1.20000
AFIX   0
C14   1    0.363393    0.373421    0.146100    11.00000    0.04189    0.05640 =
         0.10958   -0.03218   -0.01848    0.01034
AFIX 137
H14A  2    0.391609    0.369851    0.106783    11.00000   -1.20000
H14B  2    0.401608    0.339090    0.171598    11.00000   -1.20000
H14C  2    0.360211    0.438253    0.151227    11.00000   -1.20000
AFIX   0
C15   1   -0.070979    0.428294    0.149374    11.00000    0.04377    0.04009 =
         0.05065   -0.01594   -0.02109    0.00547
AFIX  13
H15   2   -0.081845    0.376500    0.182396    11.00000   -1.20000
AFIX   0
C16   1   -0.129136    0.407648    0.106316    11.00000    0.06066    0.09610 =
         0.07516   -0.02323   -0.03778   -0.00214
AFIX 137
H16A  2   -0.120516    0.457987    0.073701    11.00000   -1.20000
H16B  2   -0.195414    0.402292    0.124125    11.00000   -1.20000
H16C  2   -0.108611    0.349481    0.093627    11.00000   -1.20000
AFIX   0
C17   1   -0.103566    0.517138    0.170974    11.00000    0.05180    0.06402 =
         0.10647   -0.04109   -0.02334    0.01419
AFIX 137
H17A  2   -0.087454    0.569981    0.140291    11.00000   -1.20000
H17B  2   -0.072697    0.524451    0.202478    11.00000   -1.20000
H17C  2   -0.171504    0.514122    0.184044    11.00000   -1.20000
AFIX   0
C18   1    0.066530    0.316649    0.387918    11.00000    0.05103    0.02637 =
         0.02975   -0.00859   -0.00830    0.00273
C19   1    0.158751    0.321099    0.398854    11.00000    0.05449    0.03206 =
         0.04180   -0.00817   -0.01486    0.00352
C20   1    0.170523    0.349613    0.448256    11.00000    0.07168    0.04048 =
         0.05470   -0.01493   -0.03086    0.00599
AFIX  43
H20   2    0.231651    0.351520    0.456591    11.00000   -1.20000
AFIX   0
C21   1    0.095477    0.375444    0.485858    11.00000    0.09661    0.05156 =
         0.04345   -0.02006   -0.02551    0.00813
AFIX  43
H21   2    0.105374    0.394732    0.519611    11.00000   -1.20000
AFIX   0
C22   1    0.004868    0.373242    0.474303    11.00000    0.07679    0.04351 =
         0.03549   -0.01644   -0.00566    0.00787
AFIX  43
H22   2   -0.046244    0.392090    0.500066    11.00000   -1.20000
AFIX   0
C23   1   -0.011302    0.343701    0.425403    11.00000    0.06206    0.03100 =
         0.03267   -0.00867   -0.00159    0.00036
C24   1    0.242529    0.295810    0.356319    11.00000    0.04621    0.04189 =
         0.05158   -0.01019   -0.01900    0.00988
AFIX  13
H24   2    0.236292    0.331382    0.318407    11.00000   -1.20000
AFIX   0
C25   1    0.242986    0.192894    0.351137    11.00000    0.05748    0.04948 =
         0.07356   -0.02606   -0.02238    0.01668
AFIX 137
H25A  2    0.248237    0.155284    0.387680    11.00000   -1.20000
H25B  2    0.296306    0.180970    0.322337    11.00000   -1.20000
H25C  2    0.184706    0.176818    0.340091    11.00000   -1.20000
AFIX   0
C26   1    0.336300    0.322916    0.367725    11.00000    0.05504    0.05471 =
         0.08960   -0.00848   -0.02894    0.00152
AFIX 137
H26A  2    0.346759    0.287108    0.403760    11.00000   -1.20000
H26B  2    0.336742    0.389005    0.369743    11.00000   -1.20000
H26C  2    0.386068    0.310173    0.337053    11.00000   -1.20000
AFIX   0
C27   1   -0.109018    0.347598    0.412065    11.00000    0.05362    0.04148 =
         0.04112   -0.01429   -0.00355    0.00246
AFIX  13
H27   2   -0.108690    0.312973    0.380074    11.00000   -1.20000
AFIX   0
C28   1   -0.182692    0.302348    0.461582    11.00000    0.06014    0.09935 =
         0.06361   -0.00765    0.00827    0.00138
AFIX 137
H28A  2   -0.192753    0.341133    0.491089    11.00000   -1.20000
H28B  2   -0.161212    0.241350    0.477068    11.00000   -1.20000
H28C  2   -0.241502    0.295453    0.448441    11.00000   -1.20000
AFIX   0
C29   1   -0.134745    0.446481    0.392222    11.00000    0.09209    0.05083 =
         0.10183   -0.00968   -0.05003    0.00425
AFIX 137
H29A  2   -0.088767    0.473420    0.358977    11.00000   -1.20000
H29B  2   -0.135134    0.482414    0.422660    11.00000   -1.20000
H29C  2   -0.196998    0.447653    0.382178    11.00000   -1.20000
AFIX   0
C31   1    0.850952    1.026149    0.123531    11.00000    0.03525    0.05495 =
         0.03640   -0.00329   -0.00849   -0.00533
AFIX 137
H31A  2    0.844924    1.093248    0.113548    11.00000   -1.20000
H31B  2    0.839618    0.996561    0.092222    11.00000   -1.20000
H31C  2    0.914185    1.011787    0.130664    11.00000   -1.20000
AFIX   0
C32   1    0.780285    0.990487    0.176159    11.00000    0.02745    0.03422 =
         0.03490   -0.00693   -0.00854    0.00264
C33   1    0.805843    0.997824    0.228267    11.00000    0.02265    0.03401 =
         0.03904   -0.00940   -0.00970    0.00119
AFIX  43
H33   2    0.863420    1.029425    0.225322    11.00000   -1.20000
AFIX   0
C34   1    0.759745    0.965913    0.283402    11.00000    0.02495    0.03029 =
         0.03615   -0.01007   -0.00917    0.00329
C35   1    0.808660    0.979105    0.330938    11.00000    0.03287    0.05997 =
         0.03355   -0.01360   -0.00863   -0.00581
AFIX 137
H35A  2    0.820428    0.918634    0.352388    11.00000   -1.20000
H35B  2    0.769089    1.015322    0.356135    11.00000   -1.20000
H35C  2    0.868258    1.011936    0.315187    11.00000   -1.20000
AFIX   0
C36   1    0.677218    0.946008    0.117935    11.00000    0.02615    0.04835 =
         0.02608   -0.00761   -0.00591   -0.00255
C37   1    0.677399    0.856945    0.102612    11.00000    0.02499    0.04940 =
         0.03376   -0.01190   -0.00444    0.00433
C38   1    0.648797    0.848697    0.052611    11.00000    0.03598    0.06352 =
         0.04094   -0.02301   -0.00784    0.00142
AFIX  43
H38   2    0.649476    0.789726    0.041450    11.00000   -1.20000
AFIX   0
C39   1    0.619275    0.924339    0.018564    11.00000    0.04334    0.07934 =
         0.03534   -0.01733   -0.01297    0.00648
AFIX  43
H39   2    0.600334    0.917304   -0.015762    11.00000   -1.20000
AFIX   0
C40   1    0.617402    1.009985    0.034564    11.00000    0.04201    0.06681 =
         0.03468   -0.00276   -0.01195    0.00118
AFIX  43
H40   2    0.596257    1.061570    0.011179    11.00000   -1.20000
AFIX   0
C41   1    0.645791    1.022622    0.084213    11.00000    0.03129    0.05371 =
         0.03111   -0.00263   -0.00542   -0.00061
C42   1    0.708100    0.773328    0.140695    11.00000    0.03315    0.04556 =
         0.04194   -0.01622   -0.00824    0.00591
AFIX  13
H42   2    0.675929    0.777040    0.180214    11.00000   -1.20000
AFIX   0
C43   1    0.814124    0.774269    0.140707    11.00000    0.03474    0.05553 =
         0.06596   -0.02120   -0.01974    0.01134
AFIX 137
H43A  2    0.831074    0.830531    0.153357    11.00000   -1.20000
H43B  2    0.848637    0.772938    0.102310    11.00000   -1.20000
H43C  2    0.830015    0.719934    0.166464    11.00000   -1.20000
AFIX   0
C44   1    0.679245    0.680327    0.128021    11.00000    0.04161    0.05205 =
         0.06951   -0.02220   -0.01091    0.00477
AFIX 137
H44A  2    0.715688    0.669935    0.091625    11.00000   -1.20000
H44B  2    0.612479    0.680983    0.126241    11.00000   -1.20000
H44C  2    0.691116    0.630586    0.158092    11.00000   -1.20000
AFIX   0
C45   1    0.637816    1.118184    0.101076    11.00000    0.04362    0.04769 =
         0.04402   -0.00436   -0.01390    0.00177
AFIX  13
H45   2    0.667427    1.115464    0.135206    11.00000   -1.20000
AFIX   0
C46   1    0.689827    1.192317    0.054884    11.00000    0.07239    0.05903 =
         0.06386    0.00108   -0.01000   -0.00059
AFIX 137
H46A  2    0.681426    1.252627    0.067127    11.00000   -1.20000
H46B  2    0.664912    1.194060    0.020023    11.00000   -1.20000
H46C  2    0.756589    1.177938    0.047798    11.00000   -1.20000
AFIX   0
C47   1    0.535986    1.144001    0.117707    11.00000    0.05141    0.06160 =
         0.08789   -0.01757   -0.01403    0.01206
AFIX 137
H47A  2    0.504872    1.097626    0.149127    11.00000   -1.20000
H47B  2    0.504665    1.146295    0.085204    11.00000   -1.20000
H47C  2    0.532785    1.204722    0.129508    11.00000   -1.20000
AFIX   0
C48   1    0.630187    0.890821    0.352950    11.00000    0.02482    0.03441 =
         0.03244   -0.01161   -0.00921    0.00191
C49   1    0.572844    0.952207    0.382643    11.00000    0.02904    0.03794 =
         0.03723   -0.01772   -0.00945    0.00069
C50   1    0.513805    0.914546    0.432351    11.00000    0.03716    0.04744 =
         0.03948   -0.01796   -0.00298    0.00357
AFIX  43
H50   2    0.473970    0.954196    0.452795    11.00000   -1.20000
AFIX   0
C51   1    0.511285    0.820223    0.453133    11.00000    0.04163    0.05204 =
         0.03562   -0.01097    0.00165   -0.00670
AFIX  43
H51   2    0.468611    0.795742    0.486651    11.00000   -1.20000
AFIX   0
C52   1    0.570950    0.762364    0.424914    11.00000    0.04240    0.04047 =
         0.03776   -0.00529   -0.00660   -0.00512
AFIX  43
H52   2    0.569883    0.698155    0.439801    11.00000   -1.20000
AFIX   0
C53   1    0.632608    0.795980    0.375161    11.00000    0.03411    0.03690 =
         0.03429   -0.01282   -0.01008    0.00020
C54   1    0.575665    1.055528    0.360069    11.00000    0.03387    0.03702 =
         0.04405   -0.01410   -0.00695    0.00298
AFIX  13
H54   2    0.633113    1.068376    0.330117    11.00000   -1.20000
AFIX   0
C55   1    0.583594    1.112965    0.404907    11.00000    0.08589    0.04742 =
         0.05378   -0.02074   -0.00979   -0.00385
AFIX 137
H55A  2    0.526763    1.104682    0.434075    11.00000   -1.20000
H55B  2    0.591227    1.178316    0.387527    11.00000   -1.20000
H55C  2    0.637934    1.093152    0.422202    11.00000   -1.20000
AFIX   0
C56   1    0.492315    1.084653    0.332020    11.00000    0.05507    0.05086 =
         0.10193   -0.00356   -0.04248    0.00532
AFIX 137
H56A  2    0.493680    1.151955    0.320370    11.00000   -1.20000
H56B  2    0.434288    1.065888    0.358916    11.00000   -1.20000
H56C  2    0.495220    1.054900    0.298683    11.00000   -1.20000
AFIX   0
C57   1    0.701680    0.732225    0.345773    11.00000    0.04219    0.03708 =
         0.03914   -0.01018   -0.00489    0.00122
AFIX  13
H57   2    0.746201    0.771854    0.315231    11.00000   -1.20000
AFIX   0
C58   1    0.758741    0.677314    0.386112    11.00000    0.04782    0.05847 =
         0.06721   -0.02093   -0.02134    0.01684
AFIX 137
H58A  2    0.804059    0.639427    0.365290    11.00000   -1.20000
H58B  2    0.716879    0.637158    0.416338    11.00000   -1.20000
H58C  2    0.792050    0.719978    0.402699    11.00000   -1.20000
AFIX   0
C59   1    0.652262    0.667477    0.317883    11.00000    0.05612    0.06551 =
         0.07987   -0.04367   -0.02489    0.02312
AFIX 137
H59A  2    0.609505    0.626317    0.347015    11.00000   -1.20000
H59B  2    0.698714    0.630561    0.297097    11.00000   -1.20000
H59C  2    0.616691    0.703791    0.291549    11.00000   -1.20000
AFIX   0
C61   1    0.158877    0.531869    0.274482    11.00000    0.05586    0.03005 =
         0.04467   -0.00696   -0.01183   -0.01205
C62   1    0.246873    0.539548    0.232516    11.00000    0.05331    0.02661 =
         0.04882   -0.01380   -0.01020    0.00021
C63   1    0.228425    0.580980    0.178139    11.00000    0.04909    0.03226 =
         0.04070   -0.02434   -0.01116    0.00109
C64   1    0.131173    0.606000    0.184937    11.00000    0.04562    0.04444 =
         0.04125   -0.01975   -0.01523   -0.00807
C65   1    0.090201    0.579270    0.244179    11.00000    0.04513    0.04438 =
         0.04750   -0.01540   -0.00821   -0.01695
C66   1    0.164216    0.555246    0.329666    11.00000    0.06137    0.03432 =
         0.03853   -0.00180   -0.00724   -0.01834
C67   1    0.250726    0.573291    0.344153    11.00000    0.05744    0.03201 =
         0.03938    0.00220   -0.01244   -0.00119
C68   1    0.336509    0.572887    0.304193    11.00000    0.05341    0.03410 =
         0.04913   -0.00422   -0.01960    0.01092
C69   1    0.333065    0.556140    0.247855    11.00000    0.04620    0.02602 =
         0.05210   -0.01319   -0.01637    0.01359
C70   1    0.401567    0.613556    0.207638    11.00000    0.03595    0.04556 =
         0.04960   -0.02059   -0.01152    0.02157
C71   1    0.384226    0.652111    0.153988    11.00000    0.03697    0.05135 =
         0.04126   -0.02300   -0.00250    0.00574
C72   1    0.295482    0.635319    0.139039    11.00000    0.04607    0.04612 =
         0.03801   -0.02812   -0.00594    0.00293
C73   1    0.268132    0.718701    0.106271    11.00000    0.05267    0.05310 =
         0.02694   -0.01546   -0.00611   -0.00690
C74   1    0.174204    0.742981    0.112950    11.00000    0.05300    0.05773 =
         0.03217   -0.01555   -0.01994   -0.00243
C75   1    0.103565    0.684653    0.152883    11.00000    0.04192    0.06108 =
         0.04224   -0.01933   -0.02044   -0.00677
C76   1    0.034196    0.744216    0.179125    11.00000    0.03334    0.07035 =
         0.05737   -0.01068   -0.02819    0.00101
C77   1   -0.005223    0.719090    0.236539    11.00000    0.02391    0.07119 =
         0.06604   -0.02579   -0.01299   -0.00052
C78   1    0.021990    0.636796    0.269753    11.00000    0.02916    0.06231 =
         0.05385   -0.01497   -0.00537   -0.01602
C79   1    0.025384    0.654242    0.326254    11.00000    0.03274    0.06429 =
         0.05049   -0.01201    0.00674   -0.01923
C80   1    0.094168    0.615600    0.355191    11.00000    0.04459    0.05276 =
         0.03555   -0.00556    0.00110   -0.01772
C81   1    0.236879    0.644166    0.379957    11.00000    0.05454    0.04744 =
         0.02893    0.00081   -0.01182   -0.01165
C82   1    0.305446    0.710683    0.375272    11.00000    0.05053    0.05235 =
         0.02995   -0.00225   -0.01816   -0.00819
C83   1    0.393065    0.711493    0.334145    11.00000    0.03895    0.05247 =
         0.03974   -0.00728   -0.02329   -0.00117
C84   1    0.405693    0.641163    0.299621    11.00000    0.03797    0.04544 =
         0.05000   -0.00883   -0.02340    0.01259
C85   1    0.446731    0.667561    0.240084    11.00000    0.02719    0.04998 =
         0.05216   -0.01471   -0.01296    0.01160
C86   1    0.472758    0.758641    0.217231    11.00000    0.02224    0.06480 =
         0.04463   -0.01690   -0.00530   -0.00111
C87   1    0.453702    0.799994    0.162268    11.00000    0.02728    0.06050 =
         0.03582   -0.01111    0.00158   -0.00562
C88   1    0.411264    0.746875    0.131218    11.00000    0.03900    0.05199 =
         0.03335   -0.01618    0.00615   -0.00383
C89   1    0.340179    0.788253    0.101435    11.00000    0.04628    0.05366 =
         0.02690   -0.01119   -0.00396   -0.00533
C90   1    0.314774    0.879391    0.103580    11.00000    0.05842    0.05084 =
         0.03179    0.00239   -0.00801   -0.00922
C91   1    0.216915    0.905124    0.109914    11.00000    0.06452    0.04964 =
         0.04048    0.00688   -0.02163    0.00037
C92   1    0.148871    0.837782    0.114583    11.00000    0.05524    0.05641 =
         0.04178   -0.00333   -0.02407    0.00365
C93   1    0.061727    0.837504    0.155921    11.00000    0.04681    0.06071 =
         0.06083   -0.01468   -0.03440    0.01718
C94   1    0.049288    0.906294    0.190155    11.00000    0.05014    0.05789 =
         0.07718   -0.00987   -0.03021    0.03001
C95   1    0.007591    0.880232    0.250230    11.00000    0.03510    0.06754 =
         0.08371   -0.02609   -0.02137    0.02824
C96   1   -0.019141    0.789207    0.272367    11.00000    0.02406    0.07480 =
         0.06870   -0.02597   -0.00784    0.00683
C97   1   -0.000866    0.748227    0.327943    11.00000    0.02902    0.07004 =
         0.05868   -0.02724    0.00750   -0.00163
C98   1    0.042052    0.801997    0.358728    11.00000    0.03578    0.06949 =
         0.05131   -0.03115    0.00765    0.00031
C99   1    0.113510    0.760977    0.388891    11.00000    0.04422    0.06260 =
         0.03361   -0.01972    0.00616   -0.01172
C100  1    0.138937    0.670089    0.387094    11.00000    0.04782    0.05927 =
         0.02765   -0.00523    0.00165   -0.01959
C101  1    0.185057    0.830649    0.384302    11.00000    0.05230    0.05218 =
         0.03674   -0.02770    0.00305   -0.00572
C102  1    0.279552    0.804844    0.377517    11.00000    0.04646    0.05720 =
         0.03029   -0.01436   -0.01173   -0.01068
C103  1    0.349737    0.863145    0.337012    11.00000    0.04579    0.05059 =
         0.03732   -0.01776   -0.01457   -0.01165
C104  1    0.419388    0.802456    0.311672    11.00000    0.03185    0.05600 =
         0.04055   -0.01592   -0.01666   -0.00464
C105  1    0.465715    0.830205    0.253003    11.00000    0.02864    0.05887 =
         0.04430   -0.00971   -0.01051   -0.00847
C106  1    0.431632    0.911917    0.220251    11.00000    0.04330    0.04597 =
         0.04463   -0.00928   -0.00033   -0.01951
C107  1    0.428283    0.893573    0.164120    11.00000    0.04237    0.04927 =
         0.03773   -0.00406    0.00290   -0.01832
C108  1    0.360472    0.933708    0.134844    11.00000    0.05721    0.03911 =
         0.03605   -0.00013   -0.00356   -0.01180
C109  1    0.290792    0.993503    0.161009    11.00000    0.06870    0.03143 =
         0.05379    0.00642   -0.01834   -0.00596
C110  1    0.202706    0.975027    0.145653    11.00000    0.06969    0.04101 =
         0.05647    0.00634   -0.02600    0.00877
C111  1    0.119701    0.974933    0.185216    11.00000    0.06696    0.03926 =
         0.07702   -0.00521   -0.02956    0.02333
C112  1    0.122573    0.992755    0.241634    11.00000    0.05818    0.03508 =
         0.08281   -0.02033   -0.02007    0.02450
C113  1    0.052211    0.934838    0.281925    11.00000    0.05005    0.05639 =
         0.08136   -0.03270   -0.01378    0.03316
C114  1    0.069442    0.896302    0.335036    11.00000    0.04206    0.06406 =
         0.06559   -0.03464   -0.00205    0.01482
C115  1    0.158383    0.915347    0.350780    11.00000    0.05418    0.05073 =
         0.05117   -0.03758   -0.00045    0.00683
C116  1    0.225689    0.969330    0.312604    11.00000    0.06114    0.03177 =
         0.05855   -0.03216   -0.00733    0.00297
C117  1    0.322858    0.942777    0.305460    11.00000    0.05345    0.03930 =
         0.04729   -0.01859   -0.00894   -0.01342
C118  1    0.364373    0.969180    0.245238    11.00000    0.05521    0.03356 =
         0.04933   -0.01397   -0.00728   -0.01648
C119  1    0.294169    1.010136    0.215960    11.00000    0.06434    0.02823 =
         0.06043   -0.00688   -0.01119   -0.00305
C120  1    0.207827    1.009435    0.256513    11.00000    0.06853    0.02342 =
         0.07478   -0.01795   -0.01402    0.00989
C121  1    0.104587    0.051621    0.516739    11.00000    0.04108    0.06402 =
         0.05862   -0.01356   -0.00953    0.00144
AFIX  43
H121  2    0.038210    0.047913    0.525464    11.00000   -1.20000
AFIX   0
C122  1    0.150161    0.125706    0.527978    11.00000    0.04737    0.05322 =
         0.04648   -0.01398   -0.01048    0.00705
AFIX  43
H122  2    0.115186    0.173095    0.544055    11.00000   -1.20000
AFIX   0
C123  1    0.247156    0.131334    0.515867    11.00000    0.05011    0.05957 =
         0.04600   -0.01786   -0.01261   -0.00132
AFIX  43
H123  2    0.278922    0.182363    0.523561    11.00000   -1.20000
AFIX   0
C124  1    0.296833    0.061988    0.492540    11.00000    0.04429    0.06916 =
         0.05847   -0.02553   -0.01383    0.00865
AFIX  43
H124  2    0.363258    0.065023    0.484665    11.00000   -1.20000
AFIX   0
C125  1    0.251111   -0.012148    0.480419    11.00000    0.05865    0.05562 =
         0.06121   -0.02844   -0.01431    0.01308
AFIX  43
H125  2    0.285895   -0.059012    0.463669    11.00000   -1.20000
AFIX   0
C126  1    0.154301   -0.017314    0.492932    11.00000    0.05897    0.05163 =
         0.06265   -0.02005   -0.01568   -0.00271
AFIX  43
H126  2    0.122302   -0.068118    0.485149    11.00000   -1.20000
AFIX   0
C131  1    0.130419    0.151925    0.032437    11.00000    0.05359    0.06484 =
         0.04815   -0.00253   -0.00489    0.01197
AFIX  43
H131  2    0.179210    0.118376    0.047462    11.00000   -1.20000
AFIX   0
C132  1    0.056133    0.105645    0.020795    11.00000    0.07174    0.05206 =
         0.05713   -0.00587   -0.00273    0.00127
AFIX  43
H132  2    0.053985    0.039983    0.027996    11.00000   -1.20000
AFIX   0
C133  1   -0.015295    0.154273   -0.001312    11.00000    0.06306    0.07504 =
         0.05417   -0.02259   -0.00456   -0.00946
AFIX  43
H133  2   -0.065743    0.122131   -0.009623    11.00000   -1.20000
AFIX   0
C134  1   -0.012410    0.249109   -0.011051    11.00000    0.06397    0.06892 =
         0.05569   -0.02114   -0.02069    0.01901
AFIX  43
H134  2   -0.061312    0.282939   -0.025779    11.00000   -1.20000
AFIX   0
C135  1    0.061633    0.295313    0.000574    11.00000    0.08830    0.05183 =
         0.05399   -0.02268   -0.02596    0.01512
AFIX  43
H135  2    0.063624    0.360979   -0.006246    11.00000   -1.20000
AFIX   0
C136  1    0.132831    0.246466    0.022079    11.00000    0.06451    0.06336 =
         0.04729   -0.01256   -0.01660   -0.00015
AFIX  43
H136  2    0.183786    0.278731    0.029723    11.00000   -1.20000
AFIX   0
PART 1 21.0
C141  1    0.698750    0.263789    0.241198    21.00000    0.09895    0.12500 =
         0.11921   -0.04008   -0.03726    0.00757
AFIX  43
H141  2    0.724128    0.207435    0.231318    21.00000   -1.20000
AFIX   0
C142  1    0.737480    0.301972    0.279726    21.00000    0.12102    0.12565 =
         0.12647   -0.03452   -0.02602    0.02347
AFIX  43
H142  2    0.788073    0.276618    0.296734    21.00000   -1.20000
AFIX   0
C143  1    0.691741    0.382925    0.290050    21.00000    0.11365    0.12602 =
         0.14304   -0.07214   -0.05230    0.03645
AFIX  43
H143  2    0.718711    0.416448    0.313324    21.00000   -1.20000
AFIX   0
C144  1    0.612819    0.422817    0.271805    21.00000    0.09970    0.12265 =
         0.14071   -0.06928   -0.06685    0.00301
AFIX  43
H144  2    0.581169    0.473175    0.286450    21.00000   -1.20000
AFIX   0
C145  1    0.584942    0.382301    0.230458    21.00000    0.09626    0.12140 =
         0.13849   -0.08154   -0.03624   -0.00158
AFIX  43
H145  2    0.537186    0.410142    0.211693    21.00000   -1.20000
AFIX   0
C146  1    0.625720    0.301094    0.215732    21.00000    0.12275    0.12721 =
         0.14754   -0.06574   -0.04985    0.00756
AFIX  43
H146  2    0.603791    0.271768    0.188654    21.00000   -1.20000
AFIX   0
PART 2 -21.0
C14A  1    0.733644    0.262917    0.260767   -21.00000    0.08568    0.08863 =
         0.08026   -0.02609   -0.02286   -0.00849
AFIX  43
H14D  2    0.780193    0.216927    0.263226   -21.00000   -1.20000
AFIX   0
C14B  1    0.724823    0.334169    0.292869   -21.00000    0.12592    0.09322 =
         0.12486   -0.04539   -0.04971    0.01692
AFIX  43
H14E  2    0.768724    0.334900    0.317205   -21.00000   -1.20000
AFIX   0
C14C  1    0.659352    0.403549    0.293090   -21.00000    0.12561    0.11471 =
         0.14686   -0.05756   -0.03532    0.03275
AFIX  43
H14F  2    0.654500    0.448342    0.317354   -21.00000   -1.20000
AFIX   0
C14D  1    0.601539    0.400833    0.254158   -21.00000    0.11204    0.13380 =
         0.14413   -0.06211   -0.03458    0.01551
AFIX  43
H14G  2    0.555279    0.447069    0.251427   -21.00000   -1.20000
AFIX   0
C14E  1    0.606334    0.336514    0.219492   -21.00000    0.09757    0.13954 =
         0.15749   -0.05287   -0.05688    0.02750
AFIX  43
H14H  2    0.567319    0.340723    0.191945   -21.00000   -1.20000
AFIX   0
C14F  1    0.669464    0.264451    0.225151   -21.00000    0.09351    0.12829 =
         0.11660   -0.06412   -0.05262    0.00883
AFIX  43
H14I  2    0.668450    0.215586    0.204234   -21.00000   -1.20000
AFIX   0
PART 1 31.0
C151  1    0.448040    0.549635    0.538951    31.00000    0.09828    0.11125 =
         0.07900   -0.01078   -0.01895    0.00837
AFIX  43
H151  2    0.413890    0.582298    0.566420    31.00000   -1.20000
AFIX   0
C152  1    0.418389    0.543821    0.491178    31.00000    0.07304    0.11173 =
         0.08773   -0.00446   -0.02674    0.02172
AFIX  43
H152  2    0.362554    0.574264    0.484023    31.00000   -1.20000
AFIX   0
C153  1    0.465376    0.496023    0.452827    31.00000    0.09713    0.10228 =
         0.09080    0.00219   -0.02483   -0.00940
AFIX  43
H153  2    0.441283    0.492109    0.419630    31.00000   -1.20000
AFIX   0
PART 2 -31.0
C15A  1    0.430047    0.550857    0.514660   -31.00000    0.09375
AFIX  43
H15A  2    0.378338    0.588439    0.525647   -31.00000   -1.20000
AFIX   0
C15B  1    0.429189    0.515677    0.469646   -31.00000    0.08897
AFIX  43
H15B  2    0.378295    0.528993    0.450256   -31.00000   -1.20000
AFIX   0
C15C  1    0.498713    0.460031    0.448859   -31.00000    0.09600
AFIX  43
H15C  2    0.500837    0.432636    0.416043   -31.00000   -1.20000
AFIX   0
PART 0
C161  1    0.530910    0.541718    0.039475    11.00000    0.15196    0.13243 =
         0.09212   -0.05407    0.03444   -0.05886
AFIX  43
H161  2    0.552076    0.571445    0.066639    11.00000   -1.20000
AFIX   0
C162  1    0.466439    0.582136    0.009540    11.00000    0.15279    0.08201 =
         0.10738   -0.03957    0.06288   -0.00651
AFIX  43
H162  2    0.442512    0.640500    0.016640    11.00000   -1.20000
AFIX   0
C163  1    0.435232    0.543223   -0.029504    11.00000    0.10333    0.15513 =
         0.10198   -0.01645    0.03233   -0.00961
AFIX  43
H163  2    0.390589    0.573665   -0.049921    11.00000   -1.20000
AFIX   0
HKLF 5


REM  xcalibur
REM wR2 = 0.3364, GooF = S = 1.113, Restrained GooF = 1.106 for all data
REM R1 = 0.1014 for 14324 Fo > 4sig(Fo) and 0.1132 for all 17955 data
REM 1422 parameters refined using 273 restraints

END

WGHT      0.1744      8.6726

REM Highest difference peak  1.055,  deepest hole -0.528,  1-sigma level  0.111
Q1    1   0.0693  0.3456  0.3016  11.00000  0.05    1.05
Q2    1   0.6515  0.9300  0.2038  11.00000  0.05    0.83
Q3    1   0.3147  0.2464  0.1098  11.00000  0.05    0.78
Q4    1   0.1339  0.4372  0.2355  11.00000  0.05    0.76
Q5    1   0.5643  0.8569  0.2688  11.00000  0.05    0.67
;

_shelx_res_checksum              67096
_exptl_crystal_recrystallization_method 
'Re-crystallisation from solvent: Benzene'
_chemical_properties_physical    Air-sensitive
####################################################################### 
# 
# This file contains crystal structure data downloaded from the 
# Cambridge Structural Database (CSD) hosted by the Cambridge 
# Crystallographic Data Centre (CCDC).
# 
# Full information about CCDC data access policies and citation 
# guidelines are available at http://www.ccdc.cam.ac.uk/access/V1 
# 
# Audit and citation data items may have been added by the CCDC. 
# Please retain this information to preserve the provenance of 
# this file and to allow appropriate attribution of the data. 
# 
#######################################################################

data_2b'
_database_code_depnum_ccdc_archive 'CCDC 1914896'
loop_
_audit_author_name
_audit_author_address
'David Cordes'
;University of St Andrews
United Kingdom
;
_audit_update_record             
;
2019-05-08 deposited with the CCDC.	2019-10-07 downloaded from the CCDC.
;
_audit_creation_date             2018-11-14
_audit_creation_method           'by CrystalStructure 4.3'

#==============================================================================
# CHEMICAL DATA

_chemical_formula_sum            'C210 H198 Mg6 N12'
_chemical_formula_moiety         'C210 H198 Mg6 N12'
_chemical_formula_weight         3035.78
_chemical_melting_point          ?

#==============================================================================
# CRYSTAL DATA
_space_group_crystal_system      monoclinic
_space_group_name_H-M_alt        P21/n
_space_group_name_Hall           '-P 2yn'
_space_group_IT_number           14
loop_
_space_group_symop_id
_space_group_symop_operation_xyz
1 +X,+Y,+Z
2 1/2-X,1/2+Y,1/2-Z
3 -X,-Y,-Z
4 -1/2+X,-1/2-Y,-1/2+Z
#------------------------------------------------------------------------------
_cell_length_a                   26.4392(3)
_cell_length_b                   23.3427(3)
_cell_length_c                   27.4336(4)
_cell_angle_alpha                90.0000
_cell_angle_beta                 93.4861(12)
_cell_angle_gamma                90.0000
_cell_volume                     16899.7(4)
_cell_formula_units_Z            4
_cell_measurement_reflns_used    35101
_cell_measurement_theta_min      2.50
_cell_measurement_theta_max      67.80
_cell_measurement_temperature    173
#------------------------------------------------------------------------------
_exptl_crystal_description       prism
_exptl_crystal_colour            'dark red'
_exptl_crystal_size_max          0.420
_exptl_crystal_size_mid          0.180
_exptl_crystal_size_min          0.120
_exptl_crystal_density_diffrn    1.193
_exptl_crystal_density_meas      ?
_exptl_crystal_density_method    'not measured'
_exptl_crystal_F_000             6456.00
_exptl_absorpt_coefficient_mu    0.729
_exptl_absorpt_correction_type   multi-scan
_exptl_absorpt_process_details   
;
CrysAlisPro 1.171.38.46 (Rigaku Oxford Diffraction, 2015)
Empirical absorption correction using spherical harmonics,
 implemented in SCALE3 ABSPACK scaling algorithm.
;
_exptl_absorpt_correction_T_min  0.733
_exptl_absorpt_correction_T_max  0.916

#==============================================================================
# EXPERIMENTAL DATA

_diffrn_ambient_temperature      173
_diffrn_radiation_type           'Cu K\a'
_diffrn_radiation_wavelength     1.54187
_diffrn_measurement_device_type  'Rigaku XtaLAB P100'
_diffrn_measurement_method       \w
_diffrn_detector_area_resol_mean 5.811
_diffrn_reflns_number            176295
_diffrn_reflns_av_unetI/netI     0.0501
_diffrn_reflns_av_R_equivalents  0.0734
_diffrn_reflns_theta_max         68.308
_diffrn_reflns_theta_min         2.487
_diffrn_reflns_theta_full        67.687
_diffrn_measured_fraction_theta_max 0.989
_diffrn_measured_fraction_theta_full 0.995
_diffrn_reflns_Laue_measured_fraction_max 0.989
_diffrn_reflns_Laue_measured_fraction_full 0.995
_diffrn_reflns_point_group_measured_fraction_max 0.989
_diffrn_reflns_point_group_measured_fraction_full 0.995
_diffrn_reflns_limit_h_min       -31
_diffrn_reflns_limit_h_max       28
_diffrn_reflns_limit_k_min       -28
_diffrn_reflns_limit_k_max       24
_diffrn_reflns_limit_l_min       -33
_diffrn_reflns_limit_l_max       32
_diffrn_standards_number         0
_diffrn_standards_interval_count .
_diffrn_standards_decay_%        ?
_reflns_number_total             30656
_reflns_number_gt                23264
_reflns_threshold_expression     F^2^>2.0\s(F^2^)
_reflns_Friedel_coverage         0.000
_reflns_Friedel_fraction_max     .
_reflns_Friedel_fraction_full    .

#==============================================================================
# REFINEMENT DATA

_refine_special_details          
;Refinement was performed using all reflections. The weighted 
    R-factor (wR) and goodness of fit (S) are based on F^2^.
    R-factor (gt) are based on F. The threshold expression of
    F^2^ > 2.0 sigma(F^2^) is used only for calculating R-factor (gt).,SQUEEZE
;
_refine_ls_structure_factor_coef Fsqd
_refine_ls_R_factor_all          0.1021
_refine_ls_R_factor_gt           0.0831
_refine_ls_wR_factor_ref         0.2503
_refine_ls_wR_factor_gt          0.2379
_refine_ls_number_restraints     94
_refine_ls_hydrogen_treatment    constr
_refine_ls_number_reflns         30656
_refine_ls_number_parameters     2194
_refine_ls_goodness_of_fit_ref   1.050
_refine_ls_weighting_scheme      calc
_refine_ls_weighting_details     
'w = 1/[\s^2^(Fo^2^)+(0.0975P)^2^+39.1933P] where P=(Fo^2^+2Fc^2^)/3'
_atom_sites_solution_hydrogens   geom
_atom_sites_solution_primary     direct
_atom_sites_solution_secondary   difmap
_refine_ls_shift/su_max          0.000
_refine_diff_density_max         0.556
_refine_diff_density_min         -0.332
_refine_ls_extinction_method     none
_refine_ls_extinction_coef       ?

loop_
_atom_type_symbol
_atom_type_description
_atom_type_scat_dispersion_real
_atom_type_scat_dispersion_imag
_atom_type_scat_source
C C 0.0181 0.0091
;
International Tables for Crystallography
(Vol. C, Tables 4.2.6.8 and 6.1.1.4)
;
H H 0.0000 0.0000
;
International Tables for Crystallography
(Vol. C, Table 6.1.1.4)
;
Mg Mg 0.1719 0.1771
;
International Tables for Crystallography
(Vol. C, Tables 4.2.6.8 and 6.1.1.4)
;
N N 0.0311 0.0180
;
International Tables for Crystallography
(Vol. C, Tables 4.2.6.8 and 6.1.1.4)
;

#==============================================================================
# ATOMIC COORDINATES AND THERMAL PARAMETERS

loop_
_atom_site_label
_atom_site_type_symbol
_atom_site_fract_x
_atom_site_fract_y
_atom_site_fract_z
_atom_site_U_iso_or_equiv
_atom_site_adp_type
_atom_site_occupancy
_atom_site_site_symmetry_order
_atom_site_calc_flag
_atom_site_refinement_flags_posn
_atom_site_refinement_flags_adp
_atom_site_refinement_flags_occupancy
_atom_site_disorder_assembly
_atom_site_disorder_group
Mg1 Mg 0.15748(5) 0.44852(6) 0.42319(5) 0.0441(3) Uani 1 1 d . . . . .
Mg2 Mg 0.26664(5) 0.27936(6) 0.30247(4) 0.0387(3) Uani 1 1 d . . . . .
Mg3 Mg 0.44351(5) 0.21601(6) 0.42391(5) 0.0441(3) Uani 1 1 d . . . . .
Mg4 Mg 0.43613(5) 0.30748(6) 0.61712(5) 0.0389(3) Uani 1 1 d . . . . .
Mg5 Mg 0.25039(5) 0.24748(6) 0.70157(4) 0.0402(3) Uani 1 1 d . . . . .
Mg6 Mg 0.14604(5) 0.09085(6) 0.56309(5) 0.0433(3) Uani 1 1 d . . . . .
N1 N 0.16092(14) 0.53417(15) 0.43255(13) 0.0468(8) Uani 1 1 d . . . . .
N2 N 0.08930(13) 0.45033(16) 0.38638(14) 0.0505(9) Uani 1 1 d . . . . .
N3 N 0.27681(13) 0.33328(14) 0.24653(11) 0.0418(8) Uani 1 1 d . . . . .
N4 N 0.24005(13) 0.21487(14) 0.25803(12) 0.0409(7) Uani 1 1 d . . . . .
N5 N 0.49987(13) 0.27395(15) 0.41592(14) 0.0474(8) Uani 1 1 d . . . . .
N6 N 0.48327(13) 0.14921(15) 0.39897(14) 0.0487(9) Uani 1 1 d . . . . .
N7 N 0.47222(12) 0.37310(14) 0.65172(12) 0.0400(7) Uani 1 1 d . . . . .
N8 N 0.49111(13) 0.24896(15) 0.63456(13) 0.0431(8) Uani 1 1 d . . . . .
N9 N 0.21931(13) 0.31023(16) 0.74146(12) 0.0452(8) Uani 1 1 d . . . . .
N10 N 0.25474(14) 0.19139(16) 0.75769(12) 0.0475(8) Uani 1 1 d . . . . .
N11 N 0.07933(13) 0.09179(15) 0.59398(14) 0.0491(9) Uani 1 1 d . . . . .
N12 N 0.14735(13) 0.00588(14) 0.55304(13) 0.0442(8) Uani 1 1 d . . . . .
C1 C 0.1373(2) 0.6340(2) 0.4147(2) 0.0685(15) Uani 1 1 d . . . . .
H1A H 0.172488 0.643597 0.408891 0.082 Uiso 1 1 calc R U . . .
H1B H 0.130074 0.644736 0.448087 0.082 Uiso 1 1 calc R U . . .
H1C H 0.114473 0.654840 0.391461 0.082 Uiso 1 1 calc R U . . .
C2 C 0.12922(18) 0.56987(19) 0.40789(16) 0.0509(11) Uani 1 1 d . . . . .
C3 C 0.08821(18) 0.5528(2) 0.37737(17) 0.0560(12) Uani 1 1 d . . . . .
H3 H 0.071845 0.582705 0.358962 0.067 Uiso 1 1 calc R U . . .
C4 C 0.06736(17) 0.4985(2) 0.36963(17) 0.0533(11) Uani 1 1 d . . . . .
C5 C 0.01622(19) 0.4946(3) 0.3417(2) 0.0685(14) Uani 1 1 d . . . . .
H5A H -0.008314 0.476956 0.362491 0.082 Uiso 1 1 calc R U . . .
H5B H 0.019244 0.471265 0.312369 0.082 Uiso 1 1 calc R U . . .
H5C H 0.004647 0.533172 0.332275 0.082 Uiso 1 1 calc R U . . .
C6 C 0.19587(18) 0.55570(18) 0.47013(16) 0.0477(10) Uani 1 1 d . . . . .
C7 C 0.24743(18) 0.56043(18) 0.46157(16) 0.0487(10) Uani 1 1 d . . . . .
C8 C 0.2810(2) 0.5758(2) 0.49974(18) 0.0609(12) Uani 1 1 d . . . . .
H8 H 0.315944 0.579574 0.494221 0.073 Uiso 1 1 calc R U . . .
C9 C 0.2645(2) 0.5860(3) 0.5463(2) 0.0750(16) Uani 1 1 d . . . . .
H9 H 0.288144 0.595975 0.572459 0.090 Uiso 1 1 calc R U . . .
C10 C 0.2140(2) 0.5816(3) 0.5540(2) 0.0733(16) Uani 1 1 d . . . . .
H10 H 0.202909 0.589187 0.585669 0.088 Uiso 1 1 calc R U . . .
C11 C 0.1784(2) 0.5663(2) 0.51686(17) 0.0584(12) Uani 1 1 d . . . . .
C12 C 0.26444(18) 0.54895(19) 0.41120(16) 0.0501(10) Uani 1 1 d . . . . .
H12A H 0.247425 0.576763 0.388422 0.060 Uiso 1 1 calc R U . . .
H12B H 0.252672 0.510233 0.401097 0.060 Uiso 1 1 calc R U . . .
C13 C 0.3206(2) 0.5523(3) 0.4055(2) 0.0666(14) Uani 1 1 d . . . . .
H13A H 0.337991 0.523454 0.426365 0.080 Uiso 1 1 calc R U . . .
H13B H 0.332947 0.590531 0.415025 0.080 Uiso 1 1 calc R U . . .
H13C H 0.327545 0.545108 0.371324 0.080 Uiso 1 1 calc R U . . .
C14 C 0.1236(2) 0.5600(3) 0.5279(2) 0.0694(15) Uani 1 1 d . . . . .
H14A H 0.112445 0.595268 0.544187 0.083 Uiso 1 1 calc R U . . .
H14B H 0.102836 0.555696 0.496882 0.083 Uiso 1 1 calc R U . . .
C15 C 0.1150(3) 0.5096(4) 0.5600(3) 0.105(3) Uani 1 1 d . . . . .
H15A H 0.134168 0.514583 0.591367 0.127 Uiso 1 1 calc R U . . .
H15B H 0.126266 0.474604 0.544127 0.127 Uiso 1 1 calc R U . . .
H15C H 0.078772 0.506504 0.565405 0.127 Uiso 1 1 calc R U . . .
C16 C 0.06313(17) 0.3966(2) 0.38076(19) 0.0562(12) Uani 1 1 d . . . . .
C17 C 0.0688(2) 0.3637(3) 0.3399(2) 0.0740(15) Uani 1 1 d . . . . .
C18 C 0.0468(3) 0.3080(3) 0.3385(3) 0.092(2) Uani 1 1 d . . . . .
H18 H 0.050063 0.284080 0.310802 0.111 Uiso 1 1 calc R U . . .
C19 C 0.0210(3) 0.2890(3) 0.3768(3) 0.095(2) Uani 1 1 d . . . . .
H19 H 0.006909 0.251555 0.375629 0.114 Uiso 1 1 calc R U . . .
C20 C 0.0149(2) 0.3218(3) 0.4163(3) 0.0846(19) Uani 1 1 d . . . . .
H20 H -0.003607 0.307404 0.442241 0.102 Uiso 1 1 calc R U . . .
C21 C 0.03552(18) 0.3767(2) 0.4195(2) 0.0651(14) Uani 1 1 d . . . . .
C22 C 0.0968(4) 0.3852(3) 0.2970(3) 0.116(3) Uani 1 1 d . . . . .
H22A H 0.071364 0.393272 0.269904 0.140 Uiso 1 1 calc R U . . .
H22B H 0.112895 0.422107 0.306616 0.140 Uiso 1 1 calc R U . . .
C23 C 0.1343(3) 0.3495(4) 0.2788(4) 0.131(3) Uani 1 1 d . . . . .
H23A H 0.119670 0.311955 0.270570 0.158 Uiso 1 1 calc R U . . .
H23B H 0.162183 0.344933 0.303770 0.158 Uiso 1 1 calc R U . . .
H23C H 0.147216 0.366936 0.249553 0.158 Uiso 1 1 calc R U . . .
C24 C 0.0300(2) 0.4142(3) 0.4641(2) 0.0790(17) Uani 1 1 d . . . . .
H24A H 0.007104 0.446447 0.454577 0.095 Uiso 1 1 calc R U . . .
H24B H 0.063556 0.430756 0.473841 0.095 Uiso 1 1 calc R U . . .
C25 C 0.0096(3) 0.3849(4) 0.5086(3) 0.102(2) Uani 1 1 d . . . . .
H25A H 0.032896 0.354336 0.519856 0.122 Uiso 1 1 calc R U . . .
H25B H -0.023814 0.368579 0.499799 0.122 Uiso 1 1 calc R U . . .
H25C H 0.006757 0.413083 0.534820 0.122 Uiso 1 1 calc R U . . .
C31 C 0.2435(2) 0.3772(2) 0.16926(18) 0.0673(14) Uani 1 1 d . . . . .
H31A H 0.274632 0.380450 0.151752 0.081 Uiso 1 1 calc R U . . .
H31B H 0.238204 0.412678 0.187340 0.081 Uiso 1 1 calc R U . . .
H31C H 0.214665 0.370665 0.145807 0.081 Uiso 1 1 calc R U . . .
C32 C 0.24835(17) 0.32751(19) 0.20457(15) 0.0464(10) Uani 1 1 d . . . . .
C33 C 0.22284(17) 0.2775(2) 0.19006(15) 0.0484(10) Uani 1 1 d . . . . .
H33 H 0.201782 0.280541 0.160863 0.058 Uiso 1 1 calc R U . . .
C34 C 0.22367(16) 0.22299(19) 0.21232(14) 0.0442(9) Uani 1 1 d . . . . .
C35 C 0.20698(19) 0.1734(2) 0.17948(16) 0.0552(11) Uani 1 1 d . . . . .
H35A H 0.193325 0.142695 0.199229 0.066 Uiso 1 1 calc R U . . .
H35B H 0.236087 0.158898 0.162739 0.066 Uiso 1 1 calc R U . . .
H35C H 0.180737 0.186456 0.155250 0.066 Uiso 1 1 calc R U . . .
C36 C 0.31436(18) 0.37859(19) 0.24668(15) 0.0494(10) Uani 1 1 d . . . . .
C37 C 0.3568(2) 0.3697(2) 0.21960(18) 0.0608(13) Uani 1 1 d . . . . .
C38 C 0.3931(2) 0.4136(3) 0.2182(2) 0.0737(15) Uani 1 1 d . . . . .
H38 H 0.421924 0.408614 0.199532 0.088 Uiso 1 1 calc R U . . .
C39 C 0.3873(3) 0.4634(3) 0.2437(2) 0.0776(17) Uani 1 1 d . . . . .
H39 H 0.411538 0.493262 0.241812 0.093 Uiso 1 1 calc R U . . .
C40 C 0.3469(2) 0.4704(2) 0.27177(18) 0.0666(14) Uani 1 1 d . . . . .
H40 H 0.344188 0.504741 0.290064 0.080 Uiso 1 1 calc R U . . .
C41 C 0.3091(2) 0.42841(19) 0.27440(16) 0.0553(12) Uani 1 1 d . . . . .
C42 C 0.3643(2) 0.3139(3) 0.1927(2) 0.0787(17) Uani 1 1 d . . . . .
H42A H 0.366243 0.282707 0.217210 0.094 Uiso 1 1 calc R U . . .
H42B H 0.333423 0.306958 0.171170 0.094 Uiso 1 1 calc R U . . .
C43 C 0.4079(4) 0.3082(4) 0.1629(4) 0.152(4) Uani 1 1 d . . . . .
H43A H 0.438503 0.321223 0.181729 0.182 Uiso 1 1 calc R U . . .
H43B H 0.402641 0.331699 0.133439 0.182 Uiso 1 1 calc R U . . .
H43C H 0.411968 0.268028 0.153666 0.182 Uiso 1 1 calc R U . . .
C44 C 0.2654(2) 0.4382(2) 0.30519(18) 0.0624(13) Uani 1 1 d . . . . .
H44A H 0.278779 0.445391 0.339134 0.075 Uiso 1 1 calc R U . . .
H44B H 0.245130 0.402539 0.305421 0.075 Uiso 1 1 calc R U . . .
C45 C 0.2304(3) 0.4874(3) 0.2894(2) 0.0836(18) Uani 1 1 d . . . . .
H45A H 0.215737 0.480219 0.256293 0.100 Uiso 1 1 calc R U . . .
H45B H 0.249666 0.523259 0.289848 0.100 Uiso 1 1 calc R U . . .
H45C H 0.203104 0.490426 0.311943 0.100 Uiso 1 1 calc R U . . .
C46 C 0.24005(18) 0.15717(18) 0.27866(14) 0.0465(10) Uani 1 1 d . . . . .
C47 C 0.28647(19) 0.13053(19) 0.28851(15) 0.0501(11) Uani 1 1 d . . . . .
C48 C 0.2864(2) 0.0779(2) 0.31316(18) 0.0652(14) Uani 1 1 d . . . . .
H48 H 0.317503 0.058683 0.320930 0.078 Uiso 1 1 calc R U . . .
C49 C 0.2418(3) 0.0539(2) 0.32614(18) 0.0680(15) Uani 1 1 d . . . . .
H49 H 0.242504 0.017733 0.342062 0.082 Uiso 1 1 calc R U . . .
C50 C 0.1964(2) 0.0810(2) 0.31659(16) 0.0613(14) Uani 1 1 d . . . . .
H50 H 0.166068 0.063490 0.325921 0.074 Uiso 1 1 calc R U . . .
C51 C 0.19418(19) 0.13463(19) 0.29312(15) 0.0500(11) Uani 1 1 d . . . . .
C52 C 0.33544(19) 0.1567(2) 0.27468(19) 0.0609(12) Uani 1 1 d . . . . .
H52A H 0.363691 0.139114 0.294795 0.073 Uiso 1 1 calc R U . . .
H52B H 0.335050 0.198123 0.282249 0.073 Uiso 1 1 calc R U . . .
C53 C 0.3452(2) 0.1488(3) 0.2206(2) 0.0815(17) Uani 1 1 d . . . . .
H53A H 0.316725 0.164687 0.200440 0.098 Uiso 1 1 calc R U . . .
H53B H 0.348697 0.107934 0.213498 0.098 Uiso 1 1 calc R U . . .
H53C H 0.376451 0.168856 0.213392 0.098 Uiso 1 1 calc R U . . .
C54 C 0.14577(19) 0.1673(2) 0.28599(18) 0.0624(13) Uani 1 1 d . . . . .
H54A H 0.136453 0.168907 0.250515 0.075 Uiso 1 1 calc R U . . .
H54B H 0.152249 0.207115 0.297134 0.075 Uiso 1 1 calc R U . . .
C55 C 0.1001(2) 0.1448(3) 0.3115(2) 0.0755(16) Uani 1 1 d . . . . .
H55A H 0.108423 0.142985 0.346790 0.091 Uiso 1 1 calc R U . . .
H55B H 0.091404 0.106444 0.299229 0.091 Uiso 1 1 calc R U . . .
H55C H 0.071279 0.170607 0.304943 0.091 Uiso 1 1 calc R U . . .
C61 C 0.58830(18) 0.3037(2) 0.4058(2) 0.0684(14) Uani 1 1 d . . . . .
H61A H 0.589699 0.329246 0.434169 0.082 Uiso 1 1 calc R U . . .
H61B H 0.580416 0.326040 0.376042 0.082 Uiso 1 1 calc R U . . .
H61C H 0.621157 0.284735 0.403565 0.082 Uiso 1 1 calc R U . . .
C62 C 0.54758(17) 0.2590(2) 0.41127(17) 0.0499(10) Uani 1 1 d . . . . .
C63 C 0.56309(17) 0.2012(2) 0.40958(18) 0.0554(12) Uani 1 1 d . . . . .
H63 H 0.598601 0.195327 0.414308 0.066 Uiso 1 1 calc R U . . .
C64 C 0.53450(17) 0.1513(2) 0.40205(18) 0.0535(11) Uani 1 1 d . . . . .
C65 C 0.5636(2) 0.0966(2) 0.3956(2) 0.0695(15) Uani 1 1 d . . . . .
H65A H 0.561452 0.085731 0.361007 0.083 Uiso 1 1 calc R U . . .
H65B H 0.549158 0.066086 0.414910 0.083 Uiso 1 1 calc R U . . .
H65C H 0.599209 0.102464 0.406591 0.083 Uiso 1 1 calc R U . . .
C66 C 0.48676(16) 0.33490(19) 0.41664(18) 0.0503(11) Uani 1 1 d . . . . .
C67 C 0.49337(16) 0.36608(19) 0.45962(18) 0.0496(11) Uani 1 1 d . . . . .
C68 C 0.47474(18) 0.4224(2) 0.4594(2) 0.0582(12) Uani 1 1 d . . . . .
H68 H 0.478991 0.444730 0.488300 0.070 Uiso 1 1 calc R U . . .
C69 C 0.45086(19) 0.4458(2) 0.4191(2) 0.0664(14) Uani 1 1 d . . . . .
H69 H 0.438207 0.483804 0.420232 0.080 Uiso 1 1 calc R U . . .
C70 C 0.4449(2) 0.4153(2) 0.3770(2) 0.0729(15) Uani 1 1 d . . . . .
H70 H 0.428454 0.432248 0.348790 0.087 Uiso 1 1 calc R U . . .
C71 C 0.4630(2) 0.3580(2) 0.37480(19) 0.0701(14) Uani 1 1 d D . . . .
C72 C 0.51707(19) 0.3416(2) 0.50646(19) 0.0607(12) Uani 1 1 d . . . . .
H72A H 0.490753 0.339328 0.530561 0.073 Uiso 1 1 calc R U . . .
H72B H 0.528422 0.302058 0.500071 0.073 Uiso 1 1 calc R U . . .
C73 C 0.5613(3) 0.3748(3) 0.5288(2) 0.089(2) Uani 1 1 d . . . . .
H73A H 0.550192 0.413495 0.537104 0.107 Uiso 1 1 calc R U . . .
H73B H 0.587779 0.377365 0.505388 0.107 Uiso 1 1 calc R U . . .
H73C H 0.574777 0.355347 0.558435 0.107 Uiso 1 1 calc R U . . .
C74 C 0.4464(4) 0.3233(5) 0.3298(3) 0.076(3) Uani 0.675(14) 1 d D . P A 1
H74A H 0.435766 0.284560 0.339609 0.091 Uiso 0.675(14) 1 calc R U P A 1
H74B H 0.417154 0.342199 0.312164 0.091 Uiso 0.675(14) 1 calc R U P A 1
C75 C 0.4899(5) 0.3188(6) 0.2967(4) 0.115(5) Uani 0.675(14) 1 d D . P A 1
H75A H 0.503096 0.357207 0.290462 0.173 Uiso 0.675(14) 1 calc R U P A 1
H75B H 0.478052 0.301042 0.265785 0.173 Uiso 0.675(14) 1 calc R U P A 1
H75C H 0.516910 0.295327 0.312581 0.173 Uiso 0.675(14) 1 calc R U P A 1
C74A C 0.4706(7) 0.3300(9) 0.3255(5) 0.055(5) Uani 0.325(14) 1 d D . P A 2
H74C H 0.477017 0.359527 0.300647 0.066 Uiso 0.325(14) 1 calc R U P A 2
H74D H 0.499843 0.303444 0.328030 0.066 Uiso 0.325(14) 1 calc R U P A 2
C75A C 0.4222(6) 0.2977(8) 0.3116(7) 0.065(5) Uani 0.325(14) 1 d D . P A 2
H75D H 0.424414 0.258952 0.325208 0.097 Uiso 0.325(14) 1 calc R U P A 2
H75E H 0.417384 0.295537 0.275927 0.097 Uiso 0.325(14) 1 calc R U P A 2
H75F H 0.393396 0.317845 0.324623 0.097 Uiso 0.325(14) 1 calc R U P A 2
C76 C 0.46054(17) 0.1001(2) 0.37508(19) 0.0538(11) Uani 1 1 d . . . . .
C77 C 0.44003(19) 0.0554(2) 0.4014(2) 0.0613(13) Uani 1 1 d . . . . .
C78 C 0.4186(2) 0.0092(2) 0.3756(3) 0.0756(16) Uani 1 1 d . . . . .
H78 H 0.403444 -0.020905 0.392852 0.091 Uiso 1 1 calc R U . . .
C79 C 0.4191(3) 0.0061(3) 0.3255(3) 0.089(2) Uani 1 1 d . . . . .
H79 H 0.405641 -0.026585 0.308681 0.107 Uiso 1 1 calc R U . . .
C80 C 0.4389(3) 0.0503(3) 0.2999(3) 0.0840(18) Uani 1 1 d . . . . .
H80 H 0.438710 0.047737 0.265344 0.101 Uiso 1 1 calc R U . . .
C81 C 0.4594(2) 0.0988(2) 0.3231(2) 0.0662(14) Uani 1 1 d . . . . .
C82 C 0.4421(2) 0.0567(2) 0.4566(2) 0.0666(14) Uani 1 1 d . . . . .
H82A H 0.476391 0.044323 0.468814 0.080 Uiso 1 1 calc R U . . .
H82B H 0.437836 0.096907 0.467029 0.080 Uiso 1 1 calc R U . . .
C83 C 0.4043(3) 0.0209(2) 0.4811(3) 0.0856(19) Uani 1 1 d . . . . .
H83A H 0.410406 -0.019678 0.474362 0.103 Uiso 1 1 calc R U . . .
H83B H 0.370011 0.031289 0.468484 0.103 Uiso 1 1 calc R U . . .
H83C H 0.407566 0.027569 0.516378 0.103 Uiso 1 1 calc R U . . .
C84 C 0.4794(3) 0.1484(3) 0.2951(2) 0.0845(18) Uani 1 1 d . . . . .
H84A H 0.452131 0.177384 0.291171 0.101 Uiso 1 1 calc R U . . .
H84B H 0.507438 0.165993 0.315530 0.101 Uiso 1 1 calc R U . . .
C85 C 0.4978(4) 0.1375(5) 0.2473(3) 0.157(4) Uani 1 1 d . . . . .
H85A H 0.471005 0.119419 0.226439 0.188 Uiso 1 1 calc R U . . .
H85B H 0.527272 0.111986 0.250550 0.188 Uiso 1 1 calc R U . . .
H85C H 0.507700 0.173797 0.232599 0.188 Uiso 1 1 calc R U . . .
C91 C 0.55246(17) 0.4253(2) 0.67271(18) 0.0551(11) Uani 1 1 d . . . . .
H91A H 0.549860 0.432195 0.707701 0.066 Uiso 1 1 calc R U . . .
H91B H 0.538307 0.458041 0.654149 0.066 Uiso 1 1 calc R U . . .
H91C H 0.588139 0.420356 0.665836 0.066 Uiso 1 1 calc R U . . .
C92 C 0.52303(15) 0.37133(19) 0.65784(15) 0.0439(9) Uani 1 1 d . . . . .
C93 C 0.55261(16) 0.3221(2) 0.65315(16) 0.0493(10) Uani 1 1 d . . . . .
H93 H 0.588094 0.328737 0.653793 0.059 Uiso 1 1 calc R U . . .
C94 C 0.53807(16) 0.2645(2) 0.64764(16) 0.0471(10) Uani 1 1 d . . . . .
C95 C 0.5788(2) 0.2206(3) 0.6587(2) 0.0726(15) Uani 1 1 d . . . . .
H95A H 0.600153 0.217407 0.630806 0.087 Uiso 1 1 calc R U . . .
H95B H 0.563176 0.183384 0.664689 0.087 Uiso 1 1 calc R U . . .
H95C H 0.599683 0.232313 0.687716 0.087 Uiso 1 1 calc R U . . .
C96 C 0.44894(15) 0.42166(18) 0.67363(16) 0.0435(9) Uani 1 1 d . . . . .
C97 C 0.44600(17) 0.4209(2) 0.72499(17) 0.0515(11) Uani 1 1 d . . . . .
C98 C 0.4264(2) 0.4697(2) 0.7474(2) 0.0631(13) Uani 1 1 d . . . . .
H98 H 0.424743 0.470831 0.781908 0.076 Uiso 1 1 calc R U . . .
C99 C 0.4097(2) 0.5157(2) 0.7195(2) 0.0656(14) Uani 1 1 d . . . . .
H99 H 0.397120 0.548637 0.735085 0.079 Uiso 1 1 calc R U . . .
C100 C 0.41085(19) 0.5147(2) 0.6695(2) 0.0602(12) Uani 1 1 d . . . . .
H100 H 0.397961 0.546549 0.651044 0.072 Uiso 1 1 calc R U . . .
C101 C 0.43051(16) 0.46811(18) 0.64526(17) 0.0478(10) Uani 1 1 d . . . . .
C102 C 0.4634(2) 0.3685(2) 0.75355(16) 0.0574(12) Uani 1 1 d . . . . .
H10A H 0.498123 0.358949 0.744598 0.069 Uiso 1 1 calc R U . . .
H10B H 0.441189 0.336090 0.743132 0.069 Uiso 1 1 calc R U . . .
C103 C 0.4639(2) 0.3733(3) 0.80899(19) 0.0781(17) Uani 1 1 d . . . . .
H10C H 0.429368 0.380112 0.818762 0.094 Uiso 1 1 calc R U . . .
H10D H 0.485772 0.405178 0.820064 0.094 Uiso 1 1 calc R U . . .
H10E H 0.476850 0.337550 0.823795 0.094 Uiso 1 1 calc R U . . .
C104 C 0.43376(18) 0.46706(19) 0.59080(17) 0.0520(11) Uani 1 1 d . . . . .
H10F H 0.423426 0.428543 0.578818 0.062 Uiso 1 1 calc R U . . .
H10G H 0.469628 0.472588 0.583449 0.062 Uiso 1 1 calc R U . . .
C105 C 0.4022(2) 0.5109(2) 0.5626(2) 0.0672(14) Uani 1 1 d . . . . .
H10H H 0.413540 0.549426 0.572389 0.081 Uiso 1 1 calc R U . . .
H10I H 0.366546 0.506097 0.569449 0.081 Uiso 1 1 calc R U . . .
H10J H 0.406118 0.505740 0.527566 0.081 Uiso 1 1 calc R U . . .
C106 C 0.4805(6) 0.1870(7) 0.6370(6) 0.046(4) Uani 0.555(13) 1 d D . P B 1
C107 C 0.4640(4) 0.1642(4) 0.6812(4) 0.057(3) Uani 0.555(13) 1 d D . P B 1
C108 C 0.4534(5) 0.1050(4) 0.6809(6) 0.081(4) Uani 0.555(13) 1 d D . P B 1
H108 H 0.442346 0.086992 0.709380 0.097 Uiso 0.555(13) 1 calc R U P B 1
C109 C 0.4592(7) 0.0731(7) 0.6390(6) 0.091(5) Uani 0.555(13) 1 d D . P B 1
H109 H 0.452547 0.033049 0.638834 0.109 Uiso 0.555(13) 1 calc R U P B 1
C110 C 0.4748(10) 0.1002(8) 0.5966(9) 0.068(5) Uani 0.555(13) 1 d D . P B 1
H110 H 0.476818 0.077123 0.568294 0.082 Uiso 0.555(13) 1 calc R U P B 1
C111 C 0.4877(9) 0.1580(8) 0.5925(5) 0.042(4) Uani 0.555(13) 1 d D . P B 1
C112 C 0.4553(4) 0.1994(6) 0.7259(4) 0.058(3) Uani 0.555(13) 1 d D . P B 1
H11A H 0.479827 0.231528 0.728269 0.069 Uiso 0.555(13) 1 calc R U P B 1
H11B H 0.460932 0.175410 0.755526 0.069 Uiso 0.555(13) 1 calc R U P B 1
C113 C 0.4018(3) 0.2229(4) 0.7234(3) 0.061(3) Uani 0.555(13) 1 d D . P B 1
H11C H 0.398333 0.252467 0.698043 0.092 Uiso 0.555(13) 1 calc R U P B 1
H11D H 0.394546 0.239525 0.754991 0.092 Uiso 0.555(13) 1 calc R U P B 1
H11E H 0.377761 0.191772 0.715390 0.092 Uiso 0.555(13) 1 calc R U P B 1
C06A C 0.4781(8) 0.1886(13) 0.6270(8) 0.060(7) Uani 0.445(13) 1 d D . P B 2
C07A C 0.4449(5) 0.1654(5) 0.6604(5) 0.056(3) Uani 0.445(13) 1 d D . P B 2
C08A C 0.4307(6) 0.1082(5) 0.6560(6) 0.070(4) Uani 0.445(13) 1 d D . P B 2
H08A H 0.410067 0.091885 0.679578 0.084 Uiso 0.445(13) 1 calc R U P B 2
C09A C 0.4458(9) 0.0744(9) 0.6179(7) 0.080(6) Uani 0.445(13) 1 d D . P B 2
H09A H 0.432099 0.036928 0.613985 0.096 Uiso 0.445(13) 1 calc R U P B 2
C10A C 0.4804(15) 0.0935(12) 0.5854(13) 0.090(9) Uani 0.445(13) 1 d D . P B 2
H10K H 0.493033 0.070113 0.560629 0.109 Uiso 0.445(13) 1 calc R U P B 2
C11A C 0.4945(14) 0.1498(12) 0.5927(9) 0.073(10) Uani 0.445(13) 1 d D . P B 2
C12A C 0.4264(5) 0.1999(6) 0.7020(5) 0.063(4) Uani 0.445(13) 1 d D . P B 2
H12I H 0.395950 0.181218 0.714132 0.076 Uiso 0.445(13) 1 calc R U P B 2
H12J H 0.416432 0.238491 0.690028 0.076 Uiso 0.445(13) 1 calc R U P B 2
C13A C 0.4665(9) 0.2058(12) 0.7441(7) 0.095(7) Uani 0.445(13) 1 d D . P B 2
H13N H 0.478565 0.167697 0.754278 0.143 Uiso 0.445(13) 1 calc R U P B 2
H13O H 0.451650 0.224956 0.771643 0.143 Uiso 0.445(13) 1 calc R U P B 2
H13P H 0.494909 0.228531 0.733410 0.143 Uiso 0.445(13) 1 calc R U P B 2
C114 C 0.5154(2) 0.1797(2) 0.54992(19) 0.0720(16) Uani 1 1 d D . . . .
H11F H 0.526046 0.219574 0.557275 0.086 Uiso 1 1 calc R U . B 1
H11G H 0.490904 0.181153 0.521154 0.086 Uiso 1 1 calc R U . B 1
C115 C 0.5617(3) 0.1467(4) 0.5353(3) 0.107(2) Uani 1 1 d . . . . .
H11H H 0.551852 0.107414 0.526483 0.128 Uiso 1 1 calc R U . . .
H11I H 0.587144 0.145942 0.562838 0.128 Uiso 1 1 calc R U . . .
H11J H 0.575924 0.165511 0.507324 0.128 Uiso 1 1 calc R U . . .
C121 C 0.1746(2) 0.3479(3) 0.81119(19) 0.0759(17) Uani 1 1 d . . . . .
H12C H 0.138391 0.340891 0.814167 0.091 Uiso 1 1 calc R U . . .
H12D H 0.179131 0.384396 0.794267 0.091 Uiso 1 1 calc R U . . .
H12E H 0.191844 0.349688 0.843810 0.091 Uiso 1 1 calc R U . . .
C122 C 0.19692(19) 0.2999(2) 0.78240(16) 0.0565(12) Uani 1 1 d . . . . .
C123 C 0.1939(2) 0.2449(2) 0.80273(18) 0.0645(14) Uani 1 1 d . . . . .
H123 H 0.169136 0.240371 0.826116 0.077 Uiso 1 1 calc R U . . .
C124 C 0.22166(19) 0.1964(2) 0.79371(16) 0.0578(12) Uani 1 1 d . . . . .
C125 C 0.2142(2) 0.1446(3) 0.8263(2) 0.0803(18) Uani 1 1 d . . . . .
H12F H 0.186093 0.152075 0.847182 0.096 Uiso 1 1 calc R U . . .
H12G H 0.245240 0.137661 0.846748 0.096 Uiso 1 1 calc R U . . .
H12H H 0.206309 0.110908 0.805966 0.096 Uiso 1 1 calc R U . . .
C126 C 0.22451(18) 0.36777(19) 0.72318(15) 0.0473(10) Uani 1 1 d . . . . .
C127 C 0.18326(18) 0.39489(19) 0.69827(15) 0.0497(11) Uani 1 1 d . . . . .
C128 C 0.1926(2) 0.4478(2) 0.67679(16) 0.0568(12) Uani 1 1 d . . . . .
H128 H 0.165238 0.467894 0.660627 0.068 Uiso 1 1 calc R U . . .
C129 C 0.2399(2) 0.4714(2) 0.67830(18) 0.0628(13) Uani 1 1 d . . . . .
H129 H 0.244899 0.507164 0.662807 0.075 Uiso 1 1 calc R U . . .
C130 C 0.2802(2) 0.4441(2) 0.70193(18) 0.0616(13) Uani 1 1 d . . . . .
H130 H 0.312978 0.460717 0.702439 0.074 Uiso 1 1 calc R U . . .
C131 C 0.27292(19) 0.3912(2) 0.72552(16) 0.0525(11) Uani 1 1 d . . . . .
C132 C 0.13208(18) 0.3659(2) 0.69305(18) 0.0583(12) Uani 1 1 d . . . . .
H13D H 0.118510 0.363068 0.725808 0.070 Uiso 1 1 calc R U . . .
H13E H 0.136952 0.326343 0.681127 0.070 Uiso 1 1 calc R U . . .
C133 C 0.0929(2) 0.3951(3) 0.6591(2) 0.0690(14) Uani 1 1 d . . . . .
H13F H 0.105687 0.398221 0.626483 0.083 Uiso 1 1 calc R U . . .
H13G H 0.085918 0.433454 0.671612 0.083 Uiso 1 1 calc R U . . .
H13H H 0.061551 0.372503 0.657383 0.083 Uiso 1 1 calc R U . . .
C134 C 0.3174(2) 0.3621(2) 0.75125(19) 0.0629(13) Uani 1 1 d . . . . .
H13I H 0.349025 0.378488 0.739457 0.075 Uiso 1 1 calc R U . . .
H13J H 0.316626 0.320900 0.742840 0.075 Uiso 1 1 calc R U . . .
C135 C 0.3183(2) 0.3685(3) 0.8069(2) 0.0787(17) Uani 1 1 d . . . . .
H13K H 0.286016 0.355372 0.818552 0.094 Uiso 1 1 calc R U . . .
H13L H 0.323559 0.408887 0.815733 0.094 Uiso 1 1 calc R U . . .
H13M H 0.346022 0.345472 0.821998 0.094 Uiso 1 1 calc R U . . .
C136 C 0.29133(18) 0.1464(2) 0.76304(17) 0.0552(12) Uani 1 1 d . . . . .
C137 C 0.2889(2) 0.0994(2) 0.73182(19) 0.0593(13) Uani 1 1 d . . . . .
C138 C 0.3272(2) 0.0580(2) 0.7381(2) 0.0752(17) Uani 1 1 d . . . . .
H138 H 0.326481 0.025414 0.717348 0.090 Uiso 1 1 calc R U . . .
C139 C 0.3657(2) 0.0637(3) 0.7738(3) 0.084(2) Uani 1 1 d . . . . .
H139 H 0.391068 0.034955 0.777561 0.101 Uiso 1 1 calc R U . . .
C140 C 0.3679(2) 0.1106(3) 0.8040(3) 0.0839(19) Uani 1 1 d . . . . .
H140 H 0.394782 0.114084 0.828385 0.101 Uiso 1 1 calc R U . . .
C141 C 0.3314(2) 0.1528(3) 0.7993(2) 0.0720(15) Uani 1 1 d . . . . .
C142 C 0.2469(2) 0.0915(2) 0.69304(19) 0.0640(13) Uani 1 1 d . . . . .
H14C H 0.262032 0.084753 0.661410 0.077 Uiso 1 1 calc R U . . .
H14D H 0.227073 0.127440 0.690034 0.077 Uiso 1 1 calc R U . . .
C143 C 0.2110(2) 0.0425(3) 0.7024(2) 0.0776(16) Uani 1 1 d . . . . .
H14E H 0.192180 0.051280 0.731187 0.093 Uiso 1 1 calc R U . . .
H14F H 0.230481 0.007208 0.708149 0.093 Uiso 1 1 calc R U . . .
H14G H 0.187181 0.037524 0.673948 0.093 Uiso 1 1 calc R U . . .
C144 C 0.3341(3) 0.2058(3) 0.8313(3) 0.096(2) Uani 1 1 d . . . . .
H14H H 0.331676 0.239774 0.809653 0.115 Uiso 1 1 calc R U . . .
H14I H 0.303928 0.206037 0.850929 0.115 Uiso 1 1 calc R U . . .
C145 C 0.3797(3) 0.2126(4) 0.8651(3) 0.117(3) Uani 1 1 d . . . . .
H14J H 0.410246 0.210322 0.846605 0.140 Uiso 1 1 calc R U . . .
H14K H 0.380505 0.181983 0.889616 0.140 Uiso 1 1 calc R U . . .
H14L H 0.378589 0.249845 0.881419 0.140 Uiso 1 1 calc R U . . .
C151 C 0.00880(18) 0.0496(2) 0.6360(2) 0.0638(13) Uani 1 1 d . . . . .
H15D H -0.017020 0.069284 0.615073 0.077 Uiso 1 1 calc R U . . .
H15E H 0.015635 0.071591 0.666102 0.077 Uiso 1 1 calc R U . . .
H15F H -0.003445 0.011306 0.644130 0.077 Uiso 1 1 calc R U . . .
C152 C 0.05739(17) 0.0441(2) 0.60915(18) 0.0518(11) Uani 1 1 d . . . . .
C153 C 0.07606(17) -0.01106(19) 0.60243(17) 0.0503(11) Uani 1 1 d . . . . .
H153 H 0.059393 -0.040534 0.619148 0.060 Uiso 1 1 calc R U . . .
C154 C 0.11584(16) -0.02943(18) 0.57462(15) 0.0446(9) Uani 1 1 d . . . . .
C155 C 0.1220(2) -0.09313(19) 0.56791(18) 0.0560(12) Uani 1 1 d . . . . .
H15G H 0.157182 -0.104018 0.576844 0.067 Uiso 1 1 calc R U . . .
H15H H 0.113650 -0.103199 0.533687 0.067 Uiso 1 1 calc R U . . .
H15I H 0.099299 -0.113567 0.588833 0.067 Uiso 1 1 calc R U . . .
C156 C 0.05442(17) 0.1466(2) 0.59902(19) 0.0538(11) Uani 1 1 d . . . . .
C157 C 0.02356(19) 0.1666(2) 0.5593(2) 0.0650(14) Uani 1 1 d . . . . .
C158 C 0.0036(2) 0.2219(3) 0.5630(3) 0.0776(17) Uani 1 1 d . . . . .
H158 H -0.017640 0.236753 0.536771 0.093 Uiso 1 1 calc R U . . .
C159 C 0.0141(2) 0.2551(3) 0.6034(3) 0.0780(17) Uani 1 1 d . . . . .
H159 H -0.000025 0.292416 0.604870 0.094 Uiso 1 1 calc R U . . .
C160 C 0.0447(2) 0.2352(2) 0.6417(2) 0.0724(15) Uani 1 1 d . . . . .
H160 H 0.051851 0.259229 0.669273 0.087 Uiso 1 1 calc R U . . .
C161 C 0.06581(19) 0.1799(2) 0.64107(18) 0.0622(13) Uani 1 1 d D . . . .
C162 C 0.0129(3) 0.1311(3) 0.5146(3) 0.091(2) Uani 1 1 d . . . . .
H16A H 0.041511 0.104029 0.512061 0.109 Uiso 1 1 calc R U . . .
H16B H -0.017666 0.107877 0.519529 0.109 Uiso 1 1 calc R U . . .
C163 C 0.0050(2) 0.1610(3) 0.4666(2) 0.0880(19) Uani 1 1 d . . . . .
H16C H 0.033895 0.186145 0.461648 0.106 Uiso 1 1 calc R U . . .
H16D H -0.026100 0.183884 0.466407 0.106 Uiso 1 1 calc R U . . .
H16E H 0.001924 0.132575 0.440297 0.106 Uiso 1 1 calc R U . . .
C164 C 0.1007(2) 0.1581(3) 0.6808(2) 0.0847(18) Uani 1 1 d D . . . .
H16F H 0.135093 0.173163 0.676080 0.102 Uiso 0.65(3) 1 calc R U P C 1
H16G H 0.102366 0.115808 0.678142 0.102 Uiso 0.65(3) 1 calc R U P C 1
H16H H 0.085228 0.123692 0.694885 0.102 Uiso 0.35(3) 1 calc R U P C 2
H16I H 0.132385 0.145620 0.666416 0.102 Uiso 0.35(3) 1 calc R U P C 2
C165 C 0.0869(10) 0.1730(8) 0.7308(3) 0.156(11) Uani 0.65(3) 1 d D . P C 1
H16J H 0.085053 0.214774 0.733953 0.234 Uiso 0.65(3) 1 calc R U P C 1
H16K H 0.112608 0.157968 0.754648 0.234 Uiso 0.65(3) 1 calc R U P C 1
H16L H 0.053878 0.156222 0.736754 0.234 Uiso 0.65(3) 1 calc R U P C 1
C16A C 0.1141(8) 0.1979(9) 0.7205(6) 0.089(8) Uani 0.35(3) 1 d D . P C 2
H16M H 0.125185 0.234284 0.706921 0.134 Uiso 0.35(3) 1 calc R U P C 2
H16N H 0.141638 0.181599 0.741691 0.134 Uiso 0.35(3) 1 calc R U P C 2
H16O H 0.084485 0.204472 0.739559 0.134 Uiso 0.35(3) 1 calc R U P C 2
C166 C 0.18171(18) -0.01684(17) 0.51900(16) 0.0463(10) Uani 1 1 d . . . . .
C167 C 0.1634(2) -0.0250(2) 0.46983(18) 0.0594(12) Uani 1 1 d . . . . .
C168 C 0.1987(3) -0.0412(2) 0.4365(2) 0.0765(17) Uani 1 1 d . . . . .
H168 H 0.187636 -0.047151 0.403342 0.092 Uiso 1 1 calc R U . . .
C169 C 0.2490(3) -0.0486(3) 0.4505(2) 0.0791(17) Uani 1 1 d . . . . .
H169 H 0.272211 -0.059235 0.427018 0.095 Uiso 1 1 calc R U . . .
C170 C 0.2657(2) -0.0407(2) 0.4983(2) 0.0674(14) Uani 1 1 d . . . . .
H170 H 0.300548 -0.045881 0.507687 0.081 Uiso 1 1 calc R U . . .
C171 C 0.23223(18) -0.02536(17) 0.53334(17) 0.0486(10) Uani 1 1 d . . . . .
C172 C 0.1095(2) -0.0149(2) 0.45285(19) 0.0686(15) Uani 1 1 d . . . . .
H17A H 0.088454 -0.015370 0.481474 0.082 Uiso 1 1 calc R U . . .
H17B H 0.098010 -0.046671 0.431011 0.082 Uiso 1 1 calc R U . . .
C173 C 0.1012(3) 0.0407(3) 0.4262(3) 0.0881(19) Uani 1 1 d . . . . .
H17C H 0.117899 0.039377 0.395319 0.106 Uiso 1 1 calc R U . . .
H17D H 0.115473 0.072147 0.446363 0.106 Uiso 1 1 calc R U . . .
H17E H 0.064778 0.046993 0.419587 0.106 Uiso 1 1 calc R U . . .
C174 C 0.24994(18) -0.0178(2) 0.58666(18) 0.0538(11) Uani 1 1 d . . . . .
H17F H 0.239470 0.020775 0.597201 0.065 Uiso 1 1 calc R U . . .
H17G H 0.231948 -0.046127 0.606134 0.065 Uiso 1 1 calc R U . . .
C175 C 0.3063(2) -0.0241(3) 0.5990(2) 0.0818(17) Uani 1 1 d . . . . .
H17H H 0.324649 0.005577 0.582074 0.098 Uiso 1 1 calc R U . . .
H17I H 0.317480 -0.062001 0.588656 0.098 Uiso 1 1 calc R U . . .
H17J H 0.313180 -0.020064 0.634366 0.098 Uiso 1 1 calc R U . . .
C181 C 0.21360(14) 0.36187(15) 0.40933(12) 0.0326(8) Uani 1 1 d . . . . .
C182 C 0.24103(14) 0.40020(14) 0.44318(13) 0.0317(7) Uani 1 1 d . . . . .
C183 C 0.21210(14) 0.40574(15) 0.48624(13) 0.0330(8) Uani 1 1 d . . . . .
C184 C 0.16704(13) 0.37056(15) 0.47919(13) 0.0322(8) Uani 1 1 d . . . . .
C185 C 0.16864(13) 0.34241(16) 0.43233(13) 0.0342(8) Uani 1 1 d . . . . .
C186 C 0.24121(14) 0.32192(15) 0.38207(12) 0.0325(8) Uani 1 1 d . . . . .
C187 C 0.29560(14) 0.32040(15) 0.38786(12) 0.0315(7) Uani 1 1 d . . . . .
C188 C 0.32236(14) 0.35878(15) 0.42006(13) 0.0319(7) Uani 1 1 d . . . . .
C189 C 0.29482(14) 0.39931(14) 0.44842(13) 0.0312(7) Uani 1 1 d . . . . .
C190 C 0.31984(14) 0.40380(14) 0.49596(14) 0.0326(8) Uani 1 1 d . . . . .
C191 C 0.29129(14) 0.40949(14) 0.53788(13) 0.0326(8) Uani 1 1 d . . . . .
C192 C 0.23711(14) 0.41095(14) 0.53325(13) 0.0330(8) Uani 1 1 d . . . . .
C193 C 0.21759(14) 0.38045(15) 0.57345(13) 0.0328(8) Uani 1 1 d . . . . .
C194 C 0.17337(13) 0.34607(16) 0.56637(13) 0.0329(8) Uani 1 1 d . . . . .
C195 C 0.14769(13) 0.34090(15) 0.51939(13) 0.0332(8) Uani 1 1 d . . . . .
C196 C 0.12973(13) 0.28276(16) 0.51269(14) 0.0337(8) Uani 1 1 d . . . . .
C197 C 0.13138(13) 0.25582(17) 0.46672(14) 0.0349(8) Uani 1 1 d . . . . .
C198 C 0.15023(13) 0.28611(16) 0.42593(13) 0.0340(8) Uani 1 1 d . . . . .
C199 C 0.17796(14) 0.24560(16) 0.39823(13) 0.0344(8) Uani 1 1 d . . . . .
C200 C 0.22315(14) 0.26369(16) 0.37743(12) 0.0327(8) Uani 1 1 d . . . . .
C201 C 0.31189(14) 0.26108(16) 0.38360(12) 0.0325(8) Uani 1 1 d . . . . .
C202 C 0.35475(14) 0.24095(16) 0.41418(13) 0.0333(8) Uani 1 1 d . . . . .
C203 C 0.37941(13) 0.28039(16) 0.44834(13) 0.0323(7) Uani 1 1 d . . . . .
C204 C 0.36448(13) 0.33865(15) 0.45081(13) 0.0316(7) Uani 1 1 d . . . . .
C205 C 0.36342(13) 0.36657(15) 0.49722(13) 0.0318(7) Uani 1 1 d . . . . .
C206 C 0.37713(13) 0.33545(15) 0.54081(13) 0.0316(7) Uani 1 1 d . . . . .
C207 C 0.34805(13) 0.34136(15) 0.58331(13) 0.0333(8) Uani 1 1 d . . . . .
C208 C 0.30592(14) 0.37921(15) 0.58210(13) 0.0324(8) Uani 1 1 d . . . . .
C209 C 0.26001(14) 0.36083(15) 0.60383(12) 0.0317(8) Uani 1 1 d . . . . .
C210 C 0.25823(14) 0.30599(16) 0.62590(12) 0.0324(8) Uani 1 1 d . . . . .
C211 C 0.21323(13) 0.27108(15) 0.61911(12) 0.0308(7) Uani 1 1 d . . . . .
C212 C 0.17106(13) 0.29069(16) 0.58983(13) 0.0323(8) Uani 1 1 d . . . . .
C213 C 0.14394(13) 0.25222(16) 0.55662(13) 0.0336(8) Uani 1 1 d . . . . .
C214 C 0.16061(13) 0.19467(16) 0.55366(13) 0.0337(8) Uani 1 1 d . . . . .
C215 C 0.16177(14) 0.16673(16) 0.50683(14) 0.0353(8) Uani 1 1 d . . . . .
C216 C 0.14729(13) 0.19686(16) 0.46320(14) 0.0348(8) Uani 1 1 d . . . . .
C217 C 0.17638(14) 0.19037(16) 0.42133(13) 0.0344(8) Uani 1 1 d . . . . .
C218 C 0.21954(15) 0.15400(15) 0.42293(13) 0.0348(8) Uani 1 1 d . . . . .
C219 C 0.26492(14) 0.17117(15) 0.40152(13) 0.0343(8) Uani 1 1 d . . . . .
C220 C 0.26712(15) 0.22592(16) 0.37906(13) 0.0352(8) Uani 1 1 d . . . . .
C221 C 0.30773(14) 0.15091(15) 0.43115(14) 0.0344(8) Uani 1 1 d . . . . .
C222 C 0.35158(13) 0.18587(15) 0.43839(13) 0.0328(8) Uani 1 1 d . . . . .
C223 C 0.37682(13) 0.19106(15) 0.48623(14) 0.0333(8) Uani 1 1 d . . . . .
C224 C 0.39510(13) 0.24880(16) 0.49199(13) 0.0322(8) Uani 1 1 d . . . . .
C225 C 0.39346(13) 0.27672(16) 0.53870(13) 0.0318(7) Uani 1 1 d . . . . .
C226 C 0.37338(13) 0.24599(15) 0.57850(13) 0.0314(7) Uani 1 1 d . . . . .
C227 C 0.34727(13) 0.28684(15) 0.60840(13) 0.0317(7) Uani 1 1 d . . . . .
C228 C 0.30153(13) 0.26887(15) 0.62984(12) 0.0305(7) Uani 1 1 d . . . . .
C229 C 0.28377(13) 0.21070(15) 0.62265(12) 0.0307(7) Uani 1 1 d . . . . .
C230 C 0.22914(13) 0.21188(15) 0.61796(12) 0.0317(7) Uani 1 1 d . . . . .
C231 C 0.20220(13) 0.17313(15) 0.58457(13) 0.0330(8) Uani 1 1 d . . . . .
C232 C 0.23087(14) 0.13382(15) 0.55622(14) 0.0337(8) Uani 1 1 d . . . . .
C233 C 0.20575(14) 0.12930(15) 0.50834(14) 0.0345(8) Uani 1 1 d . . . . .
C234 C 0.23396(14) 0.12258(14) 0.46644(13) 0.0338(8) Uani 1 1 d . . . . .
C235 C 0.28844(15) 0.12111(14) 0.47176(13) 0.0341(8) Uani 1 1 d . . . . .
C236 C 0.31333(14) 0.12583(15) 0.51931(14) 0.0346(8) Uani 1 1 d . . . . .
C237 C 0.35817(13) 0.16061(15) 0.52674(13) 0.0330(8) Uani 1 1 d . . . . .
C238 C 0.35653(13) 0.18832(15) 0.57325(13) 0.0327(8) Uani 1 1 d . . . . .
C239 C 0.31132(13) 0.17037(15) 0.59523(13) 0.0314(7) Uani 1 1 d . . . . .
C240 C 0.28462(14) 0.13149(14) 0.56208(13) 0.0319(7) Uani 1 1 d . . . . .

loop_
_atom_site_aniso_label
_atom_site_aniso_U_11
_atom_site_aniso_U_22
_atom_site_aniso_U_33
_atom_site_aniso_U_23
_atom_site_aniso_U_13
_atom_site_aniso_U_12
Mg1 0.0441(7) 0.0391(7) 0.0485(8) 0.0100(6) -0.0001(6) 0.0097(6)
Mg2 0.0535(8) 0.0381(7) 0.0248(6) -0.0004(5) 0.0049(5) -0.0064(6)
Mg3 0.0394(7) 0.0404(7) 0.0541(8) -0.0017(6) 0.0169(6) 0.0065(6)
Mg4 0.0349(6) 0.0377(7) 0.0436(7) -0.0059(6) -0.0019(5) -0.0028(5)
Mg5 0.0496(8) 0.0432(7) 0.0287(6) 0.0035(5) 0.0085(5) 0.0047(6)
Mg6 0.0451(7) 0.0356(7) 0.0504(8) 0.0034(6) 0.0133(6) -0.0091(6)
N1 0.054(2) 0.0427(19) 0.0432(19) 0.0093(15) 0.0017(16) 0.0121(16)
N2 0.045(2) 0.052(2) 0.055(2) 0.0139(17) 0.0006(16) 0.0098(17)
N3 0.057(2) 0.0408(18) 0.0276(16) -0.0003(13) 0.0051(14) -0.0086(16)
N4 0.051(2) 0.0383(18) 0.0333(17) -0.0022(14) 0.0036(14) -0.0063(15)
N5 0.0461(19) 0.0430(19) 0.055(2) 0.0038(16) 0.0197(16) 0.0028(15)
N6 0.045(2) 0.0432(19) 0.060(2) -0.0050(17) 0.0174(17) 0.0070(15)
N7 0.0409(18) 0.0411(18) 0.0379(17) -0.0035(14) 0.0017(14) -0.0064(14)
N8 0.0407(18) 0.0412(19) 0.047(2) 0.0005(15) 0.0033(15) -0.0004(15)
N9 0.052(2) 0.052(2) 0.0324(17) -0.0003(15) 0.0103(15) 0.0072(16)
N10 0.059(2) 0.052(2) 0.0328(18) 0.0084(15) 0.0106(15) 0.0061(17)
N11 0.0449(19) 0.0420(19) 0.062(2) 0.0094(17) 0.0131(17) -0.0050(15)
N12 0.049(2) 0.0397(18) 0.0446(19) 0.0014(15) 0.0107(15) -0.0112(15)
C1 0.093(4) 0.043(3) 0.069(3) 0.011(2) -0.008(3) 0.019(3)
C2 0.064(3) 0.042(2) 0.048(2) 0.0080(19) 0.006(2) 0.019(2)
C3 0.061(3) 0.057(3) 0.050(3) 0.017(2) 0.000(2) 0.024(2)
C4 0.049(2) 0.064(3) 0.048(2) 0.018(2) 0.0048(19) 0.021(2)
C5 0.054(3) 0.079(4) 0.071(3) 0.018(3) -0.005(2) 0.018(3)
C6 0.063(3) 0.036(2) 0.043(2) 0.0046(18) -0.001(2) 0.0126(19)
C7 0.068(3) 0.033(2) 0.045(2) 0.0020(18) 0.007(2) 0.0035(19)
C8 0.071(3) 0.057(3) 0.055(3) -0.008(2) 0.002(2) 0.001(2)
C9 0.083(4) 0.087(4) 0.054(3) -0.022(3) -0.007(3) 0.011(3)
C10 0.089(4) 0.084(4) 0.047(3) -0.015(3) 0.006(3) 0.017(3)
C11 0.071(3) 0.057(3) 0.048(3) 0.005(2) 0.009(2) 0.023(2)
C12 0.064(3) 0.039(2) 0.047(2) 0.0042(19) 0.006(2) -0.004(2)
C13 0.067(3) 0.073(3) 0.061(3) -0.004(3) 0.014(3) -0.012(3)
C14 0.073(3) 0.078(4) 0.057(3) 0.004(3) 0.012(3) 0.030(3)
C15 0.083(4) 0.142(7) 0.094(5) 0.048(5) 0.022(4) 0.019(4)
C16 0.043(2) 0.061(3) 0.062(3) 0.016(2) -0.012(2) 0.008(2)
C17 0.084(4) 0.073(4) 0.063(3) 0.008(3) -0.011(3) 0.005(3)
C18 0.114(5) 0.071(4) 0.088(5) -0.003(4) -0.036(4) 0.002(4)
C19 0.085(5) 0.075(4) 0.121(6) 0.016(4) -0.038(4) -0.022(4)
C20 0.058(3) 0.088(5) 0.105(5) 0.022(4) -0.011(3) -0.011(3)
C21 0.040(2) 0.069(3) 0.086(4) 0.026(3) -0.004(2) 0.001(2)
C22 0.167(8) 0.091(5) 0.096(5) 0.005(4) 0.045(5) 0.031(5)
C23 0.116(7) 0.141(8) 0.140(8) -0.010(6) 0.032(6) 0.010(6)
C24 0.066(3) 0.095(4) 0.078(4) 0.030(3) 0.020(3) 0.022(3)
C25 0.076(4) 0.123(6) 0.111(6) 0.044(5) 0.037(4) 0.030(4)
C31 0.096(4) 0.066(3) 0.039(2) 0.016(2) -0.006(2) -0.013(3)
C32 0.057(3) 0.049(2) 0.034(2) 0.0034(18) 0.0054(18) -0.003(2)
C33 0.059(3) 0.055(3) 0.030(2) 0.0015(18) -0.0015(18) -0.006(2)
C34 0.050(2) 0.052(2) 0.031(2) -0.0051(18) 0.0020(17) -0.0068(19)
C35 0.068(3) 0.060(3) 0.036(2) -0.011(2) -0.002(2) -0.010(2)
C36 0.070(3) 0.047(2) 0.032(2) 0.0048(18) 0.0016(19) -0.014(2)
C37 0.071(3) 0.061(3) 0.051(3) 0.001(2) 0.013(2) -0.020(2)
C38 0.079(4) 0.073(4) 0.071(4) 0.003(3) 0.016(3) -0.026(3)
C39 0.106(5) 0.070(4) 0.056(3) 0.004(3) 0.002(3) -0.042(3)
C40 0.105(4) 0.048(3) 0.046(3) 0.000(2) -0.002(3) -0.020(3)
C41 0.089(4) 0.043(2) 0.033(2) 0.0048(18) 0.000(2) -0.008(2)
C42 0.085(4) 0.074(4) 0.081(4) -0.020(3) 0.036(3) -0.018(3)
C43 0.159(8) 0.137(8) 0.172(9) -0.057(7) 0.112(8) -0.042(7)
C44 0.102(4) 0.042(2) 0.045(3) 0.003(2) 0.011(3) 0.002(3)
C45 0.115(5) 0.067(4) 0.069(4) 0.022(3) 0.003(3) 0.008(3)
C46 0.069(3) 0.042(2) 0.0282(19) -0.0096(17) 0.0014(18) -0.008(2)
C47 0.074(3) 0.042(2) 0.034(2) -0.0116(18) 0.001(2) 0.004(2)
C48 0.099(4) 0.047(3) 0.050(3) -0.014(2) 0.006(3) 0.015(3)
C49 0.122(5) 0.035(2) 0.048(3) -0.006(2) 0.014(3) 0.000(3)
C50 0.100(4) 0.046(3) 0.039(2) -0.010(2) 0.010(2) -0.021(3)
C51 0.073(3) 0.042(2) 0.034(2) -0.0049(18) 0.000(2) -0.016(2)
C52 0.062(3) 0.059(3) 0.062(3) -0.011(2) 0.005(2) 0.009(2)
C53 0.077(4) 0.099(5) 0.070(4) -0.016(3) 0.020(3) 0.001(3)
C54 0.061(3) 0.078(3) 0.047(3) 0.000(2) -0.005(2) -0.021(3)
C55 0.074(4) 0.090(4) 0.063(3) -0.004(3) 0.000(3) -0.030(3)
C61 0.045(3) 0.067(3) 0.096(4) 0.002(3) 0.024(3) -0.006(2)
C62 0.045(2) 0.051(3) 0.055(3) 0.001(2) 0.015(2) 0.001(2)
C63 0.040(2) 0.060(3) 0.067(3) -0.001(2) 0.015(2) 0.010(2)
C64 0.050(3) 0.054(3) 0.059(3) -0.001(2) 0.018(2) 0.015(2)
C65 0.054(3) 0.060(3) 0.095(4) -0.011(3) 0.016(3) 0.017(2)
C66 0.041(2) 0.046(2) 0.066(3) 0.012(2) 0.020(2) 0.0013(19)
C67 0.041(2) 0.042(2) 0.068(3) 0.000(2) 0.018(2) -0.0086(18)
C68 0.051(3) 0.042(2) 0.084(4) 0.003(2) 0.021(2) -0.009(2)
C69 0.055(3) 0.043(3) 0.103(4) 0.007(3) 0.017(3) -0.002(2)
C70 0.079(4) 0.054(3) 0.085(4) 0.023(3) 0.002(3) 0.004(3)
C71 0.089(4) 0.055(3) 0.067(3) 0.013(2) 0.009(3) 0.002(3)
C72 0.061(3) 0.053(3) 0.070(3) 0.009(2) 0.014(2) -0.013(2)
C73 0.101(5) 0.100(5) 0.065(4) 0.012(3) 0.002(3) -0.028(4)
C74 0.082(9) 0.078(7) 0.068(6) 0.017(4) 0.005(6) -0.006(7)
C75 0.127(10) 0.153(12) 0.070(7) 0.008(7) 0.032(6) 0.001(8)
C74A 0.055(12) 0.059(10) 0.051(11) 0.006(8) 0.005(9) -0.009(10)
C75A 0.063(11) 0.076(12) 0.056(10) 0.005(9) 0.012(8) -0.008(9)
C76 0.047(2) 0.048(3) 0.068(3) -0.011(2) 0.016(2) 0.010(2)
C77 0.053(3) 0.044(3) 0.088(4) -0.009(2) 0.014(3) 0.010(2)
C78 0.076(4) 0.047(3) 0.105(5) -0.013(3) 0.010(3) 0.000(3)
C79 0.085(4) 0.064(4) 0.117(6) -0.035(4) 0.000(4) 0.006(3)
C80 0.089(4) 0.082(4) 0.082(4) -0.031(4) 0.009(3) 0.008(4)
C81 0.067(3) 0.066(3) 0.067(3) -0.015(3) 0.017(3) 0.008(3)
C82 0.070(3) 0.044(3) 0.087(4) 0.006(3) 0.016(3) 0.010(2)
C83 0.098(5) 0.046(3) 0.116(5) 0.000(3) 0.039(4) 0.003(3)
C84 0.097(5) 0.091(4) 0.069(4) -0.009(3) 0.033(3) -0.001(4)
C85 0.202(11) 0.157(9) 0.122(8) -0.025(7) 0.093(8) -0.023(8)
C91 0.048(2) 0.057(3) 0.060(3) -0.010(2) 0.001(2) -0.014(2)
C92 0.039(2) 0.051(2) 0.041(2) -0.0040(18) 0.0003(17) -0.0103(18)
C93 0.034(2) 0.063(3) 0.051(3) -0.005(2) -0.0036(18) -0.0045(19)
C94 0.041(2) 0.057(3) 0.043(2) 0.0025(19) 0.0005(18) -0.0007(19)
C95 0.050(3) 0.077(4) 0.090(4) 0.000(3) -0.006(3) 0.016(3)
C96 0.040(2) 0.041(2) 0.049(2) -0.0078(18) -0.0002(18) -0.0072(17)
C97 0.048(2) 0.055(3) 0.051(3) -0.013(2) 0.0022(19) -0.004(2)
C98 0.070(3) 0.062(3) 0.058(3) -0.019(2) 0.008(2) -0.001(3)
C99 0.071(3) 0.054(3) 0.073(4) -0.022(3) 0.005(3) 0.000(2)
C100 0.062(3) 0.042(2) 0.077(4) -0.007(2) 0.003(2) 0.000(2)
C101 0.048(2) 0.039(2) 0.056(3) -0.0060(19) 0.001(2) -0.0122(18)
C102 0.063(3) 0.068(3) 0.042(2) -0.005(2) 0.004(2) 0.004(2)
C103 0.081(4) 0.101(5) 0.052(3) -0.007(3) 0.006(3) 0.023(3)
C104 0.057(3) 0.038(2) 0.060(3) 0.004(2) -0.001(2) -0.009(2)
C105 0.079(4) 0.049(3) 0.073(3) 0.010(2) -0.002(3) -0.003(3)
C106 0.050(9) 0.028(6) 0.061(6) -0.008(5) 0.002(5) 0.003(5)
C107 0.058(6) 0.050(4) 0.064(6) 0.011(4) 0.002(5) 0.007(4)
C108 0.090(9) 0.051(5) 0.103(9) 0.012(5) 0.026(8) 0.000(6)
C109 0.103(13) 0.043(6) 0.128(12) -0.008(7) 0.022(10) -0.014(8)
C110 0.066(8) 0.029(7) 0.112(11) -0.021(6) 0.020(8) 0.004(6)
C111 0.036(7) 0.024(5) 0.065(7) -0.008(4) -0.010(5) 0.017(6)
C112 0.054(7) 0.058(6) 0.062(8) 0.018(5) 0.011(7) 0.001(5)
C113 0.060(5) 0.078(7) 0.047(5) 0.012(4) 0.014(4) 0.010(5)
C06A 0.034(9) 0.067(14) 0.078(13) 0.033(11) 0.002(8) 0.001(8)
C07A 0.049(7) 0.057(7) 0.061(8) 0.008(6) -0.004(6) 0.002(6)
C08A 0.069(9) 0.050(7) 0.090(11) 0.031(7) 0.002(8) -0.007(6)
C09A 0.098(14) 0.046(8) 0.095(14) -0.005(9) -0.002(11) -0.010(8)
C10A 0.10(2) 0.039(10) 0.13(2) -0.035(10) 0.012(14) 0.018(9)
C11A 0.054(13) 0.049(14) 0.116(17) -0.001(9) -0.008(10) 0.031(10)
C12A 0.059(8) 0.069(8) 0.062(8) 0.025(7) 0.002(7) 0.000(6)
C13A 0.093(13) 0.112(15) 0.077(14) -0.006(11) -0.019(10) -0.007(11)
C114 0.109(5) 0.049(3) 0.057(3) -0.002(2) -0.010(3) 0.023(3)
C115 0.117(6) 0.101(5) 0.105(6) 0.014(4) 0.020(5) 0.020(5)
C121 0.098(4) 0.087(4) 0.045(3) 0.003(3) 0.029(3) 0.029(3)
C122 0.061(3) 0.071(3) 0.040(2) 0.005(2) 0.019(2) 0.011(2)
C123 0.072(3) 0.078(4) 0.046(3) 0.015(2) 0.026(2) 0.009(3)
C124 0.064(3) 0.073(3) 0.038(2) 0.015(2) 0.011(2) 0.009(2)
C125 0.096(4) 0.087(4) 0.061(3) 0.032(3) 0.033(3) 0.014(3)
C126 0.064(3) 0.045(2) 0.035(2) -0.0076(18) 0.0146(19) 0.007(2)
C127 0.065(3) 0.050(2) 0.036(2) -0.0088(19) 0.0142(19) 0.011(2)
C128 0.089(4) 0.045(2) 0.038(2) -0.0104(19) 0.011(2) 0.015(2)
C129 0.099(4) 0.041(2) 0.049(3) -0.012(2) 0.010(3) -0.005(3)
C130 0.078(3) 0.056(3) 0.052(3) -0.023(2) 0.012(2) -0.014(3)
C131 0.066(3) 0.052(3) 0.040(2) -0.016(2) 0.009(2) -0.001(2)
C132 0.058(3) 0.064(3) 0.055(3) 0.004(2) 0.017(2) 0.015(2)
C133 0.065(3) 0.077(4) 0.066(3) 0.002(3) 0.014(3) 0.022(3)
C134 0.062(3) 0.069(3) 0.058(3) -0.020(2) 0.002(2) -0.008(3)
C135 0.092(4) 0.084(4) 0.058(3) -0.016(3) -0.011(3) 0.006(3)
C136 0.055(3) 0.060(3) 0.051(3) 0.021(2) 0.011(2) 0.009(2)
C137 0.072(3) 0.050(3) 0.058(3) 0.024(2) 0.021(2) 0.010(2)
C138 0.087(4) 0.059(3) 0.084(4) 0.033(3) 0.032(3) 0.013(3)
C139 0.071(4) 0.080(4) 0.103(5) 0.051(4) 0.024(4) 0.022(3)
C140 0.067(4) 0.093(5) 0.091(5) 0.039(4) -0.001(3) 0.010(3)
C141 0.066(3) 0.084(4) 0.065(3) 0.031(3) 0.000(3) 0.009(3)
C142 0.097(4) 0.045(3) 0.052(3) 0.014(2) 0.013(3) 0.002(3)
C143 0.084(4) 0.076(4) 0.074(4) 0.026(3) 0.015(3) -0.001(3)
C144 0.103(5) 0.106(5) 0.075(4) 0.004(4) -0.020(4) 0.008(4)
C145 0.107(6) 0.157(8) 0.083(5) 0.015(5) -0.026(4) -0.015(5)
C151 0.050(3) 0.067(3) 0.076(3) 0.014(3) 0.022(2) -0.009(2)
C152 0.043(2) 0.055(3) 0.058(3) 0.013(2) 0.010(2) -0.010(2)
C153 0.049(2) 0.045(2) 0.057(3) 0.011(2) 0.010(2) -0.0158(19)
C154 0.052(2) 0.040(2) 0.042(2) 0.0046(18) 0.0028(18) -0.0144(18)
C155 0.072(3) 0.041(2) 0.055(3) 0.003(2) 0.009(2) -0.019(2)
C156 0.043(2) 0.052(3) 0.068(3) 0.015(2) 0.017(2) -0.001(2)
C157 0.051(3) 0.058(3) 0.086(4) 0.015(3) 0.001(3) -0.007(2)
C158 0.066(3) 0.068(4) 0.098(5) 0.023(3) 0.000(3) 0.009(3)
C159 0.072(4) 0.063(3) 0.102(5) 0.016(3) 0.024(3) 0.019(3)
C160 0.073(4) 0.066(3) 0.082(4) -0.006(3) 0.026(3) 0.006(3)
C161 0.062(3) 0.056(3) 0.071(3) 0.008(3) 0.022(3) 0.008(2)
C162 0.093(5) 0.077(4) 0.098(5) 0.014(4) -0.028(4) -0.010(3)
C163 0.076(4) 0.097(5) 0.089(5) 0.014(4) -0.004(3) -0.019(4)
C164 0.088(4) 0.094(5) 0.072(4) 0.004(3) 0.011(3) 0.015(4)
C165 0.28(3) 0.085(12) 0.091(10) -0.028(8) -0.055(13) 0.046(15)
C16A 0.069(13) 0.087(16) 0.111(17) -0.015(13) 0.003(11) -0.021(10)
C166 0.063(3) 0.031(2) 0.046(2) -0.0012(17) 0.013(2) -0.0127(19)
C167 0.080(3) 0.049(3) 0.051(3) -0.006(2) 0.012(2) -0.021(2)
C168 0.108(5) 0.067(4) 0.056(3) -0.019(3) 0.019(3) -0.021(3)
C169 0.102(5) 0.068(4) 0.071(4) -0.019(3) 0.040(3) -0.006(3)
C170 0.074(3) 0.052(3) 0.079(4) -0.007(3) 0.025(3) -0.005(2)
C171 0.062(3) 0.030(2) 0.055(3) -0.0026(18) 0.017(2) -0.0073(19)
C172 0.083(4) 0.073(3) 0.050(3) -0.005(2) -0.001(3) -0.027(3)
C173 0.100(5) 0.068(4) 0.095(5) 0.011(3) 0.004(4) -0.015(3)
C174 0.060(3) 0.041(2) 0.061(3) 0.003(2) 0.008(2) 0.002(2)
C175 0.073(4) 0.091(4) 0.081(4) 0.007(3) 0.000(3) 0.022(3)
C181 0.0380(19) 0.0335(18) 0.0259(17) 0.0058(14) -0.0006(14) 0.0049(15)
C182 0.041(2) 0.0230(16) 0.0312(18) 0.0044(14) 0.0025(15) 0.0035(14)
C183 0.0386(19) 0.0257(17) 0.0349(19) 0.0034(14) 0.0052(15) 0.0072(15)
C184 0.0318(18) 0.0321(18) 0.0326(18) 0.0038(15) 0.0023(14) 0.0086(15)
C185 0.0304(18) 0.0361(19) 0.0359(19) 0.0049(15) 0.0008(15) 0.0066(15)
C186 0.041(2) 0.0341(19) 0.0225(16) 0.0045(14) 0.0003(14) 0.0014(15)
C187 0.0393(19) 0.0333(18) 0.0225(16) 0.0056(14) 0.0068(14) 0.0002(15)
C188 0.0378(19) 0.0284(17) 0.0301(18) 0.0043(14) 0.0071(14) -0.0046(15)
C189 0.041(2) 0.0198(16) 0.0332(18) 0.0045(13) 0.0064(15) -0.0014(14)
C190 0.0381(19) 0.0212(16) 0.039(2) 0.0034(14) 0.0046(15) -0.0030(14)
C191 0.043(2) 0.0210(16) 0.0340(19) -0.0044(14) 0.0049(15) -0.0026(14)
C192 0.044(2) 0.0204(16) 0.0347(19) -0.0025(14) 0.0063(15) 0.0043(14)
C193 0.0395(19) 0.0293(18) 0.0302(18) -0.0046(14) 0.0063(15) 0.0062(15)
C194 0.0313(18) 0.0342(19) 0.0341(19) -0.0034(15) 0.0082(14) 0.0059(15)
C195 0.0305(18) 0.0332(18) 0.0364(19) 0.0020(15) 0.0060(15) 0.0078(15)
C196 0.0259(17) 0.0378(19) 0.038(2) 0.0022(16) 0.0050(14) 0.0008(15)
C197 0.0234(17) 0.042(2) 0.039(2) 0.0015(16) 0.0003(14) -0.0027(15)
C198 0.0280(17) 0.041(2) 0.0320(18) 0.0040(15) -0.0033(14) 0.0025(15)
C199 0.0360(19) 0.042(2) 0.0250(17) -0.0041(15) -0.0026(14) -0.0038(16)
C200 0.0373(19) 0.0379(19) 0.0224(16) -0.0010(14) -0.0012(14) -0.0012(15)
C201 0.0368(19) 0.0368(19) 0.0247(17) 0.0000(14) 0.0086(14) -0.0004(15)
C202 0.0361(19) 0.0337(19) 0.0313(18) -0.0026(15) 0.0125(15) 0.0009(15)
C203 0.0277(17) 0.0362(19) 0.0335(18) -0.0014(15) 0.0069(14) -0.0004(14)
C204 0.0309(17) 0.0309(18) 0.0334(18) 0.0031(14) 0.0060(14) -0.0053(14)
C205 0.0311(18) 0.0285(17) 0.0360(19) 0.0001(14) 0.0042(14) -0.0053(14)
C206 0.0295(17) 0.0322(18) 0.0330(18) -0.0025(15) 0.0005(14) -0.0047(14)
C207 0.0334(18) 0.0323(18) 0.0336(19) -0.0041(15) -0.0014(15) -0.0060(15)
C208 0.0366(19) 0.0284(17) 0.0321(18) -0.0067(14) 0.0010(15) -0.0051(15)
C209 0.043(2) 0.0277(17) 0.0251(17) -0.0067(14) 0.0056(14) 0.0027(15)
C210 0.041(2) 0.0355(19) 0.0211(16) -0.0032(14) 0.0049(14) -0.0004(15)
C211 0.0349(18) 0.0359(19) 0.0220(16) 0.0012(14) 0.0064(13) 0.0012(15)
C212 0.0303(17) 0.0368(19) 0.0309(18) -0.0018(15) 0.0109(14) 0.0017(15)
C213 0.0268(17) 0.041(2) 0.0340(19) -0.0017(15) 0.0067(14) -0.0019(15)
C214 0.0309(18) 0.0343(19) 0.0363(19) 0.0048(15) 0.0054(14) -0.0080(15)
C215 0.0340(19) 0.0358(19) 0.0362(19) -0.0001(15) 0.0038(15) -0.0116(15)
C216 0.0300(18) 0.039(2) 0.0355(19) -0.0034(16) -0.0007(15) -0.0082(15)
C217 0.0348(19) 0.0361(19) 0.0316(18) -0.0045(15) -0.0033(15) -0.0072(15)
C218 0.045(2) 0.0295(18) 0.0302(18) -0.0085(15) 0.0038(15) -0.0053(15)
C219 0.044(2) 0.0314(18) 0.0283(18) -0.0097(14) 0.0070(15) -0.0028(15)
C220 0.044(2) 0.0340(19) 0.0280(18) -0.0071(15) 0.0058(15) -0.0007(16)
C221 0.043(2) 0.0255(17) 0.0359(19) -0.0074(15) 0.0093(16) 0.0022(15)
C222 0.0330(18) 0.0309(18) 0.0356(19) -0.0027(15) 0.0110(15) 0.0058(15)
C223 0.0298(18) 0.0318(18) 0.039(2) 0.0007(15) 0.0078(15) 0.0078(14)
C224 0.0278(17) 0.0362(19) 0.0334(19) 0.0019(15) 0.0076(14) 0.0031(14)
C225 0.0267(17) 0.0351(19) 0.0336(18) -0.0009(15) 0.0009(14) -0.0028(14)
C226 0.0278(17) 0.0332(18) 0.0330(18) 0.0007(15) 0.0001(14) 0.0008(14)
C227 0.0336(18) 0.0314(18) 0.0297(18) -0.0021(14) -0.0008(14) -0.0010(14)
C228 0.0354(18) 0.0356(19) 0.0205(16) -0.0004(14) 0.0009(13) -0.0011(15)
C229 0.0365(18) 0.0307(18) 0.0251(17) 0.0029(14) 0.0030(14) 0.0009(14)
C230 0.0353(18) 0.0347(19) 0.0258(17) 0.0029(14) 0.0084(14) -0.0020(15)
C231 0.0326(18) 0.0336(19) 0.0336(19) 0.0021(15) 0.0083(15) -0.0057(15)
C232 0.041(2) 0.0239(17) 0.0370(19) 0.0032(14) 0.0046(15) -0.0055(15)
C233 0.042(2) 0.0240(17) 0.038(2) -0.0029(14) 0.0041(16) -0.0095(15)
C234 0.045(2) 0.0216(16) 0.0346(19) -0.0044(14) 0.0037(16) -0.0066(15)
C235 0.047(2) 0.0197(16) 0.0363(19) -0.0039(14) 0.0085(16) 0.0025(15)
C236 0.043(2) 0.0221(16) 0.039(2) 0.0009(14) 0.0039(16) 0.0054(15)
C237 0.0317(18) 0.0310(18) 0.0366(19) 0.0031(15) 0.0060(15) 0.0059(14)
C238 0.0285(17) 0.0309(18) 0.038(2) 0.0046(15) -0.0011(14) 0.0046(14)
C239 0.0362(19) 0.0300(18) 0.0281(17) 0.0076(14) 0.0035(14) 0.0016(15)
C240 0.0393(19) 0.0212(16) 0.0356(19) 0.0064(14) 0.0060(15) 0.0023(14)

#==============================================================================
_computing_data_collection       'CrysAlisPro 1.171.38.46 (Rigaku OD, 2015)'
_computing_cell_refinement       'CrysAlisPro 1.171.38.46 (Rigaku OD, 2015)'
_computing_data_reduction        'CrysAlisPro 1.171.38.46 (Rigaku OD, 2015)'
_computing_structure_solution    'SHELXT Version 2014/5 (Sheldrick, 2014)'
_computing_structure_refinement  'SHELXL Version 2018/3 (Sheldrick, 2008)'
_computing_publication_material  'CrystalStructure 4.3 (Rigaku, 2018)'
_computing_molecular_graphics    'CrystalStructure 4.3'

#==============================================================================
# MOLECULAR GEOMETRY

_geom_special_details            
;
 All esds (except the esd in the dihedral angle between two l.s. planes)
 are estimated using the full covariance matrix.  The cell esds are taken
 into account individually in the estimation of esds in distances, angles
 and torsion angles; correlations between esds in cell parameters are only
 used when they are defined by crystal symmetry.  An approximate (isotropic)
 treatment of cell esds is used for estimating esds involving l.s. planes.
;

loop_
_geom_bond_atom_site_label_1
_geom_bond_atom_site_label_2
_geom_bond_distance
_geom_bond_site_symmetry_2
_geom_bond_publ_flag
Mg1 N2 2.012(4) . ?
Mg1 N1 2.017(4) . ?
Mg1 C184 2.385(4) . ?
Mg1 C183 2.402(4) . ?
Mg1 C185 2.505(4) . ?
Mg1 C182 2.511(4) . ?
Mg1 C181 2.551(4) . ?
Mg2 N3 2.015(3) . ?
Mg2 N4 2.035(3) . ?
Mg2 C220 2.443(4) . ?
Mg2 C200 2.444(4) . ?
Mg2 C201 2.499(4) . ?
Mg2 C186 2.527(4) . ?
Mg2 C187 2.603(4) . ?
Mg3 N6 2.023(4) . ?
Mg3 N5 2.034(4) . ?
Mg3 C203 2.391(4) . ?
Mg3 C202 2.417(4) . ?
Mg3 C224 2.450(4) . ?
Mg3 C222 2.584(4) . ?
Mg3 C223 2.596(4) . ?
Mg4 N7 2.012(3) . ?
Mg4 N8 2.031(4) . ?
Mg4 C226 2.392(4) . ?
Mg4 C227 2.396(4) . ?
Mg4 C225 2.474(4) . ?
Mg4 C207 2.578(4) . ?
Mg4 C206 2.616(4) . ?
Mg5 N10 2.019(4) . ?
Mg5 N9 2.032(4) . ?
Mg5 C230 2.472(4) . ?
Mg5 C211 2.473(4) . ?
Mg5 C210 2.504(4) . ?
Mg5 C228 2.505(4) . ?
Mg5 C229 2.537(4) . ?
Mg6 N11 2.003(4) . ?
Mg6 N12 2.003(4) . ?
Mg6 C215 2.402(4) . ?
Mg6 C233 2.417(4) . ?
Mg6 C214 2.470(4) . ?
Mg6 C232 2.474(4) . ?
Mg6 C231 2.477(4) . ?
N1 C2 1.336(5) . ?
N1 C6 1.433(6) . ?
N2 C4 1.334(5) . ?
N2 C16 1.436(6) . ?
N3 C32 1.343(5) . ?
N3 C36 1.450(5) . ?
N4 C34 1.315(5) . ?
N4 C46 1.461(5) . ?
N5 C62 1.322(5) . ?
N5 C66 1.465(6) . ?
N6 C64 1.353(6) . ?
N6 C76 1.434(6) . ?
N7 C92 1.344(5) . ?
N7 C96 1.439(5) . ?
N8 C94 1.322(5) . ?
N8 C06A 1.46(3) . ?
N8 C106 1.475(17) . ?
N9 C122 1.323(5) . ?
N9 C126 1.443(6) . ?
N10 C124 1.364(6) . ?
N10 C136 1.429(6) . ?
N11 C152 1.334(5) . ?
N11 C156 1.450(6) . ?
N12 C154 1.335(5) . ?
N12 C166 1.443(5) . ?
C1 C2 1.521(7) . ?
C1 H1A 0.9800 . ?
C1 H1B 0.9800 . ?
C1 H1C 0.9800 . ?
C2 C3 1.387(7) . ?
C3 C4 1.393(7) . ?
C3 H3 0.9500 . ?
C4 C5 1.515(7) . ?
C5 H5A 0.9800 . ?
C5 H5B 0.9800 . ?
C5 H5C 0.9800 . ?
C6 C7 1.401(7) . ?
C6 C11 1.410(6) . ?
C7 C8 1.378(7) . ?
C7 C12 1.503(6) . ?
C8 C9 1.396(7) . ?
C8 H8 0.9500 . ?
C9 C10 1.369(8) . ?
C9 H9 0.9500 . ?
C10 C11 1.391(8) . ?
C10 H10 0.9500 . ?
C11 C14 1.505(7) . ?
C12 C13 1.505(7) . ?
C12 H12A 0.9900 . ?
C12 H12B 0.9900 . ?
C13 H13A 0.9800 . ?
C13 H13B 0.9800 . ?
C13 H13C 0.9800 . ?
C14 C15 1.496(9) . ?
C14 H14A 0.9900 . ?
C14 H14B 0.9900 . ?
C15 H15A 0.9800 . ?
C15 H15B 0.9800 . ?
C15 H15C 0.9800 . ?
C16 C17 1.375(8) . ?
C16 C21 1.405(7) . ?
C17 C18 1.424(9) . ?
C17 C22 1.513(10) . ?
C18 C19 1.362(11) . ?
C18 H18 0.9500 . ?
C19 C20 1.344(10) . ?
C19 H19 0.9500 . ?
C20 C21 1.394(8) . ?
C20 H20 0.9500 . ?
C21 C24 1.518(9) . ?
C22 C23 1.410(10) . ?
C22 H22A 0.9900 . ?
C22 H22B 0.9900 . ?
C23 H23A 0.9800 . ?
C23 H23B 0.9800 . ?
C23 H23C 0.9800 . ?
C24 C25 1.526(8) . ?
C24 H24A 0.9900 . ?
C24 H24B 0.9900 . ?
C25 H25A 0.9800 . ?
C25 H25B 0.9800 . ?
C25 H25C 0.9800 . ?
C31 C32 1.512(6) . ?
C31 H31A 0.9800 . ?
C31 H31B 0.9800 . ?
C31 H31C 0.9800 . ?
C32 C33 1.395(6) . ?
C33 C34 1.410(6) . ?
C33 H33 0.9500 . ?
C34 C35 1.516(6) . ?
C35 H35A 0.9800 . ?
C35 H35B 0.9800 . ?
C35 H35C 0.9800 . ?
C36 C37 1.398(7) . ?
C36 C41 1.401(6) . ?
C37 C38 1.406(7) . ?
C37 C42 1.517(7) . ?
C38 C39 1.371(8) . ?
C38 H38 0.9500 . ?
C39 C40 1.364(8) . ?
C39 H39 0.9500 . ?
C40 C41 1.404(7) . ?
C40 H40 0.9500 . ?
C41 C44 1.490(7) . ?
C42 C43 1.460(9) . ?
C42 H42A 0.9900 . ?
C42 H42B 0.9900 . ?
C43 H43A 0.9800 . ?
C43 H43B 0.9800 . ?
C43 H43C 0.9800 . ?
C44 C45 1.523(7) . ?
C44 H44A 0.9900 . ?
C44 H44B 0.9900 . ?
C45 H45A 0.9800 . ?
C45 H45B 0.9800 . ?
C45 H45C 0.9800 . ?
C46 C47 1.388(7) . ?
C46 C51 1.401(6) . ?
C47 C48 1.403(7) . ?
C47 C52 1.501(7) . ?
C48 C49 1.370(8) . ?
C48 H48 0.9500 . ?
C49 C50 1.369(8) . ?
C49 H49 0.9500 . ?
C50 C51 1.406(7) . ?
C50 H50 0.9500 . ?
C51 C54 1.493(7) . ?
C52 C53 1.531(7) . ?
C52 H52A 0.9900 . ?
C52 H52B 0.9900 . ?
C53 H53A 0.9800 . ?
C53 H53B 0.9800 . ?
C53 H53C 0.9800 . ?
C54 C55 1.524(7) . ?
C54 H54A 0.9900 . ?
C54 H54B 0.9900 . ?
C55 H55A 0.9800 . ?
C55 H55B 0.9800 . ?
C55 H55C 0.9800 . ?
C61 C62 1.514(6) . ?
C61 H61A 0.9800 . ?
C61 H61B 0.9800 . ?
C61 H61C 0.9800 . ?
C62 C63 1.411(6) . ?
C63 C64 1.397(7) . ?
C63 H63 0.9500 . ?
C64 C65 1.508(6) . ?
C65 H65A 0.9800 . ?
C65 H65B 0.9800 . ?
C65 H65C 0.9800 . ?
C66 C71 1.384(7) . ?
C66 C67 1.387(7) . ?
C67 C68 1.404(6) . ?
C67 C72 1.508(7) . ?
C68 C69 1.355(8) . ?
C68 H68 0.9500 . ?
C69 C70 1.358(8) . ?
C69 H69 0.9500 . ?
C70 C71 1.422(8) . ?
C70 H70 0.9500 . ?
C71 C74 1.519(8) . ?
C71 C74A 1.527(9) . ?
C72 C73 1.502(8) . ?
C72 H72A 0.9900 . ?
C72 H72B 0.9900 . ?
C73 H73A 0.9800 . ?
C73 H73B 0.9800 . ?
C73 H73C 0.9800 . ?
C74 C75 1.511(8) . ?
C74 H74A 0.9900 . ?
C74 H74B 0.9900 . ?
C75 H75A 0.9800 . ?
C75 H75B 0.9800 . ?
C75 H75C 0.9800 . ?
C74A C75A 1.515(10) . ?
C74A H74C 0.9900 . ?
C74A H74D 0.9900 . ?
C75A H75D 0.9800 . ?
C75A H75E 0.9800 . ?
C75A H75F 0.9800 . ?
C76 C77 1.396(7) . ?
C76 C81 1.424(7) . ?
C77 C78 1.392(7) . ?
C77 C82 1.513(8) . ?
C78 C79 1.376(9) . ?
C78 H78 0.9500 . ?
C79 C80 1.369(10) . ?
C79 H79 0.9500 . ?
C80 C81 1.392(8) . ?
C80 H80 0.9500 . ?
C81 C84 1.505(8) . ?
C82 C83 1.493(8) . ?
C82 H82A 0.9900 . ?
C82 H82B 0.9900 . ?
C83 H83A 0.9800 . ?
C83 H83B 0.9800 . ?
C83 H83C 0.9800 . ?
C84 C85 1.448(9) . ?
C84 H84A 0.9900 . ?
C84 H84B 0.9900 . ?
C85 H85A 0.9800 . ?
C85 H85B 0.9800 . ?
C85 H85C 0.9800 . ?
C91 C92 1.523(6) . ?
C91 H91A 0.9800 . ?
C91 H91B 0.9800 . ?
C91 H91C 0.9800 . ?
C92 C93 1.400(6) . ?
C93 C94 1.404(6) . ?
C93 H93 0.9500 . ?
C94 C95 1.505(6) . ?
C95 H95A 0.9800 . ?
C95 H95B 0.9800 . ?
C95 H95C 0.9800 . ?
C96 C101 1.404(6) . ?
C96 C97 1.416(6) . ?
C97 C98 1.408(7) . ?
C97 C102 1.508(7) . ?
C98 C99 1.376(8) . ?
C98 H98 0.9500 . ?
C99 C100 1.375(8) . ?
C99 H99 0.9500 . ?
C100 C101 1.392(6) . ?
C100 H100 0.9500 . ?
C101 C104 1.502(6) . ?
C102 C103 1.524(7) . ?
C102 H10A 0.9900 . ?
C102 H10B 0.9900 . ?
C103 H10C 0.9800 . ?
C103 H10D 0.9800 . ?
C103 H10E 0.9800 . ?
C104 C105 1.504(7) . ?
C104 H10F 0.9900 . ?
C104 H10G 0.9900 . ?
C105 H10H 0.9800 . ?
C105 H10I 0.9800 . ?
C105 H10J 0.9800 . ?
C106 C107 1.419(15) . ?
C106 C111 1.421(13) . ?
C107 C108 1.408(12) . ?
C107 C112 1.506(9) . ?
C108 C109 1.386(15) . ?
C108 H108 0.9500 . ?
C109 C110 1.407(17) . ?
C109 H109 0.9500 . ?
C110 C111 1.397(14) . ?
C110 H110 0.9500 . ?
C111 C114 1.503(9) . ?
C112 C113 1.516(9) . ?
C112 H11A 0.9900 . ?
C112 H11B 0.9900 . ?
C113 H11C 0.9800 . ?
C113 H11D 0.9800 . ?
C113 H11E 0.9800 . ?
C06A C11A 1.394(18) . ?
C06A C07A 1.415(16) . ?
C07A C08A 1.390(14) . ?
C07A C12A 1.503(19) . ?
C08A C09A 1.387(16) . ?
C08A H08A 0.9500 . ?
C09A C10A 1.389(18) . ?
C09A H09A 0.9500 . ?
C10A C11A 1.377(18) . ?
C10A H10K 0.9500 . ?
C11A C114 1.499(10) . ?
C12A C13A 1.524(9) . ?
C12A H12I 0.9900 . ?
C12A H12J 0.9900 . ?
C13A H13N 0.9800 . ?
C13A H13O 0.9800 . ?
C13A H13P 0.9800 . ?
C114 C115 1.521(9) . ?
C114 H11F 0.9900 . ?
C114 H11G 0.9900 . ?
C115 H11H 0.9800 . ?
C115 H11I 0.9800 . ?
C115 H11J 0.9800 . ?
C121 C122 1.511(7) . ?
C121 H12C 0.9800 . ?
C121 H12D 0.9800 . ?
C121 H12E 0.9800 . ?
C122 C123 1.406(7) . ?
C123 C124 1.380(7) . ?
C123 H123 0.9500 . ?
C124 C125 1.522(7) . ?
C125 H12F 0.9800 . ?
C125 H12G 0.9800 . ?
C125 H12H 0.9800 . ?
C126 C131 1.390(7) . ?
C126 C127 1.402(6) . ?
C127 C128 1.396(7) . ?
C127 C132 1.512(7) . ?
C128 C129 1.364(8) . ?
C128 H128 0.9500 . ?
C129 C130 1.370(8) . ?
C129 H129 0.9500 . ?
C130 C131 1.411(7) . ?
C130 H130 0.9500 . ?
C131 C134 1.498(7) . ?
C132 C133 1.513(7) . ?
C132 H13D 0.9900 . ?
C132 H13E 0.9900 . ?
C133 H13F 0.9800 . ?
C133 H13G 0.9800 . ?
C133 H13H 0.9800 . ?
C134 C135 1.533(7) . ?
C134 H13I 0.9900 . ?
C134 H13J 0.9900 . ?
C135 H13K 0.9800 . ?
C135 H13L 0.9800 . ?
C135 H13M 0.9800 . ?
C136 C137 1.391(7) . ?
C136 C141 1.417(7) . ?
C137 C138 1.403(7) . ?
C137 C142 1.502(8) . ?
C138 C139 1.376(9) . ?
C138 H138 0.9500 . ?
C139 C140 1.372(10) . ?
C139 H139 0.9500 . ?
C140 C141 1.378(8) . ?
C140 H140 0.9500 . ?
C141 C144 1.514(10) . ?
C142 C143 1.517(7) . ?
C142 H14C 0.9900 . ?
C142 H14D 0.9900 . ?
C143 H14E 0.9800 . ?
C143 H14F 0.9800 . ?
C143 H14G 0.9800 . ?
C144 C145 1.486(9) . ?
C144 H14H 0.9900 . ?
C144 H14I 0.9900 . ?
C145 H14J 0.9800 . ?
C145 H14K 0.9800 . ?
C145 H14L 0.9800 . ?
C151 C152 1.525(6) . ?
C151 H15D 0.9800 . ?
C151 H15E 0.9800 . ?
C151 H15F 0.9800 . ?
C152 C153 1.395(7) . ?
C153 C154 1.404(6) . ?
C153 H153 0.9500 . ?
C154 C155 1.509(6) . ?
C155 H15G 0.9800 . ?
C155 H15H 0.9800 . ?
C155 H15I 0.9800 . ?
C156 C157 1.401(7) . ?
C156 C161 1.408(7) . ?
C157 C158 1.401(8) . ?
C157 C162 1.493(9) . ?
C158 C159 1.367(9) . ?
C158 H158 0.9500 . ?
C159 C160 1.368(9) . ?
C159 H159 0.9500 . ?
C160 C161 1.407(7) . ?
C160 H160 0.9500 . ?
C161 C164 1.477(6) . ?
C162 C163 1.493(9) . ?
C162 H16A 0.9900 . ?
C162 H16B 0.9900 . ?
C163 H16C 0.9800 . ?
C163 H16D 0.9800 . ?
C163 H16E 0.9800 . ?
C164 C16A 1.458(9) . ?
C164 C165 1.482(9) . ?
C164 H16F 0.9900 . ?
C164 H16G 0.9900 . ?
C164 H16H 0.9900 . ?
C164 H16I 0.9900 . ?
C165 H16J 0.9800 . ?
C165 H16K 0.9800 . ?
C165 H16L 0.9800 . ?
C16A H16M 0.9800 . ?
C16A H16N 0.9800 . ?
C16A H16O 0.9800 . ?
C166 C171 1.384(7) . ?
C166 C167 1.418(6) . ?
C167 C168 1.397(8) . ?
C167 C172 1.491(8) . ?
C168 C169 1.371(9) . ?
C168 H168 0.9500 . ?
C169 C170 1.371(8) . ?
C169 H169 0.9500 . ?
C170 C171 1.391(7) . ?
C170 H170 0.9500 . ?
C171 C174 1.519(7) . ?
C172 C173 1.499(8) . ?
C172 H17A 0.9900 . ?
C172 H17B 0.9900 . ?
C173 H17C 0.9800 . ?
C173 H17D 0.9800 . ?
C173 H17E 0.9800 . ?
C174 C175 1.515(7) . ?
C174 H17F 0.9900 . ?
C174 H17G 0.9900 . ?
C175 H17H 0.9800 . ?
C175 H17I 0.9800 . ?
C175 H17J 0.9800 . ?
C181 C186 1.424(5) . ?
C181 C182 1.451(5) . ?
C181 C185 1.452(5) . ?
C182 C189 1.421(5) . ?
C182 C183 1.452(5) . ?
C183 C192 1.418(5) . ?
C183 C184 1.450(5) . ?
C184 C195 1.423(5) . ?
C184 C185 1.447(5) . ?
C185 C198 1.409(5) . ?
C186 C187 1.437(5) . ?
C186 C200 1.444(5) . ?
C187 C188 1.417(5) . ?
C187 C201 1.457(5) . ?
C188 C204 1.435(5) . ?
C188 C189 1.449(5) . ?
C189 C190 1.430(5) . ?
C190 C191 1.420(5) . ?
C190 C205 1.442(5) . ?
C191 C192 1.431(5) . ?
C191 C208 1.437(5) . ?
C192 C193 1.435(5) . ?
C193 C194 1.422(5) . ?
C193 C209 1.431(5) . ?
C194 C195 1.425(5) . ?
C194 C212 1.447(5) . ?
C195 C196 1.446(5) . ?
C196 C197 1.412(5) . ?
C196 C213 1.430(5) . ?
C197 C198 1.438(5) . ?
C197 C216 1.444(5) . ?
C198 C199 1.441(5) . ?
C199 C200 1.419(5) . ?
C199 C217 1.438(5) . ?
C200 C220 1.457(5) . ?
C201 C220 1.440(5) . ?
C201 C202 1.447(5) . ?
C202 C203 1.441(5) . ?
C202 C222 1.452(5) . ?
C203 C204 1.419(5) . ?
C203 C224 1.445(5) . ?
C204 C205 1.432(5) . ?
C205 C206 1.427(5) . ?
C206 C225 1.440(5) . ?
C206 C207 1.442(5) . ?
C207 C208 1.421(5) . ?
C207 C227 1.448(5) . ?
C208 C209 1.449(5) . ?
C209 C210 1.418(5) . ?
C210 C228 1.434(5) . ?
C210 C211 1.445(5) . ?
C211 C212 1.410(5) . ?
C211 C230 1.446(5) . ?
C212 C213 1.439(5) . ?
C213 C214 1.418(5) . ?
C214 C231 1.438(5) . ?
C214 C215 1.443(5) . ?
C215 C216 1.421(5) . ?
C215 C233 1.453(5) . ?
C216 C217 1.429(5) . ?
C217 C218 1.421(5) . ?
C218 C219 1.425(5) . ?
C218 C234 1.433(5) . ?
C219 C220 1.421(5) . ?
C219 C221 1.433(5) . ?
C221 C222 1.422(5) . ?
C221 C235 1.433(5) . ?
C222 C223 1.441(5) . ?
C223 C237 1.432(5) . ?
C223 C224 1.437(5) . ?
C224 C225 1.441(5) . ?
C225 C226 1.435(5) . ?
C226 C238 1.423(5) . ?
C226 C227 1.458(5) . ?
C227 C228 1.439(5) . ?
C228 C229 1.446(5) . ?
C229 C239 1.432(5) . ?
C229 C230 1.443(5) . ?
C230 C231 1.444(5) . ?
C231 C232 1.447(5) . ?
C232 C240 1.422(5) . ?
C232 C233 1.439(5) . ?
C233 C234 1.417(5) . ?
C234 C235 1.440(5) . ?
C235 C236 1.429(5) . ?
C236 C237 1.441(5) . ?
C236 C240 1.442(5) . ?
C237 C238 1.434(5) . ?
C238 C239 1.434(5) . ?
C239 C240 1.439(5) . ?

loop_
_geom_angle_atom_site_label_1
_geom_angle_atom_site_label_2
_geom_angle_atom_site_label_3
_geom_angle
_geom_angle_site_symmetry_1
_geom_angle_site_symmetry_3
_geom_angle_publ_flag
N2 Mg1 N1 94.32(16) . . ?
N2 Mg1 C184 113.32(15) . . ?
N1 Mg1 C184 132.22(15) . . ?
N2 Mg1 C183 148.32(15) . . ?
N1 Mg1 C183 107.44(15) . . ?
C184 Mg1 C183 35.26(12) . . ?
N2 Mg1 C185 99.64(15) . . ?
N1 Mg1 C185 164.38(15) . . ?
C184 Mg1 C185 34.31(12) . . ?
C183 Mg1 C185 56.97(12) . . ?
N2 Mg1 C182 150.27(16) . . ?
N1 Mg1 C182 112.64(14) . . ?
C184 Mg1 C182 57.27(12) . . ?
C183 Mg1 C182 34.28(12) . . ?
C185 Mg1 C182 55.76(12) . . ?
N2 Mg1 C181 116.96(15) . . ?
N1 Mg1 C181 141.51(15) . . ?
C184 Mg1 C181 56.72(12) . . ?
C183 Mg1 C181 56.50(12) . . ?
C185 Mg1 C181 33.37(12) . . ?
C182 Mg1 C181 33.31(11) . . ?
N3 Mg2 N4 93.62(14) . . ?
N3 Mg2 C220 168.49(14) . . ?
N4 Mg2 C220 96.95(13) . . ?
N3 Mg2 C200 145.65(15) . . ?
N4 Mg2 C200 103.31(13) . . ?
C220 Mg2 C200 34.70(12) . . ?
N3 Mg2 C201 134.92(14) . . ?
N4 Mg2 C201 122.45(14) . . ?
C220 Mg2 C201 33.85(12) . . ?
C200 Mg2 C201 56.58(12) . . ?
N3 Mg2 C186 117.85(14) . . ?
N4 Mg2 C186 135.07(14) . . ?
C220 Mg2 C186 56.31(12) . . ?
C200 Mg2 C186 33.72(12) . . ?
C201 Mg2 C186 55.64(12) . . ?
N3 Mg2 C187 114.20(13) . . ?
N4 Mg2 C187 152.06(13) . . ?
C220 Mg2 C187 55.11(12) . . ?
C200 Mg2 C187 54.93(12) . . ?
C201 Mg2 C187 33.11(11) . . ?
C186 Mg2 C187 32.50(11) . . ?
N6 Mg3 N5 94.41(15) . . ?
N6 Mg3 C203 166.16(15) . . ?
N5 Mg3 C203 98.55(14) . . ?
N6 Mg3 C202 132.02(15) . . ?
N5 Mg3 C202 122.73(15) . . ?
C203 Mg3 C202 34.87(12) . . ?
N6 Mg3 C224 143.60(15) . . ?
N5 Mg3 C224 107.13(14) . . ?
C203 Mg3 C224 34.72(12) . . ?
C202 Mg3 C224 57.33(12) . . ?
N6 Mg3 C222 110.80(14) . . ?
N5 Mg3 C222 154.11(14) . . ?
C203 Mg3 C222 55.85(12) . . ?
C202 Mg3 C222 33.54(12) . . ?
C224 Mg3 C222 55.11(12) . . ?
N6 Mg3 C223 115.95(14) . . ?
N5 Mg3 C223 138.73(15) . . ?
C203 Mg3 C223 55.60(12) . . ?
C202 Mg3 C223 55.45(12) . . ?
C224 Mg3 C223 32.94(12) . . ?
C222 Mg3 C223 32.30(12) . . ?
N7 Mg4 N8 95.09(15) . . ?
N7 Mg4 C226 164.18(14) . . ?
N8 Mg4 C226 99.68(14) . . ?
N7 Mg4 C227 129.37(14) . . ?
N8 Mg4 C227 124.88(14) . . ?
C226 Mg4 C227 35.47(12) . . ?
N7 Mg4 C225 144.03(14) . . ?
N8 Mg4 C225 106.96(14) . . ?
C226 Mg4 C225 34.25(12) . . ?
C227 Mg4 C225 57.47(12) . . ?
N7 Mg4 C207 109.17(14) . . ?
N8 Mg4 C207 155.40(14) . . ?
C226 Mg4 C207 55.78(12) . . ?
C227 Mg4 C207 33.59(12) . . ?
C225 Mg4 C207 54.69(12) . . ?
N7 Mg4 C206 115.48(13) . . ?
N8 Mg4 C206 137.72(14) . . ?
C226 Mg4 C206 55.36(12) . . ?
C227 Mg4 C206 55.73(12) . . ?
C225 Mg4 C206 32.70(11) . . ?
C207 Mg4 C206 32.22(11) . . ?
N10 Mg5 N9 93.61(15) . . ?
N10 Mg5 C230 119.25(15) . . ?
N9 Mg5 C230 131.73(14) . . ?
N10 Mg5 C211 147.45(15) . . ?
N9 Mg5 C211 100.42(14) . . ?
C230 Mg5 C211 33.99(12) . . ?
N10 Mg5 C210 169.16(15) . . ?
N9 Mg5 C210 96.31(14) . . ?
C230 Mg5 C210 55.92(12) . . ?
C211 Mg5 C210 33.74(12) . . ?
N10 Mg5 C228 136.05(14) . . ?
N9 Mg5 C228 122.33(14) . . ?
C230 Mg5 C228 56.02(11) . . ?
C211 Mg5 C228 55.97(12) . . ?
C210 Mg5 C228 33.29(12) . . ?
N10 Mg5 C229 115.13(14) . . ?
N9 Mg5 C229 151.26(14) . . ?
C230 Mg5 C229 33.45(11) . . ?
C211 Mg5 C229 55.54(11) . . ?
C210 Mg5 C229 55.00(11) . . ?
C228 Mg5 C229 33.33(11) . . ?
N11 Mg6 N12 95.29(15) . . ?
N11 Mg6 C215 117.08(15) . . ?
N12 Mg6 C215 129.53(15) . . ?
N11 Mg6 C233 152.15(15) . . ?
N12 Mg6 C233 105.34(14) . . ?
C215 Mg6 C233 35.09(13) . . ?
N11 Mg6 C214 100.40(14) . . ?
N12 Mg6 C214 162.36(15) . . ?
C215 Mg6 C214 34.41(12) . . ?
C233 Mg6 C214 57.22(12) . . ?
N11 Mg6 C232 148.59(16) . . ?
N12 Mg6 C232 111.56(14) . . ?
C215 Mg6 C232 57.25(12) . . ?
C233 Mg6 C232 34.20(12) . . ?
C214 Mg6 C232 56.39(12) . . ?
N11 Mg6 C231 114.93(15) . . ?
N12 Mg6 C231 141.76(15) . . ?
C215 Mg6 C231 57.07(12) . . ?
C233 Mg6 C231 56.98(12) . . ?
C214 Mg6 C231 33.80(12) . . ?
C232 Mg6 C231 33.98(12) . . ?
C2 N1 C6 120.2(4) . . ?
C2 N1 Mg1 122.1(3) . . ?
C6 N1 Mg1 117.5(3) . . ?
C4 N2 C16 120.2(4) . . ?
C4 N2 Mg1 123.2(3) . . ?
C16 N2 Mg1 116.5(3) . . ?
C32 N3 C36 115.0(3) . . ?
C32 N3 Mg2 119.7(3) . . ?
C36 N3 Mg2 125.2(3) . . ?
C34 N4 C46 119.6(3) . . ?
C34 N4 Mg2 123.1(3) . . ?
C46 N4 Mg2 117.3(2) . . ?
C62 N5 C66 119.1(4) . . ?
C62 N5 Mg3 122.9(3) . . ?
C66 N5 Mg3 118.0(3) . . ?
C64 N6 C76 116.6(4) . . ?
C64 N6 Mg3 119.3(3) . . ?
C76 N6 Mg3 124.0(3) . . ?
C92 N7 C96 115.0(3) . . ?
C92 N7 Mg4 118.5(3) . . ?
C96 N7 Mg4 126.4(3) . . ?
C94 N8 C06A 120.8(9) . . ?
C94 N8 C106 115.8(8) . . ?
C94 N8 Mg4 121.7(3) . . ?
C06A N8 Mg4 117.1(9) . . ?
C106 N8 Mg4 122.3(7) . . ?
C122 N9 C126 121.4(4) . . ?
C122 N9 Mg5 122.9(3) . . ?
C126 N9 Mg5 115.7(2) . . ?
C124 N10 C136 116.6(4) . . ?
C124 N10 Mg5 119.2(3) . . ?
C136 N10 Mg5 124.2(3) . . ?
C152 N11 C156 119.9(4) . . ?
C152 N11 Mg6 122.3(3) . . ?
C156 N11 Mg6 117.8(3) . . ?
C154 N12 C166 119.6(4) . . ?
C154 N12 Mg6 122.2(3) . . ?
C166 N12 Mg6 118.0(2) . . ?
C2 C1 H1A 109.5 . . ?
C2 C1 H1B 109.5 . . ?
H1A C1 H1B 109.5 . . ?
C2 C1 H1C 109.5 . . ?
H1A C1 H1C 109.5 . . ?
H1B C1 H1C 109.5 . . ?
N1 C2 C3 124.7(4) . . ?
N1 C2 C1 118.2(4) . . ?
C3 C2 C1 117.1(4) . . ?
C2 C3 C4 129.8(4) . . ?
C2 C3 H3 115.1 . . ?
C4 C3 H3 115.1 . . ?
N2 C4 C3 123.7(4) . . ?
N2 C4 C5 118.7(5) . . ?
C3 C4 C5 117.6(4) . . ?
C4 C5 H5A 109.5 . . ?
C4 C5 H5B 109.5 . . ?
H5A C5 H5B 109.5 . . ?
C4 C5 H5C 109.5 . . ?
H5A C5 H5C 109.5 . . ?
H5B C5 H5C 109.5 . . ?
C7 C6 C11 120.9(4) . . ?
C7 C6 N1 119.9(4) . . ?
C11 C6 N1 118.9(4) . . ?
C8 C7 C6 118.7(4) . . ?
C8 C7 C12 122.0(5) . . ?
C6 C7 C12 119.2(4) . . ?
C7 C8 C9 121.2(5) . . ?
C7 C8 H8 119.4 . . ?
C9 C8 H8 119.4 . . ?
C10 C9 C8 119.3(5) . . ?
C10 C9 H9 120.4 . . ?
C8 C9 H9 120.4 . . ?
C9 C10 C11 122.0(5) . . ?
C9 C10 H10 119.0 . . ?
C11 C10 H10 119.0 . . ?
C10 C11 C6 117.9(5) . . ?
C10 C11 C14 119.6(5) . . ?
C6 C11 C14 122.5(5) . . ?
C7 C12 C13 116.0(4) . . ?
C7 C12 H12A 108.3 . . ?
C13 C12 H12A 108.3 . . ?
C7 C12 H12B 108.3 . . ?
C13 C12 H12B 108.3 . . ?
H12A C12 H12B 107.4 . . ?
C12 C13 H13A 109.5 . . ?
C12 C13 H13B 109.5 . . ?
H13A C13 H13B 109.5 . . ?
C12 C13 H13C 109.5 . . ?
H13A C13 H13C 109.5 . . ?
H13B C13 H13C 109.5 . . ?
C15 C14 C11 112.3(5) . . ?
C15 C14 H14A 109.2 . . ?
C11 C14 H14A 109.2 . . ?
C15 C14 H14B 109.2 . . ?
C11 C14 H14B 109.2 . . ?
H14A C14 H14B 107.9 . . ?
C14 C15 H15A 109.5 . . ?
C14 C15 H15B 109.5 . . ?
H15A C15 H15B 109.5 . . ?
C14 C15 H15C 109.5 . . ?
H15A C15 H15C 109.5 . . ?
H15B C15 H15C 109.5 . . ?
C17 C16 C21 121.3(5) . . ?
C17 C16 N2 120.1(5) . . ?
C21 C16 N2 118.4(5) . . ?
C16 C17 C18 118.0(6) . . ?
C16 C17 C22 122.0(6) . . ?
C18 C17 C22 120.0(7) . . ?
C19 C18 C17 119.9(7) . . ?
C19 C18 H18 120.1 . . ?
C17 C18 H18 120.1 . . ?
C20 C19 C18 121.8(7) . . ?
C20 C19 H19 119.1 . . ?
C18 C19 H19 119.1 . . ?
C19 C20 C21 120.7(7) . . ?
C19 C20 H20 119.7 . . ?
C21 C20 H20 119.7 . . ?
C20 C21 C16 118.3(6) . . ?
C20 C21 C24 121.7(6) . . ?
C16 C21 C24 120.0(5) . . ?
C23 C22 C17 117.9(7) . . ?
C23 C22 H22A 107.8 . . ?
C17 C22 H22A 107.8 . . ?
C23 C22 H22B 107.8 . . ?
C17 C22 H22B 107.8 . . ?
H22A C22 H22B 107.2 . . ?
C22 C23 H23A 109.5 . . ?
C22 C23 H23B 109.5 . . ?
H23A C23 H23B 109.5 . . ?
C22 C23 H23C 109.5 . . ?
H23A C23 H23C 109.5 . . ?
H23B C23 H23C 109.5 . . ?
C21 C24 C25 116.3(6) . . ?
C21 C24 H24A 108.2 . . ?
C25 C24 H24A 108.2 . . ?
C21 C24 H24B 108.2 . . ?
C25 C24 H24B 108.2 . . ?
H24A C24 H24B 107.4 . . ?
C24 C25 H25A 109.5 . . ?
C24 C25 H25B 109.5 . . ?
H25A C25 H25B 109.5 . . ?
C24 C25 H25C 109.5 . . ?
H25A C25 H25C 109.5 . . ?
H25B C25 H25C 109.5 . . ?
C32 C31 H31A 109.5 . . ?
C32 C31 H31B 109.5 . . ?
H31A C31 H31B 109.5 . . ?
C32 C31 H31C 109.5 . . ?
H31A C31 H31C 109.5 . . ?
H31B C31 H31C 109.5 . . ?
N3 C32 C33 124.4(4) . . ?
N3 C32 C31 119.5(4) . . ?
C33 C32 C31 116.1(4) . . ?
C32 C33 C34 129.6(4) . . ?
C32 C33 H33 115.2 . . ?
C34 C33 H33 115.2 . . ?
N4 C34 C33 122.6(4) . . ?
N4 C34 C35 121.6(4) . . ?
C33 C34 C35 115.8(4) . . ?
C34 C35 H35A 109.5 . . ?
C34 C35 H35B 109.5 . . ?
H35A C35 H35B 109.5 . . ?
C34 C35 H35C 109.5 . . ?
H35A C35 H35C 109.5 . . ?
H35B C35 H35C 109.5 . . ?
C37 C36 C41 121.3(4) . . ?
C37 C36 N3 117.5(4) . . ?
C41 C36 N3 121.1(4) . . ?
C36 C37 C38 118.6(5) . . ?
C36 C37 C42 121.2(4) . . ?
C38 C37 C42 120.2(5) . . ?
C39 C38 C37 120.4(6) . . ?
C39 C38 H38 119.8 . . ?
C37 C38 H38 119.8 . . ?
C40 C39 C38 120.4(5) . . ?
C40 C39 H39 119.8 . . ?
C38 C39 H39 119.8 . . ?
C39 C40 C41 121.9(5) . . ?
C39 C40 H40 119.0 . . ?
C41 C40 H40 119.0 . . ?
C36 C41 C40 117.3(5) . . ?
C36 C41 C44 122.7(4) . . ?
C40 C41 C44 120.0(5) . . ?
C43 C42 C37 118.7(6) . . ?
C43 C42 H42A 107.6 . . ?
C37 C42 H42A 107.6 . . ?
C43 C42 H42B 107.6 . . ?
C37 C42 H42B 107.6 . . ?
H42A C42 H42B 107.1 . . ?
C42 C43 H43A 109.5 . . ?
C42 C43 H43B 109.5 . . ?
H43A C43 H43B 109.5 . . ?
C42 C43 H43C 109.5 . . ?
H43A C43 H43C 109.5 . . ?
H43B C43 H43C 109.5 . . ?
C41 C44 C45 115.7(4) . . ?
C41 C44 H44A 108.3 . . ?
C45 C44 H44A 108.3 . . ?
C41 C44 H44B 108.3 . . ?
C45 C44 H44B 108.3 . . ?
H44A C44 H44B 107.4 . . ?
C44 C45 H45A 109.5 . . ?
C44 C45 H45B 109.5 . . ?
H45A C45 H45B 109.5 . . ?
C44 C45 H45C 109.5 . . ?
H45A C45 H45C 109.5 . . ?
H45B C45 H45C 109.5 . . ?
C47 C46 C51 123.2(4) . . ?
C47 C46 N4 117.9(4) . . ?
C51 C46 N4 118.4(4) . . ?
C46 C47 C48 117.3(5) . . ?
C46 C47 C52 122.4(4) . . ?
C48 C47 C52 120.3(5) . . ?
C49 C48 C47 120.7(5) . . ?
C49 C48 H48 119.7 . . ?
C47 C48 H48 119.7 . . ?
C50 C49 C48 121.2(5) . . ?
C50 C49 H49 119.4 . . ?
C48 C49 H49 119.4 . . ?
C49 C50 C51 120.8(5) . . ?
C49 C50 H50 119.6 . . ?
C51 C50 H50 119.6 . . ?
C46 C51 C50 116.8(5) . . ?
C46 C51 C54 121.4(4) . . ?
C50 C51 C54 121.8(5) . . ?
C47 C52 C53 113.3(4) . . ?
C47 C52 H52A 108.9 . . ?
C53 C52 H52A 108.9 . . ?
C47 C52 H52B 108.9 . . ?
C53 C52 H52B 108.9 . . ?
H52A C52 H52B 107.7 . . ?
C52 C53 H53A 109.5 . . ?
C52 C53 H53B 109.5 . . ?
H53A C53 H53B 109.5 . . ?
C52 C53 H53C 109.5 . . ?
H53A C53 H53C 109.5 . . ?
H53B C53 H53C 109.5 . . ?
C51 C54 C55 117.4(5) . . ?
C51 C54 H54A 108.0 . . ?
C55 C54 H54A 108.0 . . ?
C51 C54 H54B 108.0 . . ?
C55 C54 H54B 108.0 . . ?
H54A C54 H54B 107.2 . . ?
C54 C55 H55A 109.5 . . ?
C54 C55 H55B 109.5 . . ?
H55A C55 H55B 109.5 . . ?
C54 C55 H55C 109.5 . . ?
H55A C55 H55C 109.5 . . ?
H55B C55 H55C 109.5 . . ?
C62 C61 H61A 109.5 . . ?
C62 C61 H61B 109.5 . . ?
H61A C61 H61B 109.5 . . ?
C62 C61 H61C 109.5 . . ?
H61A C61 H61C 109.5 . . ?
H61B C61 H61C 109.5 . . ?
N5 C62 C63 122.5(4) . . ?
N5 C62 C61 121.0(4) . . ?
C63 C62 C61 116.5(4) . . ?
C64 C63 C62 130.2(4) . . ?
C64 C63 H63 114.9 . . ?
C62 C63 H63 114.9 . . ?
N6 C64 C63 124.8(4) . . ?
N6 C64 C65 118.6(4) . . ?
C63 C64 C65 116.6(4) . . ?
C64 C65 H65A 109.5 . . ?
C64 C65 H65B 109.5 . . ?
H65A C65 H65B 109.5 . . ?
C64 C65 H65C 109.5 . . ?
H65A C65 H65C 109.5 . . ?
H65B C65 H65C 109.5 . . ?
C71 C66 C67 121.9(4) . . ?
C71 C66 N5 117.6(4) . . ?
C67 C66 N5 120.2(4) . . ?
C66 C67 C68 117.5(5) . . ?
C66 C67 C72 123.4(4) . . ?
C68 C67 C72 119.1(5) . . ?
C69 C68 C67 121.8(5) . . ?
C69 C68 H68 119.1 . . ?
C67 C68 H68 119.1 . . ?
C68 C69 C70 120.5(5) . . ?
C68 C69 H69 119.7 . . ?
C70 C69 H69 119.7 . . ?
C69 C70 C71 120.4(5) . . ?
C69 C70 H70 119.8 . . ?
C71 C70 H70 119.8 . . ?
C66 C71 C70 118.0(5) . . ?
C66 C71 C74 124.1(7) . . ?
C70 C71 C74 116.9(7) . . ?
C66 C71 C74A 119.4(10) . . ?
C70 C71 C74A 120.1(10) . . ?
C73 C72 C67 115.2(4) . . ?
C73 C72 H72A 108.5 . . ?
C67 C72 H72A 108.5 . . ?
C73 C72 H72B 108.5 . . ?
C67 C72 H72B 108.5 . . ?
H72A C72 H72B 107.5 . . ?
C72 C73 H73A 109.5 . . ?
C72 C73 H73B 109.5 . . ?
H73A C73 H73B 109.5 . . ?
C72 C73 H73C 109.5 . . ?
H73A C73 H73C 109.5 . . ?
H73B C73 H73C 109.5 . . ?
C75 C74 C71 109.3(7) . . ?
C75 C74 H74A 109.8 . . ?
C71 C74 H74A 109.8 . . ?
C75 C74 H74B 109.8 . . ?
C71 C74 H74B 109.8 . . ?
H74A C74 H74B 108.3 . . ?
C74 C75 H75A 109.5 . . ?
C74 C75 H75B 109.5 . . ?
H75A C75 H75B 109.5 . . ?
C74 C75 H75C 109.5 . . ?
H75A C75 H75C 109.5 . . ?
H75B C75 H75C 109.5 . . ?
C75A C74A C71 106.3(12) . . ?
C75A C74A H74C 110.5 . . ?
C71 C74A H74C 110.5 . . ?
C75A C74A H74D 110.5 . . ?
C71 C74A H74D 110.5 . . ?
H74C C74A H74D 108.7 . . ?
C74A C75A H75D 109.5 . . ?
C74A C75A H75E 109.5 . . ?
H75D C75A H75E 109.5 . . ?
C74A C75A H75F 109.5 . . ?
H75D C75A H75F 109.5 . . ?
H75E C75A H75F 109.5 . . ?
C77 C76 C81 121.0(5) . . ?
C77 C76 N6 121.7(5) . . ?
C81 C76 N6 117.2(4) . . ?
C78 C77 C76 118.3(6) . . ?
C78 C77 C82 120.9(5) . . ?
C76 C77 C82 120.8(5) . . ?
C79 C78 C77 121.3(6) . . ?
C79 C78 H78 119.3 . . ?
C77 C78 H78 119.3 . . ?
C80 C79 C78 120.0(6) . . ?
C80 C79 H79 120.0 . . ?
C78 C79 H79 120.0 . . ?
C79 C80 C81 121.9(6) . . ?
C79 C80 H80 119.1 . . ?
C81 C80 H80 119.1 . . ?
C80 C81 C76 117.4(6) . . ?
C80 C81 C84 122.1(6) . . ?
C76 C81 C84 120.5(5) . . ?
C83 C82 C77 117.0(5) . . ?
C83 C82 H82A 108.0 . . ?
C77 C82 H82A 108.0 . . ?
C83 C82 H82B 108.0 . . ?
C77 C82 H82B 108.0 . . ?
H82A C82 H82B 107.3 . . ?
C82 C83 H83A 109.5 . . ?
C82 C83 H83B 109.5 . . ?
H83A C83 H83B 109.5 . . ?
C82 C83 H83C 109.5 . . ?
H83A C83 H83C 109.5 . . ?
H83B C83 H83C 109.5 . . ?
C85 C84 C81 118.4(7) . . ?
C85 C84 H84A 107.7 . . ?
C81 C84 H84A 107.7 . . ?
C85 C84 H84B 107.7 . . ?
C81 C84 H84B 107.7 . . ?
H84A C84 H84B 107.1 . . ?
C84 C85 H85A 109.5 . . ?
C84 C85 H85B 109.5 . . ?
H85A C85 H85B 109.5 . . ?
C84 C85 H85C 109.5 . . ?
H85A C85 H85C 109.5 . . ?
H85B C85 H85C 109.5 . . ?
C92 C91 H91A 109.5 . . ?
C92 C91 H91B 109.5 . . ?
H91A C91 H91B 109.5 . . ?
C92 C91 H91C 109.5 . . ?
H91A C91 H91C 109.5 . . ?
H91B C91 H91C 109.5 . . ?
N7 C92 C93 125.0(4) . . ?
N7 C92 C91 119.9(4) . . ?
C93 C92 C91 115.1(4) . . ?
C92 C93 C94 130.2(4) . . ?
C92 C93 H93 114.9 . . ?
C94 C93 H93 114.9 . . ?
N8 C94 C93 122.6(4) . . ?
N8 C94 C95 121.1(4) . . ?
C93 C94 C95 116.3(4) . . ?
C94 C95 H95A 109.5 . . ?
C94 C95 H95B 109.5 . . ?
H95A C95 H95B 109.5 . . ?
C94 C95 H95C 109.5 . . ?
H95A C95 H95C 109.5 . . ?
H95B C95 H95C 109.5 . . ?
C101 C96 C97 121.6(4) . . ?
C101 C96 N7 121.3(4) . . ?
C97 C96 N7 117.1(4) . . ?
C98 C97 C96 117.9(5) . . ?
C98 C97 C102 122.5(4) . . ?
C96 C97 C102 119.6(4) . . ?
C99 C98 C97 120.2(5) . . ?
C99 C98 H98 119.9 . . ?
C97 C98 H98 119.9 . . ?
C100 C99 C98 121.1(5) . . ?
C100 C99 H99 119.4 . . ?
C98 C99 H99 119.4 . . ?
C99 C100 C101 121.4(5) . . ?
C99 C100 H100 119.3 . . ?
C101 C100 H100 119.3 . . ?
C100 C101 C96 117.8(4) . . ?
C100 C101 C104 122.2(4) . . ?
C96 C101 C104 120.0(4) . . ?
C97 C102 C103 116.3(4) . . ?
C97 C102 H10A 108.2 . . ?
C103 C102 H10A 108.2 . . ?
C97 C102 H10B 108.2 . . ?
C103 C102 H10B 108.2 . . ?
H10A C102 H10B 107.4 . . ?
C102 C103 H10C 109.5 . . ?
C102 C103 H10D 109.5 . . ?
H10C C103 H10D 109.5 . . ?
C102 C103 H10E 109.5 . . ?
H10C C103 H10E 109.5 . . ?
H10D C103 H10E 109.5 . . ?
C101 C104 C105 115.9(4) . . ?
C101 C104 H10F 108.3 . . ?
C105 C104 H10F 108.3 . . ?
C101 C104 H10G 108.3 . . ?
C105 C104 H10G 108.3 . . ?
H10F C104 H10G 107.4 . . ?
C104 C105 H10H 109.5 . . ?
C104 C105 H10I 109.5 . . ?
H10H C105 H10I 109.5 . . ?
C104 C105 H10J 109.5 . . ?
H10H C105 H10J 109.5 . . ?
H10I C105 H10J 109.5 . . ?
C107 C106 C111 128.3(12) . . ?
C107 C106 N8 118.5(11) . . ?
C111 C106 N8 113.1(12) . . ?
C108 C107 C106 115.7(10) . . ?
C108 C107 C112 120.1(10) . . ?
C106 C107 C112 124.1(10) . . ?
C109 C108 C107 120.1(12) . . ?
C109 C108 H108 119.9 . . ?
C107 C108 H108 119.9 . . ?
C108 C109 C110 119.6(16) . . ?
C108 C109 H109 120.2 . . ?
C110 C109 H109 120.2 . . ?
C111 C110 C109 126.0(17) . . ?
C111 C110 H110 117.0 . . ?
C109 C110 H110 117.0 . . ?
C110 C111 C106 110.1(13) . . ?
C110 C111 C114 121.5(14) . . ?
C106 C111 C114 127.1(11) . . ?
C107 C112 C113 110.3(8) . . ?
C107 C112 H11A 109.6 . . ?
C113 C112 H11A 109.6 . . ?
C107 C112 H11B 109.6 . . ?
C113 C112 H11B 109.6 . . ?
H11A C112 H11B 108.1 . . ?
C112 C113 H11C 109.5 . . ?
C112 C113 H11D 109.5 . . ?
H11C C113 H11D 109.5 . . ?
C112 C113 H11E 109.5 . . ?
H11C C113 H11E 109.5 . . ?
H11D C113 H11E 109.5 . . ?
C11A C06A C07A 114.8(19) . . ?
C11A C06A N8 129.8(15) . . ?
C07A C06A N8 115.3(19) . . ?
C08A C07A C06A 119.1(17) . . ?
C08A C07A C12A 118.8(12) . . ?
C06A C07A C12A 122.0(16) . . ?
C09A C08A C07A 121.5(15) . . ?
C09A C08A H08A 119.2 . . ?
C07A C08A H08A 119.2 . . ?
C08A C09A C10A 122(2) . . ?
C08A C09A H09A 119.0 . . ?
C10A C09A H09A 119.0 . . ?
C11A C10A C09A 113(2) . . ?
C11A C10A H10K 123.3 . . ?
C09A C10A H10K 123.3 . . ?
C10A C11A C06A 128.6(19) . . ?
C10A C11A C114 116(2) . . ?
C06A C11A C114 111.8(16) . . ?
C07A C12A C13A 112.3(15) . . ?
C07A C12A H12I 109.1 . . ?
C13A C12A H12I 109.1 . . ?
C07A C12A H12J 109.1 . . ?
C13A C12A H12J 109.1 . . ?
H12I C12A H12J 107.9 . . ?
C12A C13A H13N 109.5 . . ?
C12A C13A H13O 109.5 . . ?
H13N C13A H13O 109.5 . . ?
C12A C13A H13P 109.5 . . ?
H13N C13A H13P 109.5 . . ?
H13O C13A H13P 109.5 . . ?
C11A C114 C115 108.1(14) . . ?
C111 C114 C115 118.1(11) . . ?
C111 C114 H11F 107.8 . . ?
C115 C114 H11F 107.8 . . ?
C111 C114 H11G 107.8 . . ?
C115 C114 H11G 107.8 . . ?
H11F C114 H11G 107.1 . . ?
C114 C115 H11H 109.5 . . ?
C114 C115 H11I 109.5 . . ?
H11H C115 H11I 109.5 . . ?
C114 C115 H11J 109.5 . . ?
H11H C115 H11J 109.5 . . ?
H11I C115 H11J 109.5 . . ?
C122 C121 H12C 109.5 . . ?
C122 C121 H12D 109.5 . . ?
H12C C121 H12D 109.5 . . ?
C122 C121 H12E 109.5 . . ?
H12C C121 H12E 109.5 . . ?
H12D C121 H12E 109.5 . . ?
N9 C122 C123 122.8(4) . . ?
N9 C122 C121 121.2(5) . . ?
C123 C122 C121 115.9(4) . . ?
C124 C123 C122 129.5(4) . . ?
C124 C123 H123 115.3 . . ?
C122 C123 H123 115.3 . . ?
N10 C124 C123 124.8(4) . . ?
N10 C124 C125 118.1(5) . . ?
C123 C124 C125 117.1(4) . . ?
C124 C125 H12F 109.5 . . ?
C124 C125 H12G 109.5 . . ?
H12F C125 H12G 109.5 . . ?
C124 C125 H12H 109.5 . . ?
H12F C125 H12H 109.5 . . ?
H12G C125 H12H 109.5 . . ?
C131 C126 C127 122.1(4) . . ?
C131 C126 N9 117.2(4) . . ?
C127 C126 N9 120.1(4) . . ?
C128 C127 C126 116.9(5) . . ?
C128 C127 C132 122.4(4) . . ?
C126 C127 C132 120.6(4) . . ?
C129 C128 C127 122.0(5) . . ?
C129 C128 H128 119.0 . . ?
C127 C128 H128 119.0 . . ?
C128 C129 C130 120.7(5) . . ?
C128 C129 H129 119.7 . . ?
C130 C129 H129 119.7 . . ?
C129 C130 C131 120.0(5) . . ?
C129 C130 H130 120.0 . . ?
C131 C130 H130 120.0 . . ?
C126 C131 C130 118.3(5) . . ?
C126 C131 C134 122.6(5) . . ?
C130 C131 C134 119.2(5) . . ?
C127 C132 C133 115.6(4) . . ?
C127 C132 H13D 108.4 . . ?
C133 C132 H13D 108.4 . . ?
C127 C132 H13E 108.4 . . ?
C133 C132 H13E 108.4 . . ?
H13D C132 H13E 107.4 . . ?
C132 C133 H13F 109.5 . . ?
C132 C133 H13G 109.5 . . ?
H13F C133 H13G 109.5 . . ?
C132 C133 H13H 109.5 . . ?
H13F C133 H13H 109.5 . . ?
H13G C133 H13H 109.5 . . ?
C131 C134 C135 112.9(4) . . ?
C131 C134 H13I 109.0 . . ?
C135 C134 H13I 109.0 . . ?
C131 C134 H13J 109.0 . . ?
C135 C134 H13J 109.0 . . ?
H13I C134 H13J 107.8 . . ?
C134 C135 H13K 109.5 . . ?
C134 C135 H13L 109.5 . . ?
H13K C135 H13L 109.5 . . ?
C134 C135 H13M 109.5 . . ?
H13K C135 H13M 109.5 . . ?
H13L C135 H13M 109.5 . . ?
C137 C136 C141 121.3(5) . . ?
C137 C136 N10 120.7(4) . . ?
C141 C136 N10 117.9(5) . . ?
C136 C137 C138 117.5(5) . . ?
C136 C137 C142 122.5(4) . . ?
C138 C137 C142 119.9(5) . . ?
C139 C138 C137 121.2(6) . . ?
C139 C138 H138 119.4 . . ?
C137 C138 H138 119.4 . . ?
C140 C139 C138 120.6(6) . . ?
C140 C139 H139 119.7 . . ?
C138 C139 H139 119.7 . . ?
C139 C140 C141 120.7(6) . . ?
C139 C140 H140 119.6 . . ?
C141 C140 H140 119.6 . . ?
C140 C141 C136 118.6(6) . . ?
C140 C141 C144 121.5(6) . . ?
C136 C141 C144 119.9(5) . . ?
C137 C142 C143 114.6(4) . . ?
C137 C142 H14C 108.6 . . ?
C143 C142 H14C 108.6 . . ?
C137 C142 H14D 108.6 . . ?
C143 C142 H14D 108.6 . . ?
H14C C142 H14D 107.6 . . ?
C142 C143 H14E 109.5 . . ?
C142 C143 H14F 109.5 . . ?
H14E C143 H14F 109.5 . . ?
C142 C143 H14G 109.5 . . ?
H14E C143 H14G 109.5 . . ?
H14F C143 H14G 109.5 . . ?
C145 C144 C141 117.1(7) . . ?
C145 C144 H14H 108.0 . . ?
C141 C144 H14H 108.0 . . ?
C145 C144 H14I 108.0 . . ?
C141 C144 H14I 108.0 . . ?
H14H C144 H14I 107.3 . . ?
C144 C145 H14J 109.5 . . ?
C144 C145 H14K 109.5 . . ?
H14J C145 H14K 109.5 . . ?
C144 C145 H14L 109.5 . . ?
H14J C145 H14L 109.5 . . ?
H14K C145 H14L 109.5 . . ?
C152 C151 H15D 109.5 . . ?
C152 C151 H15E 109.5 . . ?
H15D C151 H15E 109.5 . . ?
C152 C151 H15F 109.5 . . ?
H15D C151 H15F 109.5 . . ?
H15E C151 H15F 109.5 . . ?
N11 C152 C153 124.4(4) . . ?
N11 C152 C151 118.4(4) . . ?
C153 C152 C151 117.2(4) . . ?
C152 C153 C154 129.5(4) . . ?
C152 C153 H153 115.2 . . ?
C154 C153 H153 115.2 . . ?
N12 C154 C153 124.1(4) . . ?
N12 C154 C155 118.6(4) . . ?
C153 C154 C155 117.3(4) . . ?
C154 C155 H15G 109.5 . . ?
C154 C155 H15H 109.5 . . ?
H15G C155 H15H 109.5 . . ?
C154 C155 H15I 109.5 . . ?
H15G C155 H15I 109.5 . . ?
H15H C155 H15I 109.5 . . ?
C157 C156 C161 122.6(5) . . ?
C157 C156 N11 117.8(5) . . ?
C161 C156 N11 119.3(4) . . ?
C156 C157 C158 117.0(6) . . ?
C156 C157 C162 121.7(5) . . ?
C158 C157 C162 121.2(5) . . ?
C159 C158 C157 121.4(6) . . ?
C159 C158 H158 119.3 . . ?
C157 C158 H158 119.3 . . ?
C158 C159 C160 120.9(6) . . ?
C158 C159 H159 119.5 . . ?
C160 C159 H159 119.5 . . ?
C159 C160 C161 121.1(6) . . ?
C159 C160 H160 119.4 . . ?
C161 C160 H160 119.4 . . ?
C160 C161 C156 116.9(5) . . ?
C160 C161 C164 122.6(5) . . ?
C156 C161 C164 120.5(5) . . ?
C163 C162 C157 118.3(6) . . ?
C163 C162 H16A 107.7 . . ?
C157 C162 H16A 107.7 . . ?
C163 C162 H16B 107.7 . . ?
C157 C162 H16B 107.7 . . ?
H16A C162 H16B 107.1 . . ?
C162 C163 H16C 109.5 . . ?
C162 C163 H16D 109.5 . . ?
H16C C163 H16D 109.5 . . ?
C162 C163 H16E 109.5 . . ?
H16C C163 H16E 109.5 . . ?
H16D C163 H16E 109.5 . . ?
C16A C164 C161 116.3(9) . . ?
C161 C164 C165 115.0(7) . . ?
C161 C164 H16F 108.5 . . ?
C165 C164 H16F 108.5 . . ?
C161 C164 H16G 108.5 . . ?
C165 C164 H16G 108.5 . . ?
H16F C164 H16G 107.5 . . ?
C16A C164 H16H 108.2 . . ?
C161 C164 H16H 108.2 . . ?
C16A C164 H16I 108.2 . . ?
C161 C164 H16I 108.2 . . ?
H16H C164 H16I 107.4 . . ?
C164 C165 H16J 109.5 . . ?
C164 C165 H16K 109.5 . . ?
H16J C165 H16K 109.5 . . ?
C164 C165 H16L 109.5 . . ?
H16J C165 H16L 109.5 . . ?
H16K C165 H16L 109.5 . . ?
C164 C16A H16M 109.5 . . ?
C164 C16A H16N 109.5 . . ?
H16M C16A H16N 109.5 . . ?
C164 C16A H16O 109.5 . . ?
H16M C16A H16O 109.5 . . ?
H16N C16A H16O 109.5 . . ?
C171 C166 C167 121.3(4) . . ?
C171 C166 N12 120.2(4) . . ?
C167 C166 N12 118.2(4) . . ?
C168 C167 C166 117.1(5) . . ?
C168 C167 C172 120.2(5) . . ?
C166 C167 C172 122.7(5) . . ?
C169 C168 C167 121.8(5) . . ?
C169 C168 H168 119.1 . . ?
C167 C168 H168 119.1 . . ?
C168 C169 C170 120.0(5) . . ?
C168 C169 H169 120.0 . . ?
C170 C169 H169 120.0 . . ?
C169 C170 C171 120.9(6) . . ?
C169 C170 H170 119.5 . . ?
C171 C170 H170 119.5 . . ?
C166 C171 C170 118.9(5) . . ?
C166 C171 C174 119.5(4) . . ?
C170 C171 C174 121.6(5) . . ?
C167 C172 C173 113.5(5) . . ?
C167 C172 H17A 108.9 . . ?
C173 C172 H17A 108.9 . . ?
C167 C172 H17B 108.9 . . ?
C173 C172 H17B 108.9 . . ?
H17A C172 H17B 107.7 . . ?
C172 C173 H17C 109.5 . . ?
C172 C173 H17D 109.5 . . ?
H17C C173 H17D 109.5 . . ?
C172 C173 H17E 109.5 . . ?
H17C C173 H17E 109.5 . . ?
H17D C173 H17E 109.5 . . ?
C175 C174 C171 116.5(4) . . ?
C175 C174 H17F 108.2 . . ?
C171 C174 H17F 108.2 . . ?
C175 C174 H17G 108.2 . . ?
C171 C174 H17G 108.2 . . ?
H17F C174 H17G 107.3 . . ?
C174 C175 H17H 109.5 . . ?
C174 C175 H17I 109.5 . . ?
H17H C175 H17I 109.5 . . ?
C174 C175 H17J 109.5 . . ?
H17H C175 H17J 109.5 . . ?
H17I C175 H17J 109.5 . . ?
C186 C181 C182 119.2(3) . . ?
C186 C181 C185 118.9(3) . . ?
C182 C181 C185 107.8(3) . . ?
C186 C181 Mg1 156.8(2) . . ?
C182 C181 Mg1 71.8(2) . . ?
C185 C181 Mg1 71.6(2) . . ?
C189 C182 C181 120.9(3) . . ?
C189 C182 C183 119.5(3) . . ?
C181 C182 C183 108.0(3) . . ?
C189 C182 Mg1 152.9(2) . . ?
C181 C182 Mg1 74.8(2) . . ?
C183 C182 Mg1 68.8(2) . . ?
C192 C183 C184 120.2(3) . . ?
C192 C183 C182 120.5(3) . . ?
C184 C183 C182 108.1(3) . . ?
C192 C183 Mg1 147.8(3) . . ?
C184 C183 Mg1 71.7(2) . . ?
C182 C183 Mg1 77.0(2) . . ?
C195 C184 C185 119.9(3) . . ?
C195 C184 C183 120.2(3) . . ?
C185 C184 C183 107.9(3) . . ?
C195 C184 Mg1 147.3(3) . . ?
C185 C184 Mg1 77.4(2) . . ?
C183 C184 Mg1 73.0(2) . . ?
C198 C185 C184 120.4(3) . . ?
C198 C185 C181 121.6(3) . . ?
C184 C185 C181 108.2(3) . . ?
C198 C185 Mg1 150.7(3) . . ?
C184 C185 Mg1 68.3(2) . . ?
C181 C185 Mg1 75.0(2) . . ?
C181 C186 C187 120.0(3) . . ?
C181 C186 C200 119.0(3) . . ?
C187 C186 C200 108.0(3) . . ?
C181 C186 Mg2 152.0(2) . . ?
C187 C186 Mg2 76.6(2) . . ?
C200 C186 Mg2 70.0(2) . . ?
C188 C187 C186 120.8(3) . . ?
C188 C187 C201 120.8(3) . . ?
C186 C187 C201 108.3(3) . . ?
C188 C187 Mg2 154.5(2) . . ?
C186 C187 Mg2 70.9(2) . . ?
C201 C187 Mg2 69.5(2) . . ?
C187 C188 C204 120.0(3) . . ?
C187 C188 C189 120.0(3) . . ?
C204 C188 C189 107.2(3) . . ?
C182 C189 C190 119.7(3) . . ?
C182 C189 C188 119.2(3) . . ?
C190 C189 C188 108.5(3) . . ?
C191 C190 C189 120.4(3) . . ?
C191 C190 C205 120.0(3) . . ?
C189 C190 C205 107.6(3) . . ?
C190 C191 C192 120.6(3) . . ?
C190 C191 C208 120.6(3) . . ?
C192 C191 C208 107.7(3) . . ?
C183 C192 C191 119.2(3) . . ?
C183 C192 C193 119.1(3) . . ?
C191 C192 C193 109.0(3) . . ?
C194 C193 C209 120.5(3) . . ?
C194 C193 C192 120.4(3) . . ?
C209 C193 C192 107.5(3) . . ?
C193 C194 C195 120.9(3) . . ?
C193 C194 C212 120.0(3) . . ?
C195 C194 C212 107.2(3) . . ?
C184 C195 C194 119.1(3) . . ?
C184 C195 C196 119.3(3) . . ?
C194 C195 C196 109.2(3) . . ?
C197 C196 C213 120.6(3) . . ?
C197 C196 C195 120.2(3) . . ?
C213 C196 C195 107.1(3) . . ?
C196 C197 C198 120.5(3) . . ?
C196 C197 C216 120.6(3) . . ?
C198 C197 C216 107.5(3) . . ?
C185 C198 C197 119.7(3) . . ?
C185 C198 C199 119.7(3) . . ?
C197 C198 C199 107.4(3) . . ?
C200 C199 C217 119.4(3) . . ?
C200 C199 C198 119.0(3) . . ?
C217 C199 C198 109.1(3) . . ?
C199 C200 C186 121.8(3) . . ?
C199 C200 C220 119.8(3) . . ?
C186 C200 C220 107.9(3) . . ?
C199 C200 Mg2 146.5(3) . . ?
C186 C200 Mg2 76.3(2) . . ?
C220 C200 Mg2 72.6(2) . . ?
C220 C201 C202 118.4(3) . . ?
C220 C201 C187 107.6(3) . . ?
C202 C201 C187 119.2(3) . . ?
C220 C201 Mg2 71.0(2) . . ?
C202 C201 Mg2 152.6(3) . . ?
C187 C201 Mg2 77.4(2) . . ?
C203 C202 C201 118.5(3) . . ?
C203 C202 C222 107.7(3) . . ?
C201 C202 C222 119.2(3) . . ?
C203 C202 Mg3 71.6(2) . . ?
C201 C202 Mg3 149.7(3) . . ?
C222 C202 Mg3 79.6(2) . . ?
C204 C203 C202 121.8(3) . . ?
C204 C203 C224 121.1(3) . . ?
C202 C203 C224 108.0(3) . . ?
C204 C203 Mg3 145.1(3) . . ?
C202 C203 Mg3 73.5(2) . . ?
C224 C203 Mg3 74.9(2) . . ?
C203 C204 C205 120.0(3) . . ?
C203 C204 C188 119.6(3) . . ?
C205 C204 C188 108.5(3) . . ?
C206 C205 C204 119.7(3) . . ?
C206 C205 C190 119.3(3) . . ?
C204 C205 C190 108.2(3) . . ?
C205 C206 C225 120.8(3) . . ?
C205 C206 C207 120.5(3) . . ?
C225 C206 C207 107.4(3) . . ?
C205 C206 Mg4 155.0(2) . . ?
C225 C206 Mg4 68.22(19) . . ?
C207 C206 Mg4 72.4(2) . . ?
C208 C207 C206 119.8(3) . . ?
C208 C207 C227 121.6(3) . . ?
C206 C207 C227 108.9(3) . . ?
C208 C207 Mg4 152.8(3) . . ?
C206 C207 Mg4 75.3(2) . . ?
C227 C207 Mg4 66.3(2) . . ?
C207 C208 C191 119.7(3) . . ?
C207 C208 C209 118.8(3) . . ?
C191 C208 C209 107.7(3) . . ?
C210 C209 C193 119.5(3) . . ?
C210 C209 C208 119.6(3) . . ?
C193 C209 C208 108.2(3) . . ?
C209 C210 C228 122.0(3) . . ?
C209 C210 C211 120.2(3) . . ?
C228 C210 C211 108.4(3) . . ?
C209 C210 Mg5 148.5(2) . . ?
C228 C210 Mg5 73.4(2) . . ?
C211 C210 Mg5 71.96(19) . . ?
C212 C211 C210 120.5(3) . . ?
C212 C211 C230 121.3(3) . . ?
C210 C211 C230 107.7(3) . . ?
C212 C211 Mg5 148.2(2) . . ?
C210 C211 Mg5 74.3(2) . . ?
C230 C211 Mg5 73.0(2) . . ?
C211 C212 C213 120.3(3) . . ?
C211 C212 C194 119.3(3) . . ?
C213 C212 C194 108.0(3) . . ?
C214 C213 C196 119.4(3) . . ?
C214 C213 C212 118.9(3) . . ?
C196 C213 C212 108.5(3) . . ?
C213 C214 C231 121.8(3) . . ?
C213 C214 C215 120.2(3) . . ?
C231 C214 C215 108.1(3) . . ?
C213 C214 Mg6 150.8(3) . . ?
C231 C214 Mg6 73.4(2) . . ?
C215 C214 Mg6 70.2(2) . . ?
C216 C215 C214 120.5(3) . . ?
C216 C215 C233 119.7(3) . . ?
C214 C215 C233 107.9(3) . . ?
C216 C215 Mg6 149.1(3) . . ?
C214 C215 Mg6 75.4(2) . . ?
C233 C215 Mg6 73.0(2) . . ?
C215 C216 C217 119.6(3) . . ?
C215 C216 C197 118.7(3) . . ?
C217 C216 C197 109.1(3) . . ?
C218 C217 C216 120.6(3) . . ?
C218 C217 C199 120.3(3) . . ?
C216 C217 C199 106.9(3) . . ?
C217 C218 C219 120.9(3) . . ?
C217 C218 C234 120.3(3) . . ?
C219 C218 C234 107.4(3) . . ?
C220 C219 C218 119.3(3) . . ?
C220 C219 C221 119.4(3) . . ?
C218 C219 C221 109.2(3) . . ?
C219 C220 C201 122.0(3) . . ?
C219 C220 C200 120.2(3) . . ?
C201 C220 C200 107.9(3) . . ?
C219 C220 Mg2 146.5(3) . . ?
C201 C220 Mg2 75.2(2) . . ?
C200 C220 Mg2 72.7(2) . . ?
C222 C221 C219 119.9(3) . . ?
C222 C221 C235 119.7(3) . . ?
C219 C221 C235 107.2(3) . . ?
C221 C222 C223 120.3(3) . . ?
C221 C222 C202 120.9(3) . . ?
C223 C222 C202 107.8(3) . . ?
C221 C222 Mg3 154.3(3) . . ?
C223 C222 Mg3 74.3(2) . . ?
C202 C222 Mg3 66.9(2) . . ?
C237 C223 C224 120.6(3) . . ?
C237 C223 C222 120.2(3) . . ?
C224 C223 C222 108.2(3) . . ?
C237 C223 Mg3 154.5(2) . . ?
C224 C223 Mg3 67.95(19) . . ?
C222 C223 Mg3 73.4(2) . . ?
C223 C224 C225 119.6(3) . . ?
C223 C224 C203 108.0(3) . . ?
C225 C224 C203 118.9(3) . . ?
C223 C224 Mg3 79.1(2) . . ?
C225 C224 Mg3 149.9(3) . . ?
C203 C224 Mg3 70.4(2) . . ?
C226 C225 C206 108.6(3) . . ?
C226 C225 C224 118.9(3) . . ?
C206 C225 C224 119.5(3) . . ?
C226 C225 Mg4 69.7(2) . . ?
C206 C225 Mg4 79.1(2) . . ?
C224 C225 Mg4 150.2(3) . . ?
C238 C226 C225 121.6(3) . . ?
C238 C226 C227 121.3(3) . . ?
C225 C226 C227 108.1(3) . . ?
C238 C226 Mg4 144.8(3) . . ?
C225 C226 Mg4 76.0(2) . . ?
C227 C226 Mg4 72.4(2) . . ?
C228 C227 C207 119.2(3) . . ?
C228 C227 C226 118.5(3) . . ?
C207 C227 C226 106.6(3) . . ?
C228 C227 Mg4 149.4(3) . . ?
C207 C227 Mg4 80.1(2) . . ?
C226 C227 Mg4 72.1(2) . . ?
C210 C228 C227 118.7(3) . . ?
C210 C228 C229 107.8(3) . . ?
C227 C228 C229 119.4(3) . . ?
C210 C228 Mg5 73.3(2) . . ?
C227 C228 Mg5 152.4(2) . . ?
C229 C228 Mg5 74.6(2) . . ?
C239 C229 C230 120.3(3) . . ?
C239 C229 C228 121.2(3) . . ?
C230 C229 C228 108.0(3) . . ?
C239 C229 Mg5 152.3(2) . . ?
C230 C229 Mg5 70.81(19) . . ?
C228 C229 Mg5 72.11(19) . . ?
C229 C230 C231 119.8(3) . . ?
C229 C230 C211 107.9(3) . . ?
C231 C230 C211 118.7(3) . . ?
C229 C230 Mg5 75.7(2) . . ?
C231 C230 Mg5 151.0(2) . . ?
C211 C230 Mg5 73.0(2) . . ?
C214 C231 C230 119.0(3) . . ?
C214 C231 C232 108.2(3) . . ?
C230 C231 C232 118.9(3) . . ?
C214 C231 Mg6 72.8(2) . . ?
C230 C231 Mg6 154.4(3) . . ?
C232 C231 Mg6 72.9(2) . . ?
C240 C232 C233 120.2(3) . . ?
C240 C232 C231 121.1(3) . . ?
C233 C232 C231 108.0(3) . . ?
C240 C232 Mg6 151.7(3) . . ?
C233 C232 Mg6 70.7(2) . . ?
C231 C232 Mg6 73.1(2) . . ?
C234 C233 C232 120.8(3) . . ?
C234 C233 C215 120.2(3) . . ?
C232 C233 C215 107.8(3) . . ?
C234 C233 Mg6 149.2(3) . . ?
C232 C233 Mg6 75.1(2) . . ?
C215 C233 Mg6 71.9(2) . . ?
C233 C234 C218 119.5(3) . . ?
C233 C234 C235 119.6(3) . . ?
C218 C234 C235 108.1(3) . . ?
C236 C235 C221 120.4(3) . . ?
C236 C235 C234 119.5(3) . . ?
C221 C235 C234 108.1(3) . . ?
C235 C236 C237 120.1(3) . . ?
C235 C236 C240 120.9(3) . . ?
C237 C236 C240 107.6(3) . . ?
C223 C237 C238 119.8(3) . . ?
C223 C237 C236 119.3(3) . . ?
C238 C237 C236 108.1(3) . . ?
C226 C238 C237 119.4(3) . . ?
C226 C238 C239 119.9(3) . . ?
C237 C238 C239 108.3(3) . . ?
C229 C239 C238 119.5(3) . . ?
C229 C239 C240 120.1(3) . . ?
C238 C239 C240 107.9(3) . . ?
C232 C240 C239 119.7(3) . . ?
C232 C240 C236 118.9(3) . . ?
C239 C240 C236 108.0(3) . . ?

loop_
_geom_torsion_atom_site_label_1
_geom_torsion_atom_site_label_2
_geom_torsion_atom_site_label_3
_geom_torsion_atom_site_label_4
_geom_torsion
_geom_torsion_site_symmetry_1
_geom_torsion_site_symmetry_2
_geom_torsion_site_symmetry_3
_geom_torsion_site_symmetry_4
_geom_torsion_publ_flag
C6 N1 C2 C3 -167.8(4) . . . . ?
Mg1 N1 C2 C3 6.5(7) . . . . ?
C6 N1 C2 C1 10.1(7) . . . . ?
Mg1 N1 C2 C1 -175.6(4) . . . . ?
N1 C2 C3 C4 8.1(8) . . . . ?
C1 C2 C3 C4 -169.9(5) . . . . ?
C16 N2 C4 C3 174.1(5) . . . . ?
Mg1 N2 C4 C3 -2.6(7) . . . . ?
C16 N2 C4 C5 -4.1(7) . . . . ?
Mg1 N2 C4 C5 179.1(4) . . . . ?
C2 C3 C4 N2 -10.3(8) . . . . ?
C2 C3 C4 C5 168.0(5) . . . . ?
C2 N1 C6 C7 -105.6(5) . . . . ?
Mg1 N1 C6 C7 79.8(4) . . . . ?
C2 N1 C6 C11 80.8(5) . . . . ?
Mg1 N1 C6 C11 -93.8(4) . . . . ?
C11 C6 C7 C8 -0.2(6) . . . . ?
N1 C6 C7 C8 -173.7(4) . . . . ?
C11 C6 C7 C12 -179.8(4) . . . . ?
N1 C6 C7 C12 6.7(6) . . . . ?
C6 C7 C8 C9 0.7(7) . . . . ?
C12 C7 C8 C9 -179.7(5) . . . . ?
C7 C8 C9 C10 -1.1(9) . . . . ?
C8 C9 C10 C11 1.0(9) . . . . ?
C9 C10 C11 C6 -0.5(8) . . . . ?
C9 C10 C11 C14 177.8(6) . . . . ?
C7 C6 C11 C10 0.1(7) . . . . ?
N1 C6 C11 C10 173.6(4) . . . . ?
C7 C6 C11 C14 -178.2(4) . . . . ?
N1 C6 C11 C14 -4.7(7) . . . . ?
C8 C7 C12 C13 3.0(6) . . . . ?
C6 C7 C12 C13 -177.3(4) . . . . ?
C10 C11 C14 C15 -68.5(7) . . . . ?
C6 C11 C14 C15 109.7(6) . . . . ?
C4 N2 C16 C17 90.4(6) . . . . ?
Mg1 N2 C16 C17 -92.6(5) . . . . ?
C4 N2 C16 C21 -94.9(5) . . . . ?
Mg1 N2 C16 C21 82.1(5) . . . . ?
C21 C16 C17 C18 -1.5(8) . . . . ?
N2 C16 C17 C18 173.0(5) . . . . ?
C21 C16 C17 C22 177.8(6) . . . . ?
N2 C16 C17 C22 -7.7(8) . . . . ?
C16 C17 C18 C19 0.2(9) . . . . ?
C22 C17 C18 C19 -179.1(7) . . . . ?
C17 C18 C19 C20 0.9(10) . . . . ?
C18 C19 C20 C21 -0.7(10) . . . . ?
C19 C20 C21 C16 -0.6(8) . . . . ?
C19 C20 C21 C24 -178.9(6) . . . . ?
C17 C16 C21 C20 1.7(7) . . . . ?
N2 C16 C21 C20 -172.9(4) . . . . ?
C17 C16 C21 C24 -179.9(5) . . . . ?
N2 C16 C21 C24 5.5(6) . . . . ?
C16 C17 C22 C23 130.3(8) . . . . ?
C18 C17 C22 C23 -50.5(12) . . . . ?
C20 C21 C24 C25 11.1(8) . . . . ?
C16 C21 C24 C25 -167.2(5) . . . . ?
C36 N3 C32 C33 157.6(4) . . . . ?
Mg2 N3 C32 C33 -20.7(6) . . . . ?
C36 N3 C32 C31 -21.1(6) . . . . ?
Mg2 N3 C32 C31 160.6(4) . . . . ?
N3 C32 C33 C34 -5.2(8) . . . . ?
C31 C32 C33 C34 173.5(5) . . . . ?
C46 N4 C34 C33 -179.7(4) . . . . ?
Mg2 N4 C34 C33 -0.4(6) . . . . ?
C46 N4 C34 C35 -3.0(6) . . . . ?
Mg2 N4 C34 C35 176.4(3) . . . . ?
C32 C33 C34 N4 17.4(8) . . . . ?
C32 C33 C34 C35 -159.5(5) . . . . ?
C32 N3 C36 C37 -72.6(5) . . . . ?
Mg2 N3 C36 C37 105.5(4) . . . . ?
C32 N3 C36 C41 109.7(5) . . . . ?
Mg2 N3 C36 C41 -72.1(5) . . . . ?
C41 C36 C37 C38 -3.8(8) . . . . ?
N3 C36 C37 C38 178.5(5) . . . . ?
C41 C36 C37 C42 175.4(5) . . . . ?
N3 C36 C37 C42 -2.3(7) . . . . ?
C36 C37 C38 C39 1.2(9) . . . . ?
C42 C37 C38 C39 -178.0(6) . . . . ?
C37 C38 C39 C40 1.8(9) . . . . ?
C38 C39 C40 C41 -2.3(9) . . . . ?
C37 C36 C41 C40 3.4(7) . . . . ?
N3 C36 C41 C40 -179.0(4) . . . . ?
C37 C36 C41 C44 -177.5(5) . . . . ?
N3 C36 C41 C44 0.1(7) . . . . ?
C39 C40 C41 C36 -0.3(8) . . . . ?
C39 C40 C41 C44 -179.4(5) . . . . ?
C36 C37 C42 C43 176.8(8) . . . . ?
C38 C37 C42 C43 -4.0(11) . . . . ?
C36 C41 C44 C45 -114.6(6) . . . . ?
C40 C41 C44 C45 64.4(7) . . . . ?
C34 N4 C46 C47 109.4(4) . . . . ?
Mg2 N4 C46 C47 -70.0(4) . . . . ?
C34 N4 C46 C51 -78.5(5) . . . . ?
Mg2 N4 C46 C51 102.1(4) . . . . ?
C51 C46 C47 C48 1.5(6) . . . . ?
N4 C46 C47 C48 173.2(4) . . . . ?
C51 C46 C47 C52 -177.2(4) . . . . ?
N4 C46 C47 C52 -5.5(6) . . . . ?
C46 C47 C48 C49 0.9(6) . . . . ?
C52 C47 C48 C49 179.7(4) . . . . ?
C47 C48 C49 C50 -1.6(7) . . . . ?
C48 C49 C50 C51 -0.1(7) . . . . ?
C47 C46 C51 C50 -3.1(6) . . . . ?
N4 C46 C51 C50 -174.8(3) . . . . ?
C47 C46 C51 C54 174.1(4) . . . . ?
N4 C46 C51 C54 2.5(6) . . . . ?
C49 C50 C51 C46 2.3(6) . . . . ?
C49 C50 C51 C54 -174.9(4) . . . . ?
C46 C47 C52 C53 -79.1(6) . . . . ?
C48 C47 C52 C53 102.2(6) . . . . ?
C46 C51 C54 C55 -168.4(4) . . . . ?
C50 C51 C54 C55 8.7(7) . . . . ?
C66 N5 C62 C63 -179.1(4) . . . . ?
Mg3 N5 C62 C63 2.5(6) . . . . ?
C66 N5 C62 C61 -1.2(7) . . . . ?
Mg3 N5 C62 C61 -179.6(4) . . . . ?
N5 C62 C63 C64 14.9(8) . . . . ?
C61 C62 C63 C64 -163.1(5) . . . . ?
C76 N6 C64 C63 159.2(5) . . . . ?
Mg3 N6 C64 C63 -17.2(6) . . . . ?
C76 N6 C64 C65 -19.0(7) . . . . ?
Mg3 N6 C64 C65 164.7(4) . . . . ?
C62 C63 C64 N6 -6.3(9) . . . . ?
C62 C63 C64 C65 171.9(5) . . . . ?
C62 N5 C66 C71 103.8(5) . . . . ?
Mg3 N5 C66 C71 -77.7(5) . . . . ?
C62 N5 C66 C67 -82.7(5) . . . . ?
Mg3 N5 C66 C67 95.8(4) . . . . ?
C71 C66 C67 C68 0.4(6) . . . . ?
N5 C66 C67 C68 -172.8(4) . . . . ?
C71 C66 C67 C72 177.4(5) . . . . ?
N5 C66 C67 C72 4.2(6) . . . . ?
C66 C67 C68 C69 0.4(6) . . . . ?
C72 C67 C68 C69 -176.8(4) . . . . ?
C67 C68 C69 C70 -1.0(8) . . . . ?
C68 C69 C70 C71 0.8(8) . . . . ?
C67 C66 C71 C70 -0.5(8) . . . . ?
N5 C66 C71 C70 172.8(4) . . . . ?
C67 C66 C71 C74 -168.7(6) . . . . ?
N5 C66 C71 C74 4.7(8) . . . . ?
C67 C66 C71 C74A 161.5(8) . . . . ?
N5 C66 C71 C74A -25.1(9) . . . . ?
C69 C70 C71 C66 0.0(8) . . . . ?
C69 C70 C71 C74 169.0(6) . . . . ?
C69 C70 C71 C74A -162.0(8) . . . . ?
C66 C67 C72 C73 125.4(5) . . . . ?
C68 C67 C72 C73 -57.6(6) . . . . ?
C66 C71 C74 C75 -87.2(11) . . . . ?
C70 C71 C74 C75 104.6(10) . . . . ?
C66 C71 C74A C75A 104.6(15) . . . . ?
C70 C71 C74A C75A -93.8(16) . . . . ?
C64 N6 C76 C77 103.6(5) . . . . ?
Mg3 N6 C76 C77 -80.3(5) . . . . ?
C64 N6 C76 C81 -76.8(6) . . . . ?
Mg3 N6 C76 C81 99.3(4) . . . . ?
C81 C76 C77 C78 0.5(7) . . . . ?
N6 C76 C77 C78 -180.0(4) . . . . ?
C81 C76 C77 C82 179.1(4) . . . . ?
N6 C76 C77 C82 -1.4(7) . . . . ?
C76 C77 C78 C79 2.2(8) . . . . ?
C82 C77 C78 C79 -176.3(5) . . . . ?
C77 C78 C79 C80 -2.8(10) . . . . ?
C78 C79 C80 C81 0.5(10) . . . . ?
C79 C80 C81 C76 2.1(9) . . . . ?
C79 C80 C81 C84 -177.6(6) . . . . ?
C77 C76 C81 C80 -2.6(7) . . . . ?
N6 C76 C81 C80 177.9(5) . . . . ?
C77 C76 C81 C84 177.1(5) . . . . ?
N6 C76 C81 C84 -2.5(7) . . . . ?
C78 C77 C82 C83 -23.5(7) . . . . ?
C76 C77 C82 C83 157.9(5) . . . . ?
C80 C81 C84 C85 -26.5(11) . . . . ?
C76 C81 C84 C85 153.9(8) . . . . ?
C96 N7 C92 C93 160.1(4) . . . . ?
Mg4 N7 C92 C93 -16.6(6) . . . . ?
C96 N7 C92 C91 -17.6(6) . . . . ?
Mg4 N7 C92 C91 165.6(3) . . . . ?
N7 C92 C93 C94 -8.9(8) . . . . ?
C91 C92 C93 C94 169.0(5) . . . . ?
C06A N8 C94 C93 177.1(10) . . . . ?
C106 N8 C94 C93 -171.9(7) . . . . ?
Mg4 N8 C94 C93 3.8(6) . . . . ?
C06A N8 C94 C95 -4.4(11) . . . . ?
C106 N8 C94 C95 6.7(9) . . . . ?
Mg4 N8 C94 C95 -177.7(4) . . . . ?
C92 C93 C94 N8 16.4(8) . . . . ?
C92 C93 C94 C95 -162.1(5) . . . . ?
C92 N7 C96 C101 103.7(4) . . . . ?
Mg4 N7 C96 C101 -79.9(5) . . . . ?
C92 N7 C96 C97 -75.5(5) . . . . ?
Mg4 N7 C96 C97 100.9(4) . . . . ?
C101 C96 C97 C98 -3.4(6) . . . . ?
N7 C96 C97 C98 175.8(4) . . . . ?
C101 C96 C97 C102 176.3(4) . . . . ?
N7 C96 C97 C102 -4.4(6) . . . . ?
C96 C97 C98 C99 1.6(7) . . . . ?
C102 C97 C98 C99 -178.1(5) . . . . ?
C97 C98 C99 C100 1.1(8) . . . . ?
C98 C99 C100 C101 -2.2(8) . . . . ?
C99 C100 C101 C96 0.4(7) . . . . ?
C99 C100 C101 C104 -177.9(5) . . . . ?
C97 C96 C101 C100 2.4(6) . . . . ?
N7 C96 C101 C100 -176.8(4) . . . . ?
C97 C96 C101 C104 -179.3(4) . . . . ?
N7 C96 C101 C104 1.5(6) . . . . ?
C98 C97 C102 C103 -6.1(7) . . . . ?
C96 C97 C102 C103 174.2(5) . . . . ?
C100 C101 C104 C105 -16.1(6) . . . . ?
C96 C101 C104 C105 165.6(4) . . . . ?
C94 N8 C106 C107 89.7(12) . . . . ?
Mg4 N8 C106 C107 -85.9(13) . . . . ?
C94 N8 C106 C111 -91.4(13) . . . . ?
Mg4 N8 C106 C111 93.0(12) . . . . ?
C111 C106 C107 C108 0.0(17) . . . . ?
N8 C106 C107 C108 178.7(12) . . . . ?
C111 C106 C107 C112 -177.2(16) . . . . ?
N8 C106 C107 C112 1.5(18) . . . . ?
C106 C107 C108 C109 -0.3(14) . . . . ?
C112 C107 C108 C109 177.1(13) . . . . ?
C107 C108 C109 C110 -1(2) . . . . ?
C108 C109 C110 C111 3(3) . . . . ?
C109 C110 C111 C106 -3(3) . . . . ?
C109 C110 C111 C114 165(2) . . . . ?
C107 C106 C111 C110 1(3) . . . . ?
N8 C106 C111 C110 -177.4(16) . . . . ?
C107 C106 C111 C114 -165.9(19) . . . . ?
N8 C106 C111 C114 15(2) . . . . ?
C108 C107 C112 C113 -89.7(12) . . . . ?
C106 C107 C112 C113 87.4(14) . . . . ?
C94 N8 C06A C11A -64(2) . . . . ?
Mg4 N8 C06A C11A 110(2) . . . . ?
C94 N8 C06A C07A 114.3(13) . . . . ?
Mg4 N8 C06A C07A -72.1(16) . . . . ?
C11A C06A C07A C08A -1.6(19) . . . . ?
N8 C06A C07A C08A -179.8(13) . . . . ?
C11A C06A C07A C12A 176(2) . . . . ?
N8 C06A C07A C12A -3(2) . . . . ?
C06A C07A C08A C09A -3.8(16) . . . . ?
C12A C07A C08A C09A 178.9(15) . . . . ?
C07A C08A C09A C10A 7(3) . . . . ?
C08A C09A C10A C11A -5(5) . . . . ?
C09A C10A C11A C06A -1(5) . . . . ?
C09A C10A C11A C114 -158(3) . . . . ?
C07A C06A C11A C10A 4(4) . . . . ?
N8 C06A C11A C10A -178(3) . . . . ?
C07A C06A C11A C114 162(2) . . . . ?
N8 C06A C11A C114 -20(3) . . . . ?
C08A C07A C12A C13A 100.1(17) . . . . ?
C06A C07A C12A C13A -77(2) . . . . ?
C10A C11A C114 C115 -59(3) . . . . ?
C06A C11A C114 C115 140.4(19) . . . . ?
C110 C111 C114 C115 -47(2) . . . . ?
C106 C111 C114 C115 118.6(18) . . . . ?
C126 N9 C122 C123 -176.1(5) . . . . ?
Mg5 N9 C122 C123 1.9(7) . . . . ?
C126 N9 C122 C121 1.6(7) . . . . ?
Mg5 N9 C122 C121 179.5(4) . . . . ?
N9 C122 C123 C124 17.6(9) . . . . ?
C121 C122 C123 C124 -160.1(6) . . . . ?
C136 N10 C124 C123 160.7(5) . . . . ?
Mg5 N10 C124 C123 -18.2(7) . . . . ?
C136 N10 C124 C125 -19.9(7) . . . . ?
Mg5 N10 C124 C125 161.2(4) . . . . ?
C122 C123 C124 N10 -8.1(10) . . . . ?
C122 C123 C124 C125 172.5(6) . . . . ?
C122 N9 C126 C131 109.4(5) . . . . ?
Mg5 N9 C126 C131 -68.7(4) . . . . ?
C122 N9 C126 C127 -79.0(5) . . . . ?
Mg5 N9 C126 C127 102.9(4) . . . . ?
C131 C126 C127 C128 -1.7(6) . . . . ?
N9 C126 C127 C128 -172.9(4) . . . . ?
C131 C126 C127 C132 175.1(4) . . . . ?
N9 C126 C127 C132 3.9(6) . . . . ?
C126 C127 C128 C129 2.2(6) . . . . ?
C132 C127 C128 C129 -174.5(4) . . . . ?
C127 C128 C129 C130 -1.0(7) . . . . ?
C128 C129 C130 C131 -0.7(7) . . . . ?
C127 C126 C131 C130 0.0(6) . . . . ?
N9 C126 C131 C130 171.5(4) . . . . ?
C127 C126 C131 C134 -178.9(4) . . . . ?
N9 C126 C131 C134 -7.4(6) . . . . ?
C129 C130 C131 C126 1.2(6) . . . . ?
C129 C130 C131 C134 -179.9(4) . . . . ?
C128 C127 C132 C133 5.5(6) . . . . ?
C126 C127 C132 C133 -171.1(4) . . . . ?
C126 C131 C134 C135 -77.6(6) . . . . ?
C130 C131 C134 C135 103.5(5) . . . . ?
C124 N10 C136 C137 111.1(5) . . . . ?
Mg5 N10 C136 C137 -70.0(5) . . . . ?
C124 N10 C136 C141 -72.1(6) . . . . ?
Mg5 N10 C136 C141 106.7(5) . . . . ?
C141 C136 C137 C138 1.1(7) . . . . ?
N10 C136 C137 C138 177.7(4) . . . . ?
C141 C136 C137 C142 180.0(5) . . . . ?
N10 C136 C137 C142 -3.4(7) . . . . ?
C136 C137 C138 C139 -0.1(7) . . . . ?
C142 C137 C138 C139 -179.0(5) . . . . ?
C137 C138 C139 C140 -0.6(9) . . . . ?
C138 C139 C140 C141 0.3(9) . . . . ?
C139 C140 C141 C136 0.7(9) . . . . ?
C139 C140 C141 C144 -178.0(6) . . . . ?
C137 C136 C141 C140 -1.4(8) . . . . ?
N10 C136 C141 C140 -178.1(5) . . . . ?
C137 C136 C141 C144 177.4(5) . . . . ?
N10 C136 C141 C144 0.6(8) . . . . ?
C136 C137 C142 C143 -110.8(6) . . . . ?
C138 C137 C142 C143 68.1(7) . . . . ?
C140 C141 C144 C145 4.7(10) . . . . ?
C136 C141 C144 C145 -174.0(6) . . . . ?
C156 N11 C152 C153 174.6(5) . . . . ?
Mg6 N11 C152 C153 -4.6(7) . . . . ?
C156 N11 C152 C151 -5.9(7) . . . . ?
Mg6 N11 C152 C151 175.0(4) . . . . ?
N11 C152 C153 C154 -8.7(8) . . . . ?
C151 C152 C153 C154 171.7(5) . . . . ?
C166 N12 C154 C153 -170.1(4) . . . . ?
Mg6 N12 C154 C153 6.1(6) . . . . ?
C166 N12 C154 C155 8.2(6) . . . . ?
Mg6 N12 C154 C155 -175.6(3) . . . . ?
C152 C153 C154 N12 7.8(8) . . . . ?
C152 C153 C154 C155 -170.5(5) . . . . ?
C152 N11 C156 C157 -93.3(5) . . . . ?
Mg6 N11 C156 C157 85.8(5) . . . . ?
C152 N11 C156 C161 92.8(5) . . . . ?
Mg6 N11 C156 C161 -88.1(5) . . . . ?
C161 C156 C157 C158 -0.4(7) . . . . ?
N11 C156 C157 C158 -174.1(4) . . . . ?
C161 C156 C157 C162 178.5(5) . . . . ?
N11 C156 C157 C162 4.9(7) . . . . ?
C156 C157 C158 C159 0.4(8) . . . . ?
C162 C157 C158 C159 -178.6(6) . . . . ?
C157 C158 C159 C160 0.2(9) . . . . ?
C158 C159 C160 C161 -0.8(9) . . . . ?
C159 C160 C161 C156 0.8(8) . . . . ?
C159 C160 C161 C164 177.3(6) . . . . ?
C157 C156 C161 C160 -0.1(7) . . . . ?
N11 C156 C161 C160 173.5(4) . . . . ?
C157 C156 C161 C164 -176.7(5) . . . . ?
N11 C156 C161 C164 -3.1(7) . . . . ?
C156 C157 C162 C163 -148.1(6) . . . . ?
C158 C157 C162 C163 30.8(9) . . . . ?
C160 C161 C164 C16A -2.3(14) . . . . ?
C156 C161 C164 C16A 174.1(12) . . . . ?
C160 C161 C164 C165 41.0(14) . . . . ?
C156 C161 C164 C165 -142.6(13) . . . . ?
C154 N12 C166 C171 -101.8(5) . . . . ?
Mg6 N12 C166 C171 81.8(4) . . . . ?
C154 N12 C166 C167 84.0(5) . . . . ?
Mg6 N12 C166 C167 -92.5(4) . . . . ?
C171 C166 C167 C168 -0.8(7) . . . . ?
N12 C166 C167 C168 173.3(4) . . . . ?
C171 C166 C167 C172 -178.5(4) . . . . ?
N12 C166 C167 C172 -4.4(6) . . . . ?
C166 C167 C168 C169 -0.4(8) . . . . ?
C172 C167 C168 C169 177.4(5) . . . . ?
C167 C168 C169 C170 0.7(9) . . . . ?
C168 C169 C170 C171 0.2(9) . . . . ?
C167 C166 C171 C170 1.7(6) . . . . ?
N12 C166 C171 C170 -172.4(4) . . . . ?
C167 C166 C171 C174 -178.3(4) . . . . ?
N12 C166 C171 C174 7.6(6) . . . . ?
C169 C170 C171 C166 -1.4(7) . . . . ?
C169 C170 C171 C174 178.6(5) . . . . ?
C168 C167 C172 C173 -75.4(7) . . . . ?
C166 C167 C172 C173 102.3(6) . . . . ?
C166 C171 C174 C175 -176.2(4) . . . . ?
C170 C171 C174 C175 3.8(7) . . . . ?
C186 C181 C182 C189 1.7(5) . . . . ?
C185 C181 C182 C189 141.1(3) . . . . ?
Mg1 C181 C182 C189 -155.9(3) . . . . ?
C186 C181 C182 C183 -141.2(3) . . . . ?
C185 C181 C182 C183 -1.8(4) . . . . ?
Mg1 C181 C182 C183 61.2(2) . . . . ?
C186 C181 C182 Mg1 157.6(3) . . . . ?
C185 C181 C182 Mg1 -63.0(2) . . . . ?
C189 C182 C183 C192 0.8(5) . . . . ?
C181 C182 C183 C192 144.3(3) . . . . ?
Mg1 C182 C183 C192 -150.6(3) . . . . ?
C189 C182 C183 C184 -143.1(3) . . . . ?
C181 C182 C183 C184 0.4(4) . . . . ?
Mg1 C182 C183 C184 65.5(2) . . . . ?
C189 C182 C183 Mg1 151.4(3) . . . . ?
C181 C182 C183 Mg1 -65.1(2) . . . . ?
C192 C183 C184 C195 -0.2(5) . . . . ?
C182 C183 C184 C195 143.8(3) . . . . ?
Mg1 C183 C184 C195 -147.1(3) . . . . ?
C192 C183 C184 C185 -142.8(3) . . . . ?
C182 C183 C184 C185 1.2(4) . . . . ?
Mg1 C183 C184 C185 70.2(2) . . . . ?
C192 C183 C184 Mg1 147.0(3) . . . . ?
C182 C183 C184 Mg1 -69.0(2) . . . . ?
C195 C184 C185 C198 1.3(5) . . . . ?
C183 C184 C185 C198 144.0(3) . . . . ?
Mg1 C184 C185 C198 -148.7(3) . . . . ?
C195 C184 C185 C181 -145.1(3) . . . . ?
C183 C184 C185 C181 -2.3(4) . . . . ?
Mg1 C184 C185 C181 64.9(2) . . . . ?
C195 C184 C185 Mg1 150.0(3) . . . . ?
C183 C184 C185 Mg1 -67.2(2) . . . . ?
C186 C181 C185 C198 -3.7(5) . . . . ?
C182 C181 C185 C198 -143.3(3) . . . . ?
Mg1 C181 C185 C198 153.6(3) . . . . ?
C186 C181 C185 C184 142.1(3) . . . . ?
C182 C181 C185 C184 2.6(4) . . . . ?
Mg1 C181 C185 C184 -60.6(2) . . . . ?
C186 C181 C185 Mg1 -157.3(3) . . . . ?
C182 C181 C185 Mg1 63.2(2) . . . . ?
C182 C181 C186 C187 -0.7(5) . . . . ?
C185 C181 C186 C187 -135.7(3) . . . . ?
Mg1 C181 C186 C187 112.6(6) . . . . ?
C182 C181 C186 C200 136.1(3) . . . . ?
C185 C181 C186 C200 1.1(5) . . . . ?
Mg1 C181 C186 C200 -110.6(7) . . . . ?
C182 C181 C186 Mg2 -121.8(5) . . . . ?
C185 C181 C186 Mg2 103.2(6) . . . . ?
Mg1 C181 C186 Mg2 -8.5(12) . . . . ?
C181 C186 C187 C188 -0.8(5) . . . . ?
C200 C186 C187 C188 -141.8(3) . . . . ?
Mg2 C186 C187 C188 154.8(3) . . . . ?
C181 C186 C187 C201 144.7(3) . . . . ?
C200 C186 C187 C201 3.7(4) . . . . ?
Mg2 C186 C187 C201 -59.7(2) . . . . ?
C181 C186 C187 Mg2 -155.6(3) . . . . ?
C200 C186 C187 Mg2 63.4(2) . . . . ?
C186 C187 C188 C204 138.0(3) . . . . ?
C201 C187 C188 C204 -3.2(5) . . . . ?
Mg2 C187 C188 C204 -110.9(6) . . . . ?
C186 C187 C188 C189 1.4(5) . . . . ?
C201 C187 C188 C189 -139.8(3) . . . . ?
Mg2 C187 C188 C189 112.5(6) . . . . ?
C181 C182 C189 C190 -138.7(3) . . . . ?
C183 C182 C189 C190 0.1(5) . . . . ?
Mg1 C182 C189 C190 101.2(6) . . . . ?
C181 C182 C189 C188 -1.1(5) . . . . ?
C183 C182 C189 C188 137.7(3) . . . . ?
Mg1 C182 C189 C188 -121.2(5) . . . . ?
C187 C188 C189 C182 -0.5(5) . . . . ?
C204 C188 C189 C182 -141.9(3) . . . . ?
C187 C188 C189 C190 141.4(3) . . . . ?
C204 C188 C189 C190 -0.1(4) . . . . ?
C182 C189 C190 C191 -0.4(5) . . . . ?
C188 C189 C190 C191 -142.0(3) . . . . ?
C182 C189 C190 C205 142.3(3) . . . . ?
C188 C189 C190 C205 0.7(4) . . . . ?
C189 C190 C191 C192 -0.2(5) . . . . ?
C205 C190 C191 C192 -138.3(3) . . . . ?
C189 C190 C191 C208 139.3(3) . . . . ?
C205 C190 C191 C208 1.2(5) . . . . ?
C184 C183 C192 C191 138.2(3) . . . . ?
C182 C183 C192 C191 -1.3(5) . . . . ?
Mg1 C183 C192 C191 -117.7(5) . . . . ?
C184 C183 C192 C193 0.8(5) . . . . ?
C182 C183 C192 C193 -138.8(3) . . . . ?
Mg1 C183 C192 C193 104.9(5) . . . . ?
C190 C191 C192 C183 1.0(5) . . . . ?
C208 C191 C192 C183 -143.0(3) . . . . ?
C190 C191 C192 C193 142.4(3) . . . . ?
C208 C191 C192 C193 -1.6(4) . . . . ?
C183 C192 C193 C194 -0.8(5) . . . . ?
C191 C192 C193 C194 -142.2(3) . . . . ?
C183 C192 C193 C209 142.5(3) . . . . ?
C191 C192 C193 C209 1.1(4) . . . . ?
C209 C193 C194 C195 -138.3(4) . . . . ?
C192 C193 C194 C195 0.3(5) . . . . ?
C209 C193 C194 C212 -0.2(5) . . . . ?
C192 C193 C194 C212 138.5(3) . . . . ?
C185 C184 C195 C194 137.9(3) . . . . ?
C183 C184 C195 C194 -0.3(5) . . . . ?
Mg1 C184 C195 C194 -106.7(5) . . . . ?
C185 C184 C195 C196 -0.1(5) . . . . ?
C183 C184 C195 C196 -138.3(3) . . . . ?
Mg1 C184 C195 C196 115.3(5) . . . . ?
C193 C194 C195 C184 0.3(5) . . . . ?
C212 C194 C195 C184 -142.5(3) . . . . ?
C193 C194 C195 C196 142.1(3) . . . . ?
C212 C194 C195 C196 -0.7(4) . . . . ?
C184 C195 C196 C197 0.0(5) . . . . ?
C194 C195 C196 C197 -141.8(3) . . . . ?
C184 C195 C196 C213 142.7(3) . . . . ?
C194 C195 C196 C213 1.0(4) . . . . ?
C213 C196 C197 C198 -138.6(4) . . . . ?
C195 C196 C197 C198 -0.9(5) . . . . ?
C213 C196 C197 C216 0.2(5) . . . . ?
C195 C196 C197 C216 137.9(4) . . . . ?
C184 C185 C198 C197 -2.2(5) . . . . ?
C181 C185 C198 C197 139.6(4) . . . . ?
Mg1 C185 C198 C197 -101.9(6) . . . . ?
C184 C185 C198 C199 -138.3(3) . . . . ?
C181 C185 C198 C199 3.6(5) . . . . ?
Mg1 C185 C198 C199 122.0(5) . . . . ?
C196 C197 C198 C185 2.0(5) . . . . ?
C216 C197 C198 C185 -141.5(3) . . . . ?
C196 C197 C198 C199 142.9(3) . . . . ?
C216 C197 C198 C199 -0.7(4) . . . . ?
C185 C198 C199 C200 -0.7(5) . . . . ?
C197 C198 C199 C200 -141.6(3) . . . . ?
C185 C198 C199 C217 141.1(3) . . . . ?
C197 C198 C199 C217 0.2(4) . . . . ?
C217 C199 C200 C186 -139.7(3) . . . . ?
C198 C199 C200 C186 -1.8(5) . . . . ?
C217 C199 C200 C220 0.9(5) . . . . ?
C198 C199 C200 C220 138.7(3) . . . . ?
C217 C199 C200 Mg2 104.8(5) . . . . ?
C198 C199 C200 Mg2 -117.3(5) . . . . ?
C181 C186 C200 C199 1.6(5) . . . . ?
C187 C186 C200 C199 143.1(3) . . . . ?
Mg2 C186 C200 C199 -149.1(3) . . . . ?
C181 C186 C200 C220 -142.9(3) . . . . ?
C187 C186 C200 C220 -1.5(4) . . . . ?
Mg2 C186 C200 C220 66.3(2) . . . . ?
C181 C186 C200 Mg2 150.8(3) . . . . ?
C187 C186 C200 Mg2 -67.8(2) . . . . ?
C188 C187 C201 C220 141.0(3) . . . . ?
C186 C187 C201 C220 -4.5(4) . . . . ?
Mg2 C187 C201 C220 -65.0(2) . . . . ?
C188 C187 C201 C202 2.5(5) . . . . ?
C186 C187 C201 C202 -143.0(3) . . . . ?
Mg2 C187 C201 C202 156.4(3) . . . . ?
C188 C187 C201 Mg2 -154.0(3) . . . . ?
C186 C187 C201 Mg2 60.5(2) . . . . ?
C220 C201 C202 C203 -133.4(4) . . . . ?
C187 C201 C202 C203 0.8(5) . . . . ?
Mg2 C201 C202 C203 122.9(5) . . . . ?
C220 C201 C202 C222 1.1(5) . . . . ?
C187 C201 C202 C222 135.3(3) . . . . ?
Mg2 C201 C202 C222 -102.6(6) . . . . ?
C220 C201 C202 Mg3 124.1(5) . . . . ?
C187 C201 C202 Mg3 -101.7(5) . . . . ?
Mg2 C201 C202 Mg3 20.4(10) . . . . ?
C201 C202 C203 C204 -3.4(5) . . . . ?
C222 C202 C203 C204 -142.5(3) . . . . ?
Mg3 C202 C203 C204 145.3(3) . . . . ?
C201 C202 C203 C224 143.7(3) . . . . ?
C222 C202 C203 C224 4.6(4) . . . . ?
Mg3 C202 C203 C224 -67.5(2) . . . . ?
C201 C202 C203 Mg3 -148.7(3) . . . . ?
C222 C202 C203 Mg3 72.1(2) . . . . ?
C202 C203 C204 C205 141.1(3) . . . . ?
C224 C203 C204 C205 -1.8(5) . . . . ?
Mg3 C203 C204 C205 -111.1(5) . . . . ?
C202 C203 C204 C188 2.7(5) . . . . ?
C224 C203 C204 C188 -140.3(3) . . . . ?
Mg3 C203 C204 C188 110.5(5) . . . . ?
C187 C188 C204 C203 0.7(5) . . . . ?
C189 C188 C204 C203 142.1(3) . . . . ?
C187 C188 C204 C205 -142.0(3) . . . . ?
C189 C188 C204 C205 -0.6(4) . . . . ?
C203 C204 C205 C206 -0.4(5) . . . . ?
C188 C204 C205 C206 142.2(3) . . . . ?
C203 C204 C205 C190 -141.6(3) . . . . ?
C188 C204 C205 C190 1.0(4) . . . . ?
C191 C190 C205 C206 0.4(5) . . . . ?
C189 C190 C205 C206 -142.4(3) . . . . ?
C191 C190 C205 C204 141.8(3) . . . . ?
C189 C190 C205 C204 -1.0(4) . . . . ?
C204 C205 C206 C225 1.8(5) . . . . ?
C190 C205 C206 C225 138.8(3) . . . . ?
C204 C205 C206 C207 -137.4(3) . . . . ?
C190 C205 C206 C207 -0.4(5) . . . . ?
C204 C205 C206 Mg4 106.7(6) . . . . ?
C190 C205 C206 Mg4 -116.3(6) . . . . ?
C205 C206 C207 C208 -1.1(5) . . . . ?
C225 C206 C207 C208 -145.1(3) . . . . ?
Mg4 C206 C207 C208 155.4(3) . . . . ?
C205 C206 C207 C227 145.4(3) . . . . ?
C225 C206 C207 C227 1.4(4) . . . . ?
Mg4 C206 C207 C227 -58.1(2) . . . . ?
C205 C206 C207 Mg4 -156.5(3) . . . . ?
C225 C206 C207 Mg4 59.5(2) . . . . ?
C206 C207 C208 C191 2.6(5) . . . . ?
C227 C207 C208 C191 -139.6(3) . . . . ?
Mg4 C207 C208 C191 121.0(5) . . . . ?
C206 C207 C208 C209 138.1(3) . . . . ?
C227 C207 C208 C209 -4.1(5) . . . . ?
Mg4 C207 C208 C209 -103.5(6) . . . . ?
C190 C191 C208 C207 -2.7(5) . . . . ?
C192 C191 C208 C207 141.3(3) . . . . ?
C190 C191 C208 C209 -142.5(3) . . . . ?
C192 C191 C208 C209 1.5(4) . . . . ?
C194 C193 C209 C210 1.7(5) . . . . ?
C192 C193 C209 C210 -141.6(3) . . . . ?
C194 C193 C209 C208 143.1(3) . . . . ?
C192 C193 C209 C208 -0.2(4) . . . . ?
C207 C208 C209 C210 0.3(5) . . . . ?
C191 C208 C209 C210 140.6(3) . . . . ?
C207 C208 C209 C193 -141.1(3) . . . . ?
C191 C208 C209 C193 -0.8(4) . . . . ?
C193 C209 C210 C228 140.5(3) . . . . ?
C208 C209 C210 C228 3.4(5) . . . . ?
C193 C209 C210 C211 -2.2(5) . . . . ?
C208 C209 C210 C211 -139.3(3) . . . . ?
C193 C209 C210 Mg5 -107.4(5) . . . . ?
C208 C209 C210 Mg5 115.5(5) . . . . ?
C209 C210 C211 C212 1.1(5) . . . . ?
C228 C210 C211 C212 -146.0(3) . . . . ?
Mg5 C210 C211 C212 149.2(3) . . . . ?
C209 C210 C211 C230 146.1(3) . . . . ?
C228 C210 C211 C230 -1.1(4) . . . . ?
Mg5 C210 C211 C230 -65.9(2) . . . . ?
C209 C210 C211 Mg5 -148.0(3) . . . . ?
C228 C210 C211 Mg5 64.8(2) . . . . ?
C210 C211 C212 C213 137.9(3) . . . . ?
C230 C211 C212 C213 -2.3(5) . . . . ?
Mg5 C211 C212 C213 -111.5(5) . . . . ?
C210 C211 C212 C194 0.3(5) . . . . ?
C230 C211 C212 C194 -139.9(3) . . . . ?
Mg5 C211 C212 C194 111.0(5) . . . . ?
C193 C194 C212 C211 -0.8(5) . . . . ?
C195 C194 C212 C211 142.4(3) . . . . ?
C193 C194 C212 C213 -143.1(3) . . . . ?
C195 C194 C212 C213 0.1(4) . . . . ?
C197 C196 C213 C214 1.0(5) . . . . ?
C195 C196 C213 C214 -141.5(3) . . . . ?
C197 C196 C213 C212 141.7(3) . . . . ?
C195 C196 C213 C212 -0.9(4) . . . . ?
C211 C212 C213 C214 -0.5(5) . . . . ?
C194 C212 C213 C214 141.3(3) . . . . ?
C211 C212 C213 C196 -141.3(3) . . . . ?
C194 C212 C213 C196 0.5(4) . . . . ?
C196 C213 C214 C231 139.7(4) . . . . ?
C212 C213 C214 C231 3.1(5) . . . . ?
C196 C213 C214 C215 -1.8(5) . . . . ?
C212 C213 C214 C215 -138.4(3) . . . . ?
C196 C213 C214 Mg6 -105.6(6) . . . . ?
C212 C213 C214 Mg6 117.8(5) . . . . ?
C213 C214 C215 C216 1.3(5) . . . . ?
C231 C214 C215 C216 -144.9(3) . . . . ?
Mg6 C214 C215 C216 151.1(3) . . . . ?
C213 C214 C215 C233 143.9(3) . . . . ?
C231 C214 C215 C233 -2.3(4) . . . . ?
Mg6 C214 C215 C233 -66.3(2) . . . . ?
C213 C214 C215 Mg6 -149.7(3) . . . . ?
C231 C214 C215 Mg6 64.1(2) . . . . ?
C214 C215 C216 C217 137.8(4) . . . . ?
C233 C215 C216 C217 -0.5(5) . . . . ?
Mg6 C215 C216 C217 -107.9(5) . . . . ?
C214 C215 C216 C197 -0.1(5) . . . . ?
C233 C215 C216 C197 -138.3(3) . . . . ?
Mg6 C215 C216 C197 114.3(5) . . . . ?
C196 C197 C216 C215 -0.7(5) . . . . ?
C198 C197 C216 C215 142.8(3) . . . . ?
C196 C197 C216 C217 -142.6(3) . . . . ?
C198 C197 C216 C217 0.9(4) . . . . ?
C215 C216 C217 C218 0.1(5) . . . . ?
C197 C216 C217 C218 141.6(3) . . . . ?
C215 C216 C217 C199 -142.3(3) . . . . ?
C197 C216 C217 C199 -0.8(4) . . . . ?
C200 C199 C217 C218 -0.6(5) . . . . ?
C198 C199 C217 C218 -142.2(3) . . . . ?
C200 C199 C217 C216 142.0(3) . . . . ?
C198 C199 C217 C216 0.4(4) . . . . ?
C216 C217 C218 C219 -137.9(4) . . . . ?
C199 C217 C218 C219 -0.5(5) . . . . ?
C216 C217 C218 C234 1.0(5) . . . . ?
C199 C217 C218 C234 138.5(4) . . . . ?
C217 C218 C219 C220 1.1(5) . . . . ?
C234 C218 C219 C220 -142.4(3) . . . . ?
C217 C218 C219 C221 143.4(3) . . . . ?
C234 C218 C219 C221 -0.1(4) . . . . ?
C218 C219 C220 C201 140.9(4) . . . . ?
C221 C219 C220 C201 2.4(5) . . . . ?
C218 C219 C220 C200 -0.8(5) . . . . ?
C221 C219 C220 C200 -139.3(4) . . . . ?
C218 C219 C220 Mg2 -105.6(5) . . . . ?
C221 C219 C220 Mg2 115.8(5) . . . . ?
C202 C201 C220 C219 -3.4(5) . . . . ?
C187 C201 C220 C219 -142.2(3) . . . . ?
Mg2 C201 C220 C219 148.4(3) . . . . ?
C202 C201 C220 C200 142.4(3) . . . . ?
C187 C201 C220 C200 3.5(4) . . . . ?
Mg2 C201 C220 C200 -65.8(2) . . . . ?
C202 C201 C220 Mg2 -151.8(3) . . . . ?
C187 C201 C220 Mg2 69.3(2) . . . . ?
C199 C200 C220 C219 -0.2(5) . . . . ?
C186 C200 C220 C219 145.2(3) . . . . ?
Mg2 C200 C220 C219 -146.0(3) . . . . ?
C199 C200 C220 C201 -146.7(3) . . . . ?
C186 C200 C220 C201 -1.2(4) . . . . ?
Mg2 C200 C220 C201 67.5(2) . . . . ?
C199 C200 C220 Mg2 145.8(3) . . . . ?
C186 C200 C220 Mg2 -68.8(2) . . . . ?
C220 C219 C221 C222 0.9(5) . . . . ?
C218 C219 C221 C222 -141.4(3) . . . . ?
C220 C219 C221 C235 141.8(3) . . . . ?
C218 C219 C221 C235 -0.5(4) . . . . ?
C219 C221 C222 C223 136.6(4) . . . . ?
C235 C221 C222 C223 0.5(5) . . . . ?
C219 C221 C222 C202 -3.1(5) . . . . ?
C235 C221 C222 C202 -139.2(3) . . . . ?
C219 C221 C222 Mg3 -104.0(6) . . . . ?
C235 C221 C222 Mg3 119.9(6) . . . . ?
C203 C202 C222 C221 140.9(3) . . . . ?
C201 C202 C222 C221 2.0(5) . . . . ?
Mg3 C202 C222 C221 -152.5(3) . . . . ?
C203 C202 C222 C223 -3.2(4) . . . . ?
C201 C202 C222 C223 -142.0(3) . . . . ?
Mg3 C202 C222 C223 63.5(2) . . . . ?
C203 C202 C222 Mg3 -66.7(2) . . . . ?
C201 C202 C222 Mg3 154.5(3) . . . . ?
C221 C222 C223 C237 0.6(5) . . . . ?
C202 C222 C223 C237 144.9(3) . . . . ?
Mg3 C222 C223 C237 -156.4(3) . . . . ?
C221 C222 C223 C224 -143.8(3) . . . . ?
C202 C222 C223 C224 0.5(4) . . . . ?
Mg3 C222 C223 C224 59.3(2) . . . . ?
C221 C222 C223 Mg3 156.9(3) . . . . ?
C202 C222 C223 Mg3 -58.8(2) . . . . ?
C237 C223 C224 C225 -1.5(5) . . . . ?
C222 C223 C224 C225 142.6(3) . . . . ?
Mg3 C223 C224 C225 -154.6(3) . . . . ?
C237 C223 C224 C203 -141.8(3) . . . . ?
C222 C223 C224 C203 2.3(4) . . . . ?
Mg3 C223 C224 C203 65.1(2) . . . . ?
C237 C223 C224 Mg3 153.1(3) . . . . ?
C222 C223 C224 Mg3 -62.7(2) . . . . ?
C204 C203 C224 C223 143.1(3) . . . . ?
C202 C203 C224 C223 -4.3(4) . . . . ?
Mg3 C203 C224 C223 -70.9(2) . . . . ?
C204 C203 C224 C225 2.5(5) . . . . ?
C202 C203 C224 C225 -144.9(3) . . . . ?
Mg3 C203 C224 C225 148.4(3) . . . . ?
C204 C203 C224 Mg3 -145.9(3) . . . . ?
C202 C203 C224 Mg3 66.7(2) . . . . ?
C205 C206 C225 C226 -142.0(3) . . . . ?
C207 C206 C225 C226 1.9(4) . . . . ?
Mg4 C206 C225 C226 64.1(2) . . . . ?
C205 C206 C225 C224 -1.1(5) . . . . ?
C207 C206 C225 C224 142.8(3) . . . . ?
Mg4 C206 C225 C224 -155.0(3) . . . . ?
C205 C206 C225 Mg4 153.9(3) . . . . ?
C207 C206 C225 Mg4 -62.2(2) . . . . ?
C223 C224 C225 C226 -0.1(5) . . . . ?
C203 C224 C225 C226 136.0(3) . . . . ?
Mg3 C224 C225 C226 -123.2(5) . . . . ?
C223 C224 C225 C206 -137.1(3) . . . . ?
C203 C224 C225 C206 -1.0(5) . . . . ?
Mg3 C224 C225 C206 99.8(5) . . . . ?
C223 C224 C225 Mg4 99.5(5) . . . . ?
C203 C224 C225 Mg4 -124.4(5) . . . . ?
Mg3 C224 C225 Mg4 -23.5(9) . . . . ?
C206 C225 C226 C238 143.1(3) . . . . ?
C224 C225 C226 C238 1.9(5) . . . . ?
Mg4 C225 C226 C238 -146.7(3) . . . . ?
C206 C225 C226 C227 -4.4(4) . . . . ?
C224 C225 C226 C227 -145.6(3) . . . . ?
Mg4 C225 C226 C227 65.9(2) . . . . ?
C206 C225 C226 Mg4 -70.3(2) . . . . ?
C224 C225 C226 Mg4 148.5(3) . . . . ?
C208 C207 C227 C228 4.2(5) . . . . ?
C206 C207 C227 C228 -141.6(3) . . . . ?
Mg4 C207 C227 C228 154.6(3) . . . . ?
C208 C207 C227 C226 141.7(3) . . . . ?
C206 C207 C227 C226 -4.1(4) . . . . ?
Mg4 C207 C227 C226 -67.8(2) . . . . ?
C208 C207 C227 Mg4 -150.4(3) . . . . ?
C206 C207 C227 Mg4 63.7(3) . . . . ?
C238 C226 C227 C228 -4.5(5) . . . . ?
C225 C226 C227 C228 143.0(3) . . . . ?
Mg4 C226 C227 C228 -148.7(3) . . . . ?
C238 C226 C227 C207 -142.4(3) . . . . ?
C225 C226 C227 C207 5.2(4) . . . . ?
Mg4 C226 C227 C207 73.5(2) . . . . ?
C238 C226 C227 Mg4 144.1(3) . . . . ?
C225 C226 C227 Mg4 -68.3(2) . . . . ?
C209 C210 C228 C227 -3.3(5) . . . . ?
C211 C210 C228 C227 143.1(3) . . . . ?
Mg5 C210 C228 C227 -153.0(3) . . . . ?
C209 C210 C228 C229 -143.2(3) . . . . ?
C211 C210 C228 C229 3.3(4) . . . . ?
Mg5 C210 C228 C229 67.2(2) . . . . ?
C209 C210 C228 Mg5 149.7(3) . . . . ?
C211 C210 C228 Mg5 -63.9(2) . . . . ?
C207 C227 C228 C210 -0.5(5) . . . . ?
C226 C227 C228 C210 -133.0(3) . . . . ?
Mg4 C227 C228 C210 123.5(5) . . . . ?
C207 C227 C228 C229 134.7(3) . . . . ?
C226 C227 C228 C229 2.1(5) . . . . ?
Mg4 C227 C228 C229 -101.4(5) . . . . ?
C207 C227 C228 Mg5 -110.4(5) . . . . ?
C226 C227 C228 Mg5 117.0(5) . . . . ?
Mg4 C227 C228 Mg5 13.5(10) . . . . ?
C210 C228 C229 C239 140.5(3) . . . . ?
C227 C228 C229 C239 1.0(5) . . . . ?
Mg5 C228 C229 C239 -153.2(3) . . . . ?
C210 C228 C229 C230 -4.3(4) . . . . ?
C227 C228 C229 C230 -143.7(3) . . . . ?
Mg5 C228 C229 C230 62.1(2) . . . . ?
C210 C228 C229 Mg5 -66.3(2) . . . . ?
C227 C228 C229 Mg5 154.2(3) . . . . ?
C239 C229 C230 C231 -1.5(5) . . . . ?
C228 C229 C230 C231 143.6(3) . . . . ?
Mg5 C229 C230 C231 -153.5(3) . . . . ?
C239 C229 C230 C211 -141.5(3) . . . . ?
C228 C229 C230 C211 3.6(4) . . . . ?
Mg5 C229 C230 C211 66.5(2) . . . . ?
C239 C229 C230 Mg5 151.9(3) . . . . ?
C228 C229 C230 Mg5 -62.9(2) . . . . ?
C212 C211 C230 C229 143.1(3) . . . . ?
C210 C211 C230 C229 -1.6(4) . . . . ?
Mg5 C211 C230 C229 -68.3(2) . . . . ?
C212 C211 C230 C231 2.5(5) . . . . ?
C210 C211 C230 C231 -142.1(3) . . . . ?
Mg5 C211 C230 C231 151.1(3) . . . . ?
C212 C211 C230 Mg5 -148.6(3) . . . . ?
C210 C211 C230 Mg5 66.8(2) . . . . ?
C213 C214 C231 C230 -2.9(5) . . . . ?
C215 C214 C231 C230 142.7(3) . . . . ?
Mg6 C214 C231 C230 -155.3(3) . . . . ?
C213 C214 C231 C232 -142.7(3) . . . . ?
C215 C214 C231 C232 2.8(4) . . . . ?
Mg6 C214 C231 C232 64.9(2) . . . . ?
C213 C214 C231 Mg6 152.4(3) . . . . ?
C215 C214 C231 Mg6 -62.0(2) . . . . ?
C229 C230 C231 C214 -135.8(3) . . . . ?
C211 C230 C231 C214 0.0(5) . . . . ?
Mg5 C230 C231 C214 107.6(5) . . . . ?
C229 C230 C231 C232 -0.2(5) . . . . ?
C211 C230 C231 C232 135.6(3) . . . . ?
Mg5 C230 C231 C232 -116.9(5) . . . . ?
C229 C230 C231 Mg6 112.0(6) . . . . ?
C211 C230 C231 Mg6 -112.1(6) . . . . ?
Mg5 C230 C231 Mg6 -4.6(11) . . . . ?
C214 C231 C232 C240 142.1(3) . . . . ?
C230 C231 C232 C240 2.3(5) . . . . ?
Mg6 C231 C232 C240 -153.0(3) . . . . ?
C214 C231 C232 C233 -2.3(4) . . . . ?
C230 C231 C232 C233 -142.2(3) . . . . ?
Mg6 C231 C232 C233 62.5(2) . . . . ?
C214 C231 C232 Mg6 -64.8(2) . . . . ?
C230 C231 C232 Mg6 155.3(3) . . . . ?
C240 C232 C233 C234 -0.1(5) . . . . ?
C231 C232 C233 C234 144.7(3) . . . . ?
Mg6 C232 C233 C234 -151.2(3) . . . . ?
C240 C232 C233 C215 -143.9(3) . . . . ?
C231 C232 C233 C215 0.9(4) . . . . ?
Mg6 C232 C233 C215 64.9(2) . . . . ?
C240 C232 C233 Mg6 151.1(3) . . . . ?
C231 C232 C233 Mg6 -64.0(2) . . . . ?
C216 C215 C233 C234 -0.3(5) . . . . ?
C214 C215 C233 C234 -143.3(3) . . . . ?
Mg6 C215 C233 C234 148.8(3) . . . . ?
C216 C215 C233 C232 143.8(3) . . . . ?
C214 C215 C233 C232 0.8(4) . . . . ?
Mg6 C215 C233 C232 -67.1(2) . . . . ?
C216 C215 C233 Mg6 -149.2(3) . . . . ?
C214 C215 C233 Mg6 67.9(2) . . . . ?
C232 C233 C234 C218 -138.0(4) . . . . ?
C215 C233 C234 C218 1.5(5) . . . . ?
Mg6 C233 C234 C218 107.5(5) . . . . ?
C232 C233 C234 C235 -0.9(5) . . . . ?
C215 C233 C234 C235 138.5(3) . . . . ?
Mg6 C233 C234 C235 -115.5(5) . . . . ?
C217 C218 C234 C233 -1.8(5) . . . . ?
C219 C218 C234 C233 142.0(3) . . . . ?
C217 C218 C234 C235 -143.2(3) . . . . ?
C219 C218 C234 C235 0.5(4) . . . . ?
C222 C221 C235 C236 -0.7(5) . . . . ?
C219 C221 C235 C236 -141.7(3) . . . . ?
C222 C221 C235 C234 141.8(3) . . . . ?
C219 C221 C235 C234 0.8(4) . . . . ?
C233 C234 C235 C236 0.7(5) . . . . ?
C218 C234 C235 C236 142.1(3) . . . . ?
C233 C234 C235 C221 -142.2(3) . . . . ?
C218 C234 C235 C221 -0.8(4) . . . . ?
C221 C235 C236 C237 -0.1(5) . . . . ?
C234 C235 C236 C237 -138.4(3) . . . . ?
C221 C235 C236 C240 138.9(4) . . . . ?
C234 C235 C236 C240 0.6(5) . . . . ?
C224 C223 C237 C238 1.5(5) . . . . ?
C222 C223 C237 C238 -138.5(3) . . . . ?
Mg3 C223 C237 C238 104.7(6) . . . . ?
C224 C223 C237 C236 138.6(4) . . . . ?
C222 C223 C237 C236 -1.4(5) . . . . ?
Mg3 C223 C237 C236 -118.2(6) . . . . ?
C235 C236 C237 C223 1.1(5) . . . . ?
C240 C236 C237 C223 -142.7(3) . . . . ?
C235 C236 C237 C238 142.7(3) . . . . ?
C240 C236 C237 C238 -1.1(4) . . . . ?
C225 C226 C238 C237 -1.9(5) . . . . ?
C227 C226 C238 C237 141.4(3) . . . . ?
Mg4 C226 C238 C237 -114.2(4) . . . . ?
C225 C226 C238 C239 -139.5(4) . . . . ?
C227 C226 C238 C239 3.8(5) . . . . ?
Mg4 C226 C238 C239 108.2(5) . . . . ?
C223 C237 C238 C226 0.2(5) . . . . ?
C236 C237 C238 C226 -141.1(3) . . . . ?
C223 C237 C238 C239 142.2(3) . . . . ?
C236 C237 C238 C239 0.9(4) . . . . ?
C230 C229 C239 C238 138.7(3) . . . . ?
C228 C229 C239 C238 -1.9(5) . . . . ?
Mg5 C229 C239 C238 -114.2(5) . . . . ?
C230 C229 C239 C240 1.2(5) . . . . ?
C228 C229 C239 C240 -139.3(3) . . . . ?
Mg5 C229 C239 C240 108.3(5) . . . . ?
C226 C238 C239 C229 -0.5(5) . . . . ?
C237 C238 C239 C229 -142.3(3) . . . . ?
C226 C238 C239 C240 141.5(3) . . . . ?
C237 C238 C239 C240 -0.3(4) . . . . ?
C233 C232 C240 C239 137.7(3) . . . . ?
C231 C232 C240 C239 -2.6(5) . . . . ?
Mg6 C232 C240 C239 -116.4(5) . . . . ?
C233 C232 C240 C236 1.3(5) . . . . ?
C231 C232 C240 C236 -138.9(4) . . . . ?
Mg6 C232 C240 C236 107.3(6) . . . . ?
C229 C239 C240 C232 0.8(5) . . . . ?
C238 C239 C240 C232 -141.0(3) . . . . ?
C229 C239 C240 C236 141.3(3) . . . . ?
C238 C239 C240 C236 -0.5(4) . . . . ?
C235 C236 C240 C232 -1.6(5) . . . . ?
C237 C236 C240 C232 141.9(3) . . . . ?
C235 C236 C240 C239 -142.5(3) . . . . ?
C237 C236 C240 C239 1.0(4) . . . . ?


#==============================================================================
# Additional structures and associated data_? identifiers
# should be added at this point if there is more than one 
# structure analysis in the CIF.

_shelx_res_file                  
;
TITL xcalibur
    shelxl.res
    created by SHELXL-2018/3 at 10:05:45 on 14-Nov-2018
CELL  1.54187 26.43920 23.34270 27.43360 90.000 93.486 90.000
ZERR  4 0.00030 0.00030 0.00040 0.000 0.001 0.000
LATT 1
SYMM 1/2-X, 1/2+Y, 1/2-Z
SFAC C H MG N
UNIT 840 792 24 48
L.S. 5 0   63
OMIT 0 1 9
OMIT -1 3 7
OMIT -3 2 8
OMIT 3 2 8
FMAP 2
PLAN 5
BOND $H
CONF
LIST 4
TEMP -100.0
ACTA
SIZE 0.420 0.180 0.120
ABIN
RIGU C71 C74 C75 C106 C107 C108 C109 C110 C111 C112 C113 C165 C16A
DFIX 1.5100 0.0100 C71 C74 C74 C75 C71 C74A C74A C75A C107 C112 C112 C113 =
      C111 C114 C11A C114 C161 C164 C164 C165 C164 C16A C107 C12A C12A C13A
DFIX 2.4600 0.0100 C71 C75 C107 C113 C161 C165 C161 C16A
DFIX 1.3900 0.0200 C106 C107 C107 C108 C108 C109 C109 C110 C110 C111 =
      C111 C106 C06A C07A C07A C08A C08A C09A C09A C10A C10A C11A C11A C06A
FLAT C106 C107 C108 C109 C110 C111
FLAT C06A C07A C08A C09A C10A C11A
WGHT    0.097500   39.193298
FVAR       0.14573   0.67503   0.55540   0.65283
MG1   3    0.157475    0.448518    0.423186    11.00000    0.04413    0.03914 =
         0.04852    0.00999   -0.00007    0.00966
MG2   3    0.266642    0.279359    0.302471    11.00000    0.05350    0.03809 =
         0.02481   -0.00037    0.00485   -0.00640
MG3   3    0.443514    0.216012    0.423906    11.00000    0.03943    0.04040 =
         0.05408   -0.00174    0.01691    0.00651
MG4   3    0.436128    0.307476    0.617117    11.00000    0.03489    0.03772 =
         0.04365   -0.00587   -0.00188   -0.00285
MG5   3    0.250393    0.247483    0.701573    11.00000    0.04957    0.04318 =
         0.02870    0.00352    0.00847    0.00472
MG6   3    0.146036    0.090855    0.563095    11.00000    0.04507    0.03562 =
         0.05042    0.00338    0.01331   -0.00905
N1    4    0.160925    0.534167    0.432555    11.00000    0.05424    0.04271 =
         0.04319    0.00934    0.00169    0.01211
N2    4    0.089304    0.450330    0.386384    11.00000    0.04456    0.05199 =
         0.05472    0.01391    0.00064    0.00984
N3    4    0.276810    0.333285    0.246533    11.00000    0.05738    0.04079 =
         0.02757   -0.00029    0.00505   -0.00863
N4    4    0.240046    0.214872    0.258030    11.00000    0.05113    0.03832 =
         0.03326   -0.00224    0.00362   -0.00628
N5    4    0.499871    0.273949    0.415917    11.00000    0.04612    0.04297 =
         0.05509    0.00380    0.01972    0.00278
N6    4    0.483272    0.149208    0.398966    11.00000    0.04465    0.04317 =
         0.06011   -0.00504    0.01741    0.00697
N7    4    0.472224    0.373103    0.651724    11.00000    0.04085    0.04108 =
         0.03790   -0.00355    0.00166   -0.00639
N8    4    0.491112    0.248963    0.634557    11.00000    0.04073    0.04116 =
         0.04734    0.00054    0.00326   -0.00042
N9    4    0.219311    0.310231    0.741465    11.00000    0.05238    0.05162 =
         0.03243   -0.00026    0.01032    0.00723
N10   4    0.254739    0.191386    0.757691    11.00000    0.05872    0.05181 =
         0.03278    0.00844    0.01061    0.00607
N11   4    0.079326    0.091793    0.593980    11.00000    0.04487    0.04202 =
         0.06155    0.00939    0.01314   -0.00498
N12   4    0.147351    0.005876    0.553038    11.00000    0.04925    0.03970 =
         0.04460    0.00141    0.01070   -0.01120
C1    1    0.137280    0.633960    0.414686    11.00000    0.09261    0.04263 =
         0.06876    0.01087   -0.00784    0.01856
AFIX 137
H1A   2    0.172488    0.643597    0.408891    11.00000   -1.20000
H1B   2    0.130074    0.644736    0.448087    11.00000   -1.20000
H1C   2    0.114473    0.654840    0.391461    11.00000   -1.20000
AFIX   0
C2    1    0.129217    0.569868    0.407888    11.00000    0.06358    0.04168 =
         0.04769    0.00805    0.00601    0.01929
C3    1    0.088205    0.552814    0.377374    11.00000    0.06095    0.05688 =
         0.04995    0.01720    0.00031    0.02419
AFIX  43
H3    2    0.071845    0.582705    0.358962    11.00000   -1.20000
AFIX   0
C4    1    0.067363    0.498515    0.369625    11.00000    0.04854    0.06379 =
         0.04767    0.01786    0.00480    0.02070
C5    1    0.016217    0.494634    0.341726    11.00000    0.05407    0.07882 =
         0.07148    0.01834   -0.00489    0.01775
AFIX 137
H5A   2   -0.008314    0.476956    0.362491    11.00000   -1.20000
H5B   2    0.019244    0.471265    0.312369    11.00000   -1.20000
H5C   2    0.004647    0.533172    0.332275    11.00000   -1.20000
AFIX   0
C6    1    0.195874    0.555700    0.470130    11.00000    0.06290    0.03639 =
         0.04341    0.00459   -0.00079    0.01264
C7    1    0.247426    0.560428    0.461572    11.00000    0.06822    0.03335 =
         0.04488    0.00204    0.00657    0.00354
C8    1    0.280972    0.575833    0.499737    11.00000    0.07068    0.05662 =
         0.05519   -0.00816    0.00169    0.00084
AFIX  43
H8    2    0.315944    0.579574    0.494221    11.00000   -1.20000
AFIX   0
C9    1    0.264526    0.586043    0.546345    11.00000    0.08325    0.08655 =
         0.05377   -0.02196   -0.00709    0.01107
AFIX  43
H9    2    0.288144    0.595975    0.572459    11.00000   -1.20000
AFIX   0
C10   1    0.214011    0.581591    0.554018    11.00000    0.08940    0.08392 =
         0.04670   -0.01510    0.00572    0.01654
AFIX  43
H10   2    0.202909    0.589187    0.585669    11.00000   -1.20000
AFIX   0
C11   1    0.178435    0.566276    0.516858    11.00000    0.07083    0.05713 =
         0.04780    0.00542    0.00902    0.02272
C12   1    0.264440    0.548954    0.411202    11.00000    0.06415    0.03891 =
         0.04750    0.00418    0.00552   -0.00355
AFIX  23
H12A  2    0.247425    0.576763    0.388422    11.00000   -1.20000
H12B  2    0.252672    0.510233    0.401097    11.00000   -1.20000
AFIX   0
C13   1    0.320634    0.552304    0.405480    11.00000    0.06714    0.07269 =
         0.06117   -0.00389    0.01381   -0.01237
AFIX 137
H13A  2    0.337991    0.523454    0.426365    11.00000   -1.20000
H13B  2    0.332947    0.590531    0.415025    11.00000   -1.20000
H13C  2    0.327545    0.545108    0.371324    11.00000   -1.20000
AFIX   0
C14   1    0.123640    0.560023    0.527904    11.00000    0.07349    0.07846 =
         0.05721    0.00426    0.01201    0.03000
AFIX  23
H14A  2    0.112445    0.595268    0.544187    11.00000   -1.20000
H14B  2    0.102836    0.555696    0.496882    11.00000   -1.20000
AFIX   0
C15   1    0.114964    0.509580    0.559964    11.00000    0.08253    0.14206 =
         0.09388    0.04786    0.02191    0.01913
AFIX 137
H15A  2    0.134168    0.514583    0.591367    11.00000   -1.20000
H15B  2    0.126266    0.474604    0.544127    11.00000   -1.20000
H15C  2    0.078772    0.506504    0.565405    11.00000   -1.20000
AFIX   0
C16   1    0.063127    0.396600    0.380758    11.00000    0.04336    0.06098 =
         0.06236    0.01585   -0.01224    0.00834
C17   1    0.068757    0.363654    0.339916    11.00000    0.08423    0.07285 =
         0.06307    0.00797   -0.01097    0.00525
C18   1    0.046764    0.307966    0.338467    11.00000    0.11368    0.07110 =
         0.08753   -0.00275   -0.03565    0.00165
AFIX  43
H18   2    0.050063    0.284080    0.310802    11.00000   -1.20000
AFIX   0
C19   1    0.020990    0.289008    0.376814    11.00000    0.08462    0.07469 =
         0.12065    0.01612   -0.03763   -0.02201
AFIX  43
H19   2    0.006909    0.251555    0.375629    11.00000   -1.20000
AFIX   0
C20   1    0.014920    0.321802    0.416282    11.00000    0.05826    0.08831 =
         0.10520    0.02213   -0.01134   -0.01074
AFIX  43
H20   2   -0.003607    0.307404    0.442241    11.00000   -1.20000
AFIX   0
C21   1    0.035524    0.376722    0.419531    11.00000    0.04021    0.06864 =
         0.08559    0.02554   -0.00382    0.00106
C22   1    0.096761    0.385185    0.297045    11.00000    0.16695    0.09063 =
         0.09606    0.00477    0.04493    0.03071
AFIX  23
H22A  2    0.071364    0.393272    0.269904    11.00000   -1.20000
H22B  2    0.112895    0.422107    0.306616    11.00000   -1.20000
AFIX   0
C23   1    0.134321    0.349534    0.278847    11.00000    0.11627    0.14142 =
         0.13965   -0.00951    0.03191    0.00997
AFIX 137
H23A  2    0.119670    0.311955    0.270570    11.00000   -1.20000
H23B  2    0.162183    0.344933    0.303770    11.00000   -1.20000
H23C  2    0.147216    0.366936    0.249553    11.00000   -1.20000
AFIX   0
C24   1    0.029964    0.414227    0.464109    11.00000    0.06583    0.09499 =
         0.07814    0.03033    0.02007    0.02208
AFIX  23
H24A  2    0.007104    0.446447    0.454577    11.00000   -1.20000
H24B  2    0.063556    0.430756    0.473841    11.00000   -1.20000
AFIX   0
C25   1    0.009633    0.384937    0.508627    11.00000    0.07554    0.12278 =
         0.11138    0.04447    0.03672    0.02964
AFIX 137
H25A  2    0.032896    0.354336    0.519856    11.00000   -1.20000
H25B  2   -0.023814    0.368579    0.499799    11.00000   -1.20000
H25C  2    0.006757    0.413083    0.534820    11.00000   -1.20000
AFIX   0
C31   1    0.243539    0.377193    0.169264    11.00000    0.09552    0.06581 =
         0.03938    0.01609   -0.00605   -0.01303
AFIX 137
H31A  2    0.274632    0.380450    0.151752    11.00000   -1.20000
H31B  2    0.238204    0.412678    0.187340    11.00000   -1.20000
H31C  2    0.214665    0.370665    0.145807    11.00000   -1.20000
AFIX   0
C32   1    0.248348    0.327508    0.204575    11.00000    0.05744    0.04860 =
         0.03354    0.00338    0.00540   -0.00273
C33   1    0.222836    0.277471    0.190064    11.00000    0.05892    0.05549 =
         0.03023    0.00150   -0.00154   -0.00551
AFIX  43
H33   2    0.201782    0.280541    0.160863    11.00000   -1.20000
AFIX   0
C34   1    0.223666    0.222993    0.212319    11.00000    0.04950    0.05168 =
         0.03143   -0.00505    0.00199   -0.00683
C35   1    0.206978    0.173372    0.179480    11.00000    0.06846    0.06034 =
         0.03617   -0.01140   -0.00194   -0.00993
AFIX 137
H35A  2    0.193325    0.142695    0.199229    11.00000   -1.20000
H35B  2    0.236087    0.158898    0.162739    11.00000   -1.20000
H35C  2    0.180737    0.186456    0.155250    11.00000   -1.20000
AFIX   0
C36   1    0.314359    0.378587    0.246676    11.00000    0.06974    0.04671 =
         0.03161    0.00484    0.00162   -0.01434
C37   1    0.356804    0.369705    0.219598    11.00000    0.07076    0.06126 =
         0.05147    0.00062    0.01344   -0.02028
C38   1    0.393149    0.413557    0.218224    11.00000    0.07885    0.07313 =
         0.07059    0.00349    0.01622   -0.02616
AFIX  43
H38   2    0.421924    0.408614    0.199532    11.00000   -1.20000
AFIX   0
C39   1    0.387302    0.463423    0.243709    11.00000    0.10567    0.07044 =
         0.05625    0.00371    0.00189   -0.04241
AFIX  43
H39   2    0.411538    0.493262    0.241812    11.00000   -1.20000
AFIX   0
C40   1    0.346878    0.470434    0.271773    11.00000    0.10476    0.04850 =
         0.04585   -0.00010   -0.00163   -0.01993
AFIX  43
H40   2    0.344188    0.504741    0.290064    11.00000   -1.20000
AFIX   0
C41   1    0.309145    0.428413    0.274401    11.00000    0.08875    0.04325 =
         0.03332    0.00481   -0.00004   -0.00822
C42   1    0.364259    0.313853    0.192673    11.00000    0.08503    0.07374 =
         0.08110   -0.02002    0.03636   -0.01760
AFIX  23
H42A  2    0.366243    0.282707    0.217210    11.00000   -1.20000
H42B  2    0.333423    0.306958    0.171170    11.00000   -1.20000
AFIX   0
C43   1    0.407930    0.308240    0.162933    11.00000    0.15924    0.13685 =
         0.17165   -0.05740    0.11220   -0.04212
AFIX 137
H43A  2    0.438503    0.321223    0.181729    11.00000   -1.20000
H43B  2    0.402641    0.331699    0.133439    11.00000   -1.20000
H43C  2    0.411968    0.268028    0.153666    11.00000   -1.20000
AFIX   0
C44   1    0.265430    0.438165    0.305192    11.00000    0.10157    0.04192 =
         0.04459    0.00341    0.01071    0.00191
AFIX  23
H44A  2    0.278779    0.445391    0.339134    11.00000   -1.20000
H44B  2    0.245130    0.402539    0.305421    11.00000   -1.20000
AFIX   0
C45   1    0.230358    0.487407    0.289412    11.00000    0.11458    0.06665 =
         0.06912    0.02163    0.00287    0.00838
AFIX 137
H45A  2    0.215737    0.480219    0.256293    11.00000   -1.20000
H45B  2    0.249666    0.523259    0.289848    11.00000   -1.20000
H45C  2    0.203104    0.490426    0.311943    11.00000   -1.20000
AFIX   0
C46   1    0.240049    0.157169    0.278660    11.00000    0.06875    0.04235 =
         0.02821   -0.00960    0.00136   -0.00821
C47   1    0.286468    0.130530    0.288507    11.00000    0.07425    0.04186 =
         0.03402   -0.01156    0.00093    0.00363
C48   1    0.286376    0.077893    0.313155    11.00000    0.09863    0.04738 =
         0.04964   -0.01365    0.00572    0.01528
AFIX  43
H48   2    0.317503    0.058683    0.320930    11.00000   -1.20000
AFIX   0
C49   1    0.241844    0.053889    0.326139    11.00000    0.12230    0.03517 =
         0.04751   -0.00555    0.01437    0.00032
AFIX  43
H49   2    0.242504    0.017733    0.342062    11.00000   -1.20000
AFIX   0
C50   1    0.196421    0.081047    0.316588    11.00000    0.09987    0.04614 =
         0.03865   -0.01002    0.01007   -0.02123
AFIX  43
H50   2    0.166068    0.063490    0.325921    11.00000   -1.20000
AFIX   0
C51   1    0.194176    0.134629    0.293122    11.00000    0.07320    0.04244 =
         0.03401   -0.00493    0.00025   -0.01634
C52   1    0.335439    0.156663    0.274682    11.00000    0.06226    0.05860 =
         0.06192   -0.01126    0.00488    0.00896
AFIX  23
H52A  2    0.363691    0.139114    0.294795    11.00000   -1.20000
H52B  2    0.335050    0.198123    0.282249    11.00000   -1.20000
AFIX   0
C53   1    0.345207    0.148830    0.220639    11.00000    0.07687    0.09933 =
         0.07027   -0.01586    0.02029    0.00107
AFIX 137
H53A  2    0.316725    0.164687    0.200440    11.00000   -1.20000
H53B  2    0.348697    0.107934    0.213498    11.00000   -1.20000
H53C  2    0.376451    0.168856    0.213392    11.00000   -1.20000
AFIX   0
C54   1    0.145766    0.167302    0.285992    11.00000    0.06145    0.07766 =
         0.04698    0.00047   -0.00534   -0.02065
AFIX  23
H54A  2    0.136453    0.168907    0.250515    11.00000   -1.20000
H54B  2    0.152249    0.207115    0.297134    11.00000   -1.20000
AFIX   0
C55   1    0.100146    0.144829    0.311517    11.00000    0.07387    0.08961 =
         0.06256   -0.00390   -0.00017   -0.02997
AFIX 137
H55A  2    0.108423    0.142985    0.346790    11.00000   -1.20000
H55B  2    0.091404    0.106444    0.299229    11.00000   -1.20000
H55C  2    0.071279    0.170607    0.304943    11.00000   -1.20000
AFIX   0
C61   1    0.588302    0.303690    0.405777    11.00000    0.04452    0.06712 =
         0.09581    0.00213    0.02378   -0.00602
AFIX 137
H61A  2    0.589699    0.329246    0.434169    11.00000   -1.20000
H61B  2    0.580416    0.326040    0.376042    11.00000   -1.20000
H61C  2    0.621157    0.284735    0.403565    11.00000   -1.20000
AFIX   0
C62   1    0.547577    0.258970    0.411269    11.00000    0.04540    0.05129 =
         0.05458    0.00103    0.01481    0.00126
C63   1    0.563089    0.201223    0.409577    11.00000    0.04049    0.06037 =
         0.06675   -0.00052    0.01549    0.00981
AFIX  43
H63   2    0.598601    0.195327    0.414308    11.00000   -1.20000
AFIX   0
C64   1    0.534500    0.151337    0.402046    11.00000    0.04960    0.05424 =
         0.05852   -0.00114    0.01773    0.01513
C65   1    0.563628    0.096617    0.395572    11.00000    0.05417    0.06046 =
         0.09530   -0.01061    0.01634    0.01746
AFIX 137
H65A  2    0.561452    0.085731    0.361007    11.00000   -1.20000
H65B  2    0.549158    0.066086    0.414910    11.00000   -1.20000
H65C  2    0.599209    0.102464    0.406591    11.00000   -1.20000
AFIX   0
C66   1    0.486759    0.334902    0.416642    11.00000    0.04084    0.04632 =
         0.06592    0.01243    0.02001    0.00132
C67   1    0.493369    0.366082    0.459617    11.00000    0.04066    0.04174 =
         0.06827    0.00027    0.01785   -0.00856
C68   1    0.474740    0.422399    0.459391    11.00000    0.05067    0.04216 =
         0.08393    0.00342    0.02105   -0.00880
AFIX  43
H68   2    0.478991    0.444730    0.488300    11.00000   -1.20000
AFIX   0
C69   1    0.450861    0.445770    0.419055    11.00000    0.05468    0.04338 =
         0.10271    0.00692    0.01685   -0.00204
AFIX  43
H69   2    0.438207    0.483804    0.420232    11.00000   -1.20000
AFIX   0
C70   1    0.444876    0.415259    0.376967    11.00000    0.07917    0.05406 =
         0.08498    0.02272    0.00158    0.00403
AFIX  43
H70   2    0.428454    0.432248    0.348790    11.00000   -1.20000
AFIX   0
C71   1    0.463041    0.358015    0.374800    11.00000    0.08947    0.05453 =
         0.06680    0.01273    0.00946    0.00160
C72   1    0.517074    0.341622    0.506464    11.00000    0.06108    0.05254 =
         0.06965    0.00870    0.01422   -0.01287
AFIX  23
H72A  2    0.490753    0.339328    0.530561    11.00000   -1.20000
H72B  2    0.528422    0.302058    0.500071    11.00000   -1.20000
AFIX   0
C73   1    0.561299    0.374844    0.528788    11.00000    0.10106    0.10045 =
         0.06529    0.01152    0.00236   -0.02833
AFIX 137
H73A  2    0.550192    0.413495    0.537104    11.00000   -1.20000
H73B  2    0.587779    0.377365    0.505388    11.00000   -1.20000
H73C  2    0.574777    0.355347    0.558435    11.00000   -1.20000
AFIX   0
PART 1 21.0
C74   1    0.446401    0.323335    0.329785    21.00000    0.08243    0.07782 =
         0.06812    0.01685    0.00550   -0.00556
AFIX  23
H74A  2    0.435766    0.284560    0.339609    21.00000   -1.20000
H74B  2    0.417154    0.342199    0.312164    21.00000   -1.20000
AFIX   0
C75   1    0.489942    0.318832    0.296749    21.00000    0.12660    0.15255 =
         0.07036    0.00807    0.03249    0.00104
AFIX 137
H75A  2    0.503096    0.357207    0.290462    21.00000   -1.50000
H75B  2    0.478052    0.301042    0.265785    21.00000   -1.50000
H75C  2    0.516910    0.295327    0.312581    21.00000   -1.50000
AFIX   0
PART 2 -21.0
C74A  1    0.470637    0.330044    0.325478   -21.00000    0.05470    0.05907 =
         0.05101    0.00634    0.00539   -0.00865
AFIX  23
H74C  2    0.477017    0.359527    0.300647   -21.00000   -1.20000
H74D  2    0.499843    0.303444    0.328030   -21.00000   -1.20000
AFIX   0
C75A  1    0.422179    0.297742    0.311582   -21.00000    0.06344    0.07559 =
         0.05557    0.00538    0.01171   -0.00844
AFIX 137
H75D  2    0.424414    0.258952    0.325208   -21.00000   -1.50000
H75E  2    0.417384    0.295537    0.275927   -21.00000   -1.50000
H75F  2    0.393396    0.317845    0.324623   -21.00000   -1.50000
AFIX   0
PART 0
C76   1    0.460542    0.100079    0.375081    11.00000    0.04658    0.04825 =
         0.06807   -0.01094    0.01552    0.00976
C77   1    0.440027    0.055418    0.401383    11.00000    0.05297    0.04437 =
         0.08772   -0.00932    0.01435    0.00983
C78   1    0.418646    0.009167    0.375561    11.00000    0.07573    0.04669 =
         0.10487   -0.01277    0.01000    0.00049
AFIX  43
H78   2    0.403444   -0.020905    0.392852    11.00000   -1.20000
AFIX   0
C79   1    0.419092    0.006135    0.325490    11.00000    0.08476    0.06373 =
         0.11722   -0.03468    0.00045    0.00612
AFIX  43
H79   2    0.405641   -0.026585    0.308681    11.00000   -1.20000
AFIX   0
C80   1    0.438919    0.050268    0.299918    11.00000    0.08920    0.08171 =
         0.08162   -0.03074    0.00907    0.00810
AFIX  43
H80   2    0.438710    0.047737    0.265344    11.00000   -1.20000
AFIX   0
C81   1    0.459378    0.098752    0.323125    11.00000    0.06691    0.06591 =
         0.06733   -0.01533    0.01695    0.00782
C82   1    0.442105    0.056679    0.456611    11.00000    0.07030    0.04403 =
         0.08680    0.00624    0.01615    0.01023
AFIX  23
H82A  2    0.476391    0.044323    0.468814    11.00000   -1.20000
H82B  2    0.437836    0.096907    0.467029    11.00000   -1.20000
AFIX   0
C83   1    0.404271    0.020889    0.481060    11.00000    0.09842    0.04605 =
         0.11615    0.00036    0.03862    0.00257
AFIX 137
H83A  2    0.410406   -0.019678    0.474362    11.00000   -1.20000
H83B  2    0.370011    0.031289    0.468484    11.00000   -1.20000
H83C  2    0.407566    0.027569    0.516378    11.00000   -1.20000
AFIX   0
C84   1    0.479433    0.148427    0.295097    11.00000    0.09661    0.09122 =
         0.06916   -0.00884    0.03267   -0.00132
AFIX  23
H84A  2    0.452131    0.177384    0.291171    11.00000   -1.20000
H84B  2    0.507438    0.165993    0.315530    11.00000   -1.20000
AFIX   0
C85   1    0.497841    0.137526    0.247307    11.00000    0.20170    0.15682 =
         0.12187   -0.02489    0.09332   -0.02327
AFIX 137
H85A  2    0.471005    0.119419    0.226439    11.00000   -1.20000
H85B  2    0.527272    0.111986    0.250550    11.00000   -1.20000
H85C  2    0.507700    0.173797    0.232599    11.00000   -1.20000
AFIX   0
C91   1    0.552457    0.425291    0.672706    11.00000    0.04760    0.05723 =
         0.06027   -0.01000    0.00094   -0.01442
AFIX 137
H91A  2    0.549860    0.432195    0.707701    11.00000   -1.20000
H91B  2    0.538307    0.458041    0.654149    11.00000   -1.20000
H91C  2    0.588139    0.420356    0.665836    11.00000   -1.20000
AFIX   0
C92   1    0.523030    0.371329    0.657835    11.00000    0.03933    0.05083 =
         0.04139   -0.00398    0.00029   -0.01028
C93   1    0.552607    0.322118    0.653147    11.00000    0.03390    0.06263 =
         0.05050   -0.00498   -0.00359   -0.00451
AFIX  43
H93   2    0.588094    0.328737    0.653793    11.00000   -1.20000
AFIX   0
C94   1    0.538072    0.264538    0.647644    11.00000    0.04093    0.05730 =
         0.04290    0.00247    0.00046   -0.00071
C95   1    0.578827    0.220575    0.658676    11.00000    0.04985    0.07687 =
         0.08998   -0.00047   -0.00590    0.01593
AFIX 137
H95A  2    0.600153    0.217407    0.630806    11.00000   -1.20000
H95B  2    0.563176    0.183384    0.664689    11.00000   -1.20000
H95C  2    0.599683    0.232313    0.687716    11.00000   -1.20000
AFIX   0
C96   1    0.448935    0.421660    0.673626    11.00000    0.04020    0.04100 =
         0.04904   -0.00777   -0.00020   -0.00720
C97   1    0.445999    0.420856    0.724995    11.00000    0.04780    0.05546 =
         0.05111   -0.01348    0.00218   -0.00397
C98   1    0.426412    0.469663    0.747428    11.00000    0.06965    0.06194 =
         0.05804   -0.01899    0.00778   -0.00136
AFIX  43
H98   2    0.424743    0.470831    0.781908    11.00000   -1.20000
AFIX   0
C99   1    0.409686    0.515663    0.719516    11.00000    0.07089    0.05361 =
         0.07252   -0.02168    0.00537    0.00045
AFIX  43
H99   2    0.397120    0.548637    0.735085    11.00000   -1.20000
AFIX   0
C100  1    0.410847    0.514726    0.669471    11.00000    0.06163    0.04197 =
         0.07692   -0.00709    0.00296    0.00008
AFIX  43
H100  2    0.397961    0.546549    0.651044    11.00000   -1.20000
AFIX   0
C101  1    0.430513    0.468110    0.645265    11.00000    0.04814    0.03930 =
         0.05583   -0.00604    0.00099   -0.01218
C102  1    0.463412    0.368534    0.753555    11.00000    0.06298    0.06755 =
         0.04170   -0.00505    0.00359    0.00424
AFIX  23
H10A  2    0.498123    0.358949    0.744598    11.00000   -1.20000
H10B  2    0.441189    0.336090    0.743132    11.00000   -1.20000
AFIX   0
C103  1    0.463893    0.373266    0.808992    11.00000    0.08136    0.10103 =
         0.05208   -0.00681    0.00616    0.02335
AFIX 137
H10C  2    0.429368    0.380112    0.818762    11.00000   -1.20000
H10D  2    0.485772    0.405178    0.820064    11.00000   -1.20000
H10E  2    0.476850    0.337550    0.823795    11.00000   -1.20000
AFIX   0
C104  1    0.433757    0.467058    0.590805    11.00000    0.05741    0.03836 =
         0.05972    0.00417   -0.00072   -0.00863
AFIX  23
H10F  2    0.423426    0.428543    0.578818    11.00000   -1.20000
H10G  2    0.469628    0.472588    0.583449    11.00000   -1.20000
AFIX   0
C105  1    0.402246    0.510898    0.562595    11.00000    0.07949    0.04875 =
         0.07253    0.01026   -0.00218   -0.00266
AFIX 137
H10H  2    0.413540    0.549426    0.572389    11.00000   -1.20000
H10I  2    0.366546    0.506097    0.569449    11.00000   -1.20000
H10J  2    0.406118    0.505740    0.527566    11.00000   -1.20000
AFIX   0
PART 1
C106  1    0.480465    0.187049    0.637005    31.00000    0.05008    0.02768 =
         0.06122   -0.00801    0.00243    0.00310
C107  1    0.463958    0.164150    0.681241    31.00000    0.05801    0.04969 =
         0.06432    0.01147    0.00179    0.00727
C108  1    0.453414    0.105020    0.680865    31.00000    0.09038    0.05105 =
         0.10294    0.01213    0.02553    0.00024
AFIX  43
H108  2    0.442346    0.086992    0.709380    31.00000   -1.20000
AFIX   0
C109  1    0.459154    0.073055    0.638965    31.00000    0.10343    0.04307 =
         0.12794   -0.00754    0.02188   -0.01382
AFIX  43
H109  2    0.452547    0.033049    0.638834    31.00000   -1.20000
AFIX   0
C110  1    0.474817    0.100196    0.596638    31.00000    0.06606    0.02897 =
         0.11215   -0.02116    0.01959    0.00433
AFIX  43
H110  2    0.476818    0.077123    0.568294    31.00000   -1.20000
AFIX   0
C111  1    0.487700    0.157962    0.592459    31.00000    0.03569    0.02409 =
         0.06525   -0.00794   -0.01011    0.01675
C112  1    0.455331    0.199424    0.725945    31.00000    0.05440    0.05789 =
         0.06160    0.01766    0.01072    0.00080
AFIX  23
H11A  2    0.479827    0.231528    0.728269    31.00000   -1.20000
H11B  2    0.460932    0.175410    0.755526    31.00000   -1.20000
AFIX   0
C113  1    0.401756    0.222870    0.723364    31.00000    0.05991    0.07827 =
         0.04687    0.01193    0.01450    0.01033
AFIX 137
H11C  2    0.398333    0.252467    0.698043    31.00000   -1.50000
H11D  2    0.394546    0.239525    0.754991    31.00000   -1.50000
H11E  2    0.377761    0.191772    0.715390    31.00000   -1.50000
AFIX   0
PART 2
C06A  1    0.478072    0.188581    0.627001   -31.00000    0.03414    0.06727 =
         0.07793    0.03320    0.00207    0.00104
C07A  1    0.444903    0.165357    0.660431   -31.00000    0.04889    0.05726 =
         0.06113    0.00818   -0.00442    0.00155
C08A  1    0.430658    0.108183    0.655995   -31.00000    0.06931    0.05041 =
         0.08982    0.03060    0.00220   -0.00659
AFIX  43
H08A  2    0.410067    0.091885    0.679578   -31.00000   -1.20000
AFIX   0
C09A  1    0.445802    0.074378    0.617949   -31.00000    0.09766    0.04577 =
         0.09495   -0.00477   -0.00214   -0.01013
AFIX  43
H09A  2    0.432099    0.036928    0.613985   -31.00000   -1.20000
AFIX   0
C10A  1    0.480377    0.093548    0.585447   -31.00000    0.10193    0.03917 =
         0.13089   -0.03470    0.01161    0.01764
AFIX  43
H10K  2    0.493033    0.070113    0.560629   -31.00000   -1.20000
AFIX   0
C11A  1    0.494519    0.149833    0.592712   -31.00000    0.05374    0.04878 =
         0.11561   -0.00062   -0.00843    0.03097
C12A  1    0.426394    0.199868    0.702034   -31.00000    0.05881    0.06947 =
         0.06176    0.02509    0.00173   -0.00039
AFIX  23
H12I  2    0.395950    0.181218    0.714132   -31.00000   -1.20000
H12J  2    0.416432    0.238491    0.690028   -31.00000   -1.20000
AFIX   0
C13A  1    0.466457    0.205792    0.744097   -31.00000    0.09346    0.11176 =
         0.07714   -0.00641   -0.01901   -0.00689
AFIX 137
H13N  2    0.478565    0.167697    0.754278   -31.00000   -1.50000
H13O  2    0.451650    0.224956    0.771643   -31.00000   -1.50000
H13P  2    0.494909    0.228531    0.733410   -31.00000   -1.50000
AFIX   0
PART 0
C114  1    0.515365    0.179695    0.549919    11.00000    0.10859    0.04855 =
         0.05704   -0.00193   -0.01023    0.02350
AFIX  23
H11F  2    0.526046    0.219574    0.557275    11.00000   -1.20000
H11G  2    0.490904    0.181153    0.521154    11.00000   -1.20000
AFIX   0
C115  1    0.561688    0.146709    0.535346    11.00000    0.11715    0.10101 =
         0.10459    0.01412    0.01973    0.01969
AFIX 137
H11H  2    0.551852    0.107414    0.526483    11.00000   -1.20000
H11I  2    0.587144    0.145942    0.562838    11.00000   -1.20000
H11J  2    0.575924    0.165511    0.507324    11.00000   -1.20000
AFIX   0
C121  1    0.174611    0.347949    0.811191    11.00000    0.09846    0.08737 =
         0.04483    0.00298    0.02944    0.02893
AFIX 137
H12C  2    0.138391    0.340891    0.814167    11.00000   -1.20000
H12D  2    0.179131    0.384396    0.794267    11.00000   -1.20000
H12E  2    0.191844    0.349688    0.843810    11.00000   -1.20000
AFIX   0
C122  1    0.196923    0.299947    0.782402    11.00000    0.06121    0.07082 =
         0.03951    0.00494    0.01868    0.01133
C123  1    0.193909    0.244858    0.802735    11.00000    0.07206    0.07814 =
         0.04613    0.01492    0.02600    0.00938
AFIX  43
H123  2    0.169136    0.240371    0.826116    11.00000   -1.20000
AFIX   0
C124  1    0.221664    0.196355    0.793705    11.00000    0.06390    0.07279 =
         0.03755    0.01464    0.01103    0.00941
C125  1    0.214158    0.144643    0.826304    11.00000    0.09597    0.08695 =
         0.06137    0.03222    0.03262    0.01416
AFIX 137
H12F  2    0.186093    0.152075    0.847182    11.00000   -1.20000
H12G  2    0.245240    0.137661    0.846748    11.00000   -1.20000
H12H  2    0.206309    0.110908    0.805966    11.00000   -1.20000
AFIX   0
C126  1    0.224511    0.367765    0.723176    11.00000    0.06352    0.04509 =
         0.03462   -0.00757    0.01458    0.00671
C127  1    0.183256    0.394890    0.698271    11.00000    0.06468    0.04994 =
         0.03597   -0.00881    0.01422    0.01139
C128  1    0.192618    0.447761    0.676790    11.00000    0.08879    0.04510 =
         0.03753   -0.01040    0.01149    0.01507
AFIX  43
H128  2    0.165238    0.467894    0.660627    11.00000   -1.20000
AFIX   0
C129  1    0.239869    0.471392    0.678302    11.00000    0.09867    0.04139 =
         0.04893   -0.01163    0.01034   -0.00494
AFIX  43
H129  2    0.244899    0.507164    0.662807    11.00000   -1.20000
AFIX   0
C130  1    0.280159    0.444079    0.701933    11.00000    0.07834    0.05576 =
         0.05175   -0.02329    0.01184   -0.01377
AFIX  43
H130  2    0.312978    0.460717    0.702439    11.00000   -1.20000
AFIX   0
C131  1    0.272918    0.391238    0.725522    11.00000    0.06628    0.05169 =
         0.04025   -0.01552    0.00888   -0.00101
C132  1    0.132082    0.365875    0.693045    11.00000    0.05754    0.06446 =
         0.05471    0.00427    0.01732    0.01500
AFIX  23
H13D  2    0.118510    0.363068    0.725808    11.00000   -1.20000
H13E  2    0.136952    0.326343    0.681127    11.00000   -1.20000
AFIX   0
C133  1    0.092856    0.395084    0.659147    11.00000    0.06510    0.07742 =
         0.06564    0.00192    0.01441    0.02154
AFIX 137
H13F  2    0.105687    0.398221    0.626483    11.00000   -1.20000
H13G  2    0.085918    0.433454    0.671612    11.00000   -1.20000
H13H  2    0.061551    0.372503    0.657383    11.00000   -1.20000
AFIX   0
C134  1    0.317445    0.362147    0.751248    11.00000    0.06202    0.06887 =
         0.05752   -0.01992    0.00159   -0.00792
AFIX  23
H13I  2    0.349025    0.378488    0.739457    11.00000   -1.20000
H13J  2    0.316626    0.320900    0.742840    11.00000   -1.20000
AFIX   0
C135  1    0.318341    0.368546    0.806901    11.00000    0.09176    0.08419 =
         0.05827   -0.01600   -0.01067    0.00558
AFIX 137
H13K  2    0.286016    0.355372    0.818552    11.00000   -1.20000
H13L  2    0.323559    0.408887    0.815733    11.00000   -1.20000
H13M  2    0.346022    0.345472    0.821998    11.00000   -1.20000
AFIX   0
C136  1    0.291328    0.146438    0.763042    11.00000    0.05528    0.06020 =
         0.05111    0.02058    0.01066    0.00870
C137  1    0.288912    0.099434    0.731823    11.00000    0.07229    0.05003 =
         0.05755    0.02351    0.02066    0.01029
C138  1    0.327182    0.058014    0.738109    11.00000    0.08667    0.05877 =
         0.08352    0.03291    0.03218    0.01275
AFIX  43
H138  2    0.326481    0.025414    0.717348    11.00000   -1.20000
AFIX   0
C139  1    0.365724    0.063734    0.773797    11.00000    0.07080    0.08003 =
         0.10328    0.05122    0.02396    0.02230
AFIX  43
H139  2    0.391068    0.034955    0.777561    11.00000   -1.20000
AFIX   0
C140  1    0.367870    0.110644    0.803995    11.00000    0.06681    0.09318 =
         0.09105    0.03918   -0.00107    0.00959
AFIX  43
H140  2    0.394782    0.114084    0.828385    11.00000   -1.20000
AFIX   0
C141  1    0.331420    0.152828    0.799342    11.00000    0.06623    0.08393 =
         0.06542    0.03096   -0.00001    0.00932
C142  1    0.246889    0.091494    0.693037    11.00000    0.09657    0.04463 =
         0.05190    0.01401    0.01342    0.00244
AFIX  23
H14C  2    0.262032    0.084753    0.661410    11.00000   -1.20000
H14D  2    0.227073    0.127440    0.690034    11.00000   -1.20000
AFIX   0
C143  1    0.211007    0.042544    0.702410    11.00000    0.08390    0.07568 =
         0.07427    0.02596    0.01455   -0.00060
AFIX 137
H14E  2    0.192180    0.051280    0.731187    11.00000   -1.20000
H14F  2    0.230481    0.007208    0.708149    11.00000   -1.20000
H14G  2    0.187181    0.037524    0.673948    11.00000   -1.20000
AFIX   0
C144  1    0.334098    0.205783    0.831251    11.00000    0.10314    0.10627 =
         0.07518    0.00361   -0.02046    0.00781
AFIX  23
H14H  2    0.331676    0.239774    0.809653    11.00000   -1.20000
H14I  2    0.303928    0.206037    0.850929    11.00000   -1.20000
AFIX   0
C145  1    0.379745    0.212560    0.865104    11.00000    0.10684    0.15665 =
         0.08307    0.01464   -0.02636   -0.01525
AFIX 137
H14J  2    0.410246    0.210322    0.846605    11.00000   -1.20000
[truncated: 3,787,503 more chars]
